# Supplementary material for: Accumulation of Flavonols over Hydroxycinnamic Acids Favors Oxidative Damage Protection under Abiotic Stress
Source: Front Plant Sci. 2016 Jun 15;7:838. doi: 10.3389/fpls.2016.00838 (PMC4908137; doi:10.3389/fpls.2016.00838)
Supplement: Supplementary file 1 [file Table1.xlsx]

## Sheet: All peaks annotated_filtered
TABLE 1. Results obtained after processing of the peaks (raw data) with XCMS and CAMERA.
	mz	mzmin	mzmax	rt	rtmin	rtmax	npeaks	Control	S.T	Sal	Temp	Control.r001.mzdata.xml	Control.r002.mzdata.xml	Control.r003.mzdata.xml	Control.r004.mzdata.xml	Control.r005.mzdata.xml	Control.r006.mzdata.xml	S.T.r001.mzdata.xml	S.T.r002_1.mzdata.xml	S.T.r003_1.mzdata.xml	S.T.r004_1.mzdata.xml	S.T.r005_1.mzdata.xml	S.T.r006_1.mzdata.xml	Sal.r001.mzdata.xml	Sal.r002.mzdata.xml	Sal.r003.mzdata.xml	Sal.r004.mzdata.xml	Sal.r005.mzdata.xml	Sal.r006.mzdata.xml	Temp.r001_1.mzdata.xml	Temp.r002_1.mzdata.xml	Temp.r003_1.mzdata.xml	Temp.r004_1.mzdata.xml	Temp.r005_1.mzdata.xml	Temp.r006_1.mzdata.xml	isotopes	adduct	pcgroup
1	59.0136	59.0132	59.0138	54.2571	53.4117	58.4932	9	2	0	1	6	6097.66	5864.33	7767.35	6831.85	5829.43	6083.55	3869.5	7059.1	8762.43	9726.4	6898.11	10603.9	4548.93	4034.21	2318.05	3830.11	3136.23	3267.73	12270.9	12357.6	10287.2	13720.9	12468.1	13039.7		[M+2H-C2H4]2+ 144.038	6
2	59.0137	59.0136	59.014	87.9408	87.6797	88.6753	6	0	0	0	6	519.178	1219.5	1291.81	832.799	1267.03	1418.56	732.098	2747.02	3120.15	2502.16	2521.17	2537.31	427.702	1743.5	513.063	737.447	431.174	707.775	21363.8	16123.9	13571.9	14027.3	18337.2	24044		[M+2H-CO]2+ 144.005	11
3	61.9881	61.9881	61.9883	58.3401	56.1063	59.8719	23	6	6	5	6	111947	171555	217956	180286	205346	181029	28432.7	47256.7	39535.5	37357.4	52563.2	33783.9	43663.1	38746.9	33305.4	45873.5	38511.6	39184.8	221525	177001	157060	170739	202514	155207		[M+NH4]+ 43.9567	6
5	61.9882	61.9881	61.9883	1239.7	1238.76	1240.17	12	0	0	6	6	3404.57	1483.72	3435.76	4249.18	4391.23	4605	6703.79	8135.63	8305.29	7174.26	8458.58	6430.57	69769.1	65660.2	86346.1	84911.1	67155.9	66991.7	78085	63984.8	59758	65811.3	69307.5	68645.4		[M+H]+ 60.978 [M+2Na+NH4-H]2+ 60.978 [2M+2Na+NH4]3+ 60.978	68
4	61.9882	61.9881	61.9884	1192.35	1191.69	1193.6	22	4	6	6	6	21109.2	33676.7	21852.7	16676.1	31086.4	32443.5	35393.5	35823.4	32421.8	31478.9	33586.9	36820.4	103960	165170	130591	96098.9	93496.4	110918	96554.5	88276.2	74280.1	88300.4	85554.7	84703.2			466
6	65.9986	65.9982	65.9987	1308.04	1307.34	1310.76	20	5	6	5	4	15093.3	16237.1	9731.79	37551.9	37867.1	44610.9	70773.8	36535.7	59556.3	35410.2	34446.5	67429.5	42142.7	35446.7	33816.6	44315.7	38137.5	28063.9	45101.6	13473.2	29600	64987.3	30256.8	41177.5			628
7	68.9958	68.9955	68.9959	1308.04	1307.31	1308.96	22	4	6	6	6	440111	500184	438435	329236	518402	444154	512503	615804	304221	727454	362931	511558	642620	658387	628910	404998	467010	445798	376495	443150	879000	1.2407e+06	299803	513804			650
8	70.9988	70.9985	70.9992	47.8904	47.4542	48.676	24	6	6	6	6	13770	14520.4	14281.1	14825.2	14186.6	16043.7	12538.2	15542.7	14458.7	15774	15447.8	16124.7	10560.5	10161.2	9135	9811.39	9502.84	8993.02	12698.3	13938.2	13685.7	14851.8	14542.1	16460			26
9	71.0138	71.0136	71.0141	79.1826	78.5117	79.7914	24	6	6	6	6	179661	270982	293127	267845	309704	288235	85500.2	132094	128538	149369	114685	133895	115088	122423	99414.9	116359	107662	75513.6	348076	367110	331196	343338	357033	396856		[M+H-CO2]+ 113.997	8
10	72.993	72.9929	72.9934	79.1072	78.4937	79.5836	24	6	6	6	6	21663.3	32501	35722.5	32375.7	38687.1	37464.3	12316.4	18928.2	16849.4	20739.1	14319.5	17951.6	14610.6	16084.4	11670.5	14421.2	13921.2	9413.31	37006.4	39953.4	35156.2	33398.8	36614.9	42765.3		[M+H-COCH2]+ 113.997 [M+3H-CH2]3+ 229.973	8
11	73.0294	73.029	73.0299	143.105	142.698	143.456	21	4	6	5	6	2966.89	6371.61	5769.43	3596.98	4657.03	5563.21	3731.4	5597.99	7008.76	6767	7447.99	7503.58	4820.07	7042.33	5734.88	6889.95	5694.3	3307.64	5501.08	5081.24	10314.8	7288.32	6045.69	6475.38		[M+H]+ 72.0261 [M+K+2NH4-H]2+ 72.0261 [2M+K+2NH4]3+ 72.0261	65
12	75.0086	74.9761	75.0088	57.7018	47.6334	59.3592	22	6	6	4	6	3111.56	5175.37	4100.3	7336.68	9902.89	7221.11	4669.72	9214.18	10109.5	9164.16	6271.75	8671.41	4470.42	1362.87	659.34	3736.78	4117.99	3356.24	17473	17239.6	16741.6	10552.3	9445.52	11298.4			6
13	78.9592	78.9587	78.9595	54.351	53.7662	55.9095	15	5	6	1	3	16676.8	22952.6	20576.1	21641.2	20605.7	27613.6	11246.6	14117.5	16365.6	10597.9	13844.5	13806.8	5500.32	7279.95	7576.92	8768.99	7245.66	6768.67	9357.79	12000.6	14169.8	16441.3	13277.1	13166.8			6
14	83.0139	83.0135	83.0141	172.214	171.417	173.586	17	6	5	0	6	5073.86	20120	23907.4	14140.5	15298.4	14821.2	2537.83	5442.37	4510.67	6701.32	5192.8	4910.64	790.68	2213.92	1918.35	1392.39	2739.17	1906.49	15527.7	22110.8	17400.4	26211.3	18047.8	12110.1			151
16	84.0092	84.0091	84.0095	1308	1274.72	1309.49	14	6	6	1	1	153521	90124.1	189101	132223	67078.8	117782	139061	153084	96795.1	97347.1	124771	88693.6	4616.01	11439.1	16172.1	19425.9	15565.6	5364.46	12708.1	NA	559.668	16589.9	NA	12407.1			629
15	84.0093	84.0088	84.0095	1200.09	1196.19	1209.2	14	1	1	6	6	208292	94842.8	73261.5	62730.1	86812.2	60532.1	65953.1	66805.7	68719.7	69873	64325.9	90844.8	37961.7	53395.6	29958.3	36501.9	52139.5	33351.1	28242	47631.9	36246.9	18663.9	40718.2	46838			473
18	85.0297	85.0293	85.0298	57.4873	56.7793	58.148	24	6	6	6	6	146528	184495	163315	133630	129162	151782	75663.1	120453	105029	142317	112156	107702	73696.8	133203	69992.2	90924.5	69796.9	52116.5	93519.3	141998	115877	140860	122107	133509			6
19	85.0297	85.0293	85.0298	280.133	279.666	280.56	21	6	4	5	6	57365.6	76577.8	69364.7	56778.1	56566.3	55446.9	16540.5	32174.9	28657.2	25852.9	30772.7	34246.6	41660.9	38490.7	39623.6	18312	33376.6	30194.4	48507.8	58466.3	53739.6	57543.1	50583.3	53816.3			7
17	85.0297	85.0292	85.0298	125.749	125.357	126.144	24	6	6	6	6	77745.4	116421	129134	108372	122518	108759	47469.7	83486.6	73287.2	77007.4	65013.9	74043.7	101213	100012	99783.4	83499.8	107039	86733.3	110760	109182	93556.5	97014.8	88740	97162.5		[M+H]+ 84.0197	1
21	86.9939	86.9936	86.994	47.7509	46.8184	48.403	24	6	6	6	6	29809.4	35857.3	32739.9	27500.9	32383.6	31460	28487.2	32481.5	34252.8	35907	36771.7	33512.5	26707.6	32799.4	26439	30030.1	28367.1	25767.5	34436.7	36229.9	39717.5	40927.3	37793.6	37265.6			26
20	87.0087	87.0085	87.0091	125.586	125.12	126.545	24	6	6	6	6	78400.5	109246	121792	106982	115024	110123	52291	89457	76894.9	86609.1	74090.4	83208	99624.5	93599.6	97378.5	85233.9	106411	87054	104832	108824	94813.1	99855.9	99744.9	114830			1
22	87.0088	87.0086	87.0091	79.0291	77.5391	82.4897	12	6	0	0	6	16907.6	26889.1	28293.8	26047	29130.7	29112.3	8646.9	15368.5	15148.9	17740.8	12085.5	16379.5	10685.1	11604.8	8905.27	11240.4	10757.8	7000.83	68288.5	58587.3	52122.2	57491.7	62954.3	79141.8		[M+H-CO]+ 113.997	8
23	89.0243	88.9913	89.0247	81.4053	47.5445	86.7827	27	6	6	6	6	38874.2	53863.6	46585.7	54496.3	58894.1	58880	34618.3	50280.1	50690.2	56299.9	26356	32714.8	18810.1	29642.6	20461.3	30045.5	20848.1	4697.24	74543	86763.6	75423.5	73236.4	74489.4	79407.1			8
24	92.9278	92.9273	92.9279	52.5416	52.0329	53.0008	14	0	6	6	2	2829.62	3416.95	3006.81	3363.69	2612.34	2025.74	16472.5	45813.6	37279.8	32118.3	39609	42727.1	103525	115100	106911	118078	109834	87614.9	8786.39	5094.94	4579.35	3618.31	8178.32	5757.56			47
25	93.0347	93.0344	93.0349	82.5237	81.7749	83.1216	20	6	6	3	5	4328.18	8207.78	6851.79	3250.02	4489.46	5005.47	4264.69	4449.06	3892.45	4083.18	4150.08	4232.9	3602.7	4904.34	3357.63	4473.42	3201.64	3091.92	3951.27	6601.43	5333.74	5822.83	4872.98	5391.41		[M+H-CO2]+ 136.018	48
26	94.9252	94.9248	94.9253	52.6004	52.2192	53.1673	11	0	6	5	0	868.919	1425.06	1028.83	643.167	885.459	1531.03	9732.84	25744.5	20013.5	19911.9	24594.6	23050.7	62211.8	65722.7	64664.5	71167.9	64593.6	51801.4	3986.6	2321.29	2425.03	2490.55	4869.73	3500.89			47
27	96.9606	96.9604	96.9654	56.6652	54.3579	64.8462	24	6	6	6	6	343994	417062	511423	537439	537487	547516	260260	286411	300472	328725	260680	286011	107895	92346.6	104259	113570	111260	91015.2	270710	311175	295091	287530	252295	282120		[M+2Na+K-H]2+ 109.998	6
28	99.0085	99.0084	99.0086	64.547	60.1365	67.3536	15	6	5	2	2	29980.2	42850.3	46726.8	36512.8	36500.3	40430.4	24094.8	33938.2	41852	39741.9	41390.2	39323.2	16818.6	18958.3	17304	19288.4	15853.8	15621.3	15124.3	15575	9852.84	21770.2	21598.5	19298.2			3
29	99.9259	99.9255	99.926	1209.25	1209.09	1216.38	14	3	6	3	2	1.319e+06	1.39024e+06	1.19835e+06	1.12018e+06	3.06938e+06	1.00652e+06	1.06421e+06	1.52005e+06	978962	1.1206e+06	985848	861305	373236	440997	885442	449167	353593	302775	386485	313066	316368	303725	308854	290505			15
30	99.9259	99.9257	99.9262	1308.03	1306.19	1308.76	13	4	6	3	0	1.589e+06	3.82906e+06	1.3082e+06	1.62344e+06	1.15672e+06	1.13332e+06	1.12147e+06	779640	1.29299e+06	793796	1.0719e+06	1.00796e+06	387050	398150	385062	570490	541374	270831	342136	377773	367874	313407	NA	332624			25
31	101.025	101.024	101.025	88.0143	87.5308	89.031	23	6	5	6	6	18253	31903.8	30144.5	20543.2	25043.9	25220.4	4813.79	9550.47	10143	14712.3	9680.49	9592.43	10310.9	13852.6	11240.7	13296.8	11005.4	9902.2	25724.5	27293.6	20031.8	24573	23158.5	27105.3		[M+H-CO2]+ 144.005 [M+Na+2NH4-H]2+ 144.005	11
33	101.938	101.937	101.938	1308	1289.66	1309.41	13	6	6	1	0	112326	85984.8	139930	145141	76748.8	243603	78336.1	100934	111223	118239	107446	67649.3	28627	23352	25101.2	38567	27836.2	22971.8	25369.4	814.456	18513.6	29452.3	30301.5	29316.3			25
32	101.938	101.935	101.939	1211.16	1207.16	1219.8	17	5	6	3	3	114201	93766.2	76064.1	80765	121753	78043.8	80655	84836.4	84106.3	86373.6	94037	124095	18935.4	28232.2	44418.7	24876.2	20080	20807	18862.8	28987.8	25029.7	10882.9	25829.6	26488.6			431
34	101.941	101.941	101.941	13.2347	11.693	15.2107	12	1	2	3	6	NA	NA	NA	26145.4	NA	31155.3	28496.7	27260.9	NA	27248.4	27518.6	27178.5	13095	15454.5	NA	13980.2	15805.7	19766.7	22544.4	23424.1	23348.4	23277.4	27793.5	29726.2			987
35	102.934	102.934	102.934	1307.36	1280.84	1309.44	12	6	6	0	0	29143.9	8642.26	27847.2	41414.5	51429	38810.2	60064.5	41525.9	48610.8	41608.3	44306.3	56181.3	NA	NA	NA	302.538	NA	266.343	474.761	NA	NA	NA	NA	NA		[M+3K-H]2+ 89.9905 [M+3K-H]2+ 89.9905	25
37	102.949	102.948	102.949	101.64	100.908	102.821	12	0	0	6	6	40631.3	39769.5	36358.3	39388.8	37948.4	37686	41135.2	38639	39469.5	37796.2	40382.9	37964.9	100259	106657	102373	103279	108673	118559	98344.7	99661	102256	111834	107640	104126			1423
36	102.95	102.948	102.951	13.9654	12.7562	15.5996	13	1	0	6	6	67380.5	54838.8	NA	49961.4	NA	53164.7	54141.2	55407	NA	58640.8	55084.4	57180.3	176415	184268	184183	188837	181454	181294	142504	147061	150807	153913	147458	147002			988
38	102.966	102.964	102.97	48.9529	47.5813	49.6877	11	5	6	0	0	22726.6	25763.9	29547.7	30805.8	31619.2	29302.1	37315.1	52898.3	46869.5	44672.3	46520.4	45873.9	56302	51143.5	58181.6	57128.5	57865.3	45973.8	28249.9	22042	19131.2	18157	21846.4	22417.9			26
39	104.954	104.954	104.955	51.567	49.7467	52.3403	11	0	5	6	0	7366.74	5175.73	3739.68	3765.54	3064.63	4236.41	6856.46	9607.35	7890.49	8937.04	8559.3	10016.1	12492.9	11349.6	11056	13772.4	11885.7	9283.61	2035.35	1753.01	1059.53	1329.05	1894.64	2305.05		[M+3H]3+ 311.848	47
40	105.019	105.019	105.02	63.1713	62.7796	63.3392	6	6	0	0	0	14650.5	24132.2	27187.5	19753.1	20766	17925.6	3928.79	11438.1	13677.3	16008.9	10753.8	10530.3	5946.25	6246.57	5537.86	12350.4	7535.26	4013.82	23720	23009.3	17494.1	17702.8	20537.6	21322.9			3
42	105.936	105.936	105.936	102.216	97.2608	103.48	12	0	0	6	6	2854.14	4964.22	5072.58	4426.3	5653.52	5281.53	4216.21	5341.58	4451.98	6224.21	3629.92	4963.68	36614.7	34575.6	37848.1	36263.1	36312.2	31003.4	20451.3	19658.2	16850.9	18683	18351.5	18498.2			1426
41	105.936	105.936	105.936	14.2933	10.5486	23.9782	23	6	5	6	6	10974	11903.1	11809	10714.6	12373.6	11269.9	14012.7	13335.9	NA	11347.2	11717.1	10678.3	50779.1	50141.8	50872	53113.9	45614.6	43460.6	33409.7	33657	31068.2	28777.5	29330.7	30561.7			989
43	106.005	106.004	106.005	1308.6	1282.88	1310.76	22	6	6	6	4	37084.7	34392.8	45169.4	39648.3	42643.4	45210.2	38555.3	43741.7	62926.5	73964.6	45230.1	61923.3	29916.1	41543.6	36611.9	54138.9	34042.6	57823.6	56439	16863.1	26401.8	48538.1	49237.7	50054.1		[M+H-NH3]+ 122.02	25
44	110.984	110.984	110.984	1308	1286.96	1309.41	24	6	6	6	6	36110.2	39731.9	55801.3	46703.1	50491.5	77615.1	58324.8	91802.3	61925.9	50272.7	57731.9	99422.2	121812	193453	216247	235393	132313	209035	208572	152050	151462	127563	92395	211268			25
45	110.985	110.984	110.985	54.1784	53.1397	55.0858	17	6	5	0	6	14008.5	28836.5	25620.2	18484.9	19376.3	22119.8	14201.6	17905.7	19632.2	22563.4	22837.4	20939.3	35273.8	33528.1	35134.7	34585.7	36351.9	35157.1	53355.3	59342.3	57154.6	62897.1	56740.3	58465.9		[M+2K]2+ 144.038	6
46	111.009	111.009	111.009	125.504	124.868	126.063	24	6	6	6	6	1.01388e+06	1.45648e+06	1.65655e+06	1.38009e+06	1.5855e+06	1.44648e+06	624967	1.11063e+06	937806	1.07167e+06	864673	1.00623e+06	1.37142e+06	1.3031e+06	1.30779e+06	1.18914e+06	1.47658e+06	1.18127e+06	1.47575e+06	1.50027e+06	1.32505e+06	1.24376e+06	1.13262e+06	1.29372e+06	[1][M]+	[M+H-CO2]+ 153.99 [M+H-CO2]+ 153.99	1
47	112.012	112.012	112.012	125.553	124.868	126.063	24	6	6	6	6	81954.1	117216	138256	116792	131206	121330	54177.7	92394.6	80290.8	95898.8	72484.6	87995.7	110285	108692	107636	96399.1	121080	94776	121363	119190	109278	92097.2	96054.5	110388	[1][M+1]+		1
49	112.986	112.986	112.986	53.981	52.8575	62.1195	21	5	6	6	4	874711	994329	1.06362e+06	1.04683e+06	1.08624e+06	1.06591e+06	1.21371e+06	1.23004e+06	1.23129e+06	1.28859e+06	1.27293e+06	1.28176e+06	1.12686e+06	1.13929e+06	1.11868e+06	1.09671e+06	1.06872e+06	1.03161e+06	1.06048e+06	1.04361e+06	966574	908492	1.00939e+06	1.00768e+06	[227][M]+	[M+H-COCH2]+ 153.986	47
48	112.986	112.986	112.986	1308.23	1308	1309.46	24	6	6	6	6	1.31197e+06	1.07362e+06	1.29337e+06	1.36994e+06	1.3044e+06	1.79714e+06	1.69873e+06	1.91503e+06	2.35447e+06	1.171e+06	2.00302e+06	2.58146e+06	1.71986e+06	1.23643e+06	1.86999e+06	2.01748e+06	2.25077e+06	2.51624e+06	1.16546e+06	1.41086e+06	4.17973e+06	4.08132e+06	1.00319e+06	2.23037e+06		[M+Na]+ 89.9905 [M+Na]+ 89.9905	25
50	113.989	113.989	114.022	51.0195	49.0866	55.1904	19	6	6	4	3	4019.31	6265.14	7163.15	6660.34	14540.9	4951.57	18167	18363.8	19035.4	20604.7	20685.7	19949	17395.8	15162	16893.4	15764.5	13743.4	17547.2	11679.7	3708.68	11122.9	11614.4	3623.77	3464.44	[227][M+1]+		47
51	114.934	114.934	114.934	1209.34	1207.82	1215	23	5	6	6	6	1.2938e+06	1.32962e+06	1.25598e+06	1.13998e+06	1.8528e+06	1.04411e+06	1.04554e+06	1.0899e+06	933087	974463	1.09416e+06	962580	361862	457023	860133	445075	303910	412324	1.03877e+06	289744	295392	453006	276146	545245			15
52	114.934	114.934	114.934	1307.45	1272.12	1308.55	22	5	6	6	5	1.39289e+06	1.87109e+06	1.01642e+06	1.33098e+06	794704	1.20564e+06	1.18551e+06	1.21726e+06	1.06137e+06	1.09529e+06	773971	804572	411060	316743	210776	856384	484968	275815	284113	577851	259143	215508	384661	206626		[M+H-HCOOH]+ 159.931	25
54	114.989	114.988	114.989	47.7989	47.2881	48.403	24	6	6	6	6	133688	157488	142790	132727	136317	136828	115009	138727	145669	147504	149372	139801	100561	115199	99212.9	104469	100672	94093.7	127815	140452	148180	163303	160617	159113		[M+2H-CO2]2+ 271.959	26
53	115.004	115.003	115.004	79.3165	78.4131	79.9021	24	6	6	6	6	853386	1.34237e+06	1.48324e+06	1.33188e+06	1.50841e+06	1.43661e+06	402391	645007	605208	702253	554449	677906	532259	595002	465628	569338	544131	356757	1.83474e+06	1.8918e+06	1.71465e+06	1.72916e+06	1.78237e+06	2.00929e+06	[64][M]+	[M+H]+ 113.997	8
56	115.921	115.921	115.921	1308.03	1271.46	1309.21	21	5	6	6	4	1.84719e+07	2.50625e+07	1.52207e+07	1.88067e+07	1.08343e+07	1.50105e+07	1.452e+07	1.33948e+07	1.425e+07	1.33925e+07	1.20523e+07	1.41297e+07	6.64252e+06	4.50877e+06	2.94068e+06	1.52743e+07	8.77107e+06	4.26022e+06	4.88106e+06	8.03007e+06	3.9821e+06	3.4909e+06	3.69521e+06	3.83297e+06			25
55	115.921	115.921	115.921	1210.65	1209.81	1217.76	23	5	6	6	6	1.47146e+07	1.96246e+07	1.44685e+07	1.36643e+07	2.37565e+07	1.31151e+07	1.26583e+07	1.29204e+07	1.24939e+07	1.18482e+07	1.26873e+07	1.07431e+07	4.91903e+06	6.72497e+06	1.40046e+07	5.88728e+06	4.10706e+06	4.25105e+06	1.52106e+07	3.47225e+06	3.20846e+06	3.65609e+06	2.96471e+06	3.49152e+06		[M+H]+ 114.912 [2M+Na+2K+NH4-H]3+ 114.912	15
58	115.99	115.99	115.99	47.9009	46.9137	48.6799	24	6	6	6	6	18519.2	22207	18892.5	18472.7	18829.4	20901.5	16643.2	23080.3	22261.3	22138.7	18615.2	22881.2	13189	16400.8	14306.6	14647.5	13600.7	13286.6	19856.7	20453.2	21477.4	21520.2	22530.4	23407.3			26
57	116.007	116.007	116.007	79.226	78.4131	79.8436	24	6	6	6	6	39433.8	62448.5	74705.4	68119.8	75649.1	69851.4	21603.6	30253.7	27617.7	37368.6	26425.4	34427.9	26569.9	31129.8	23864.9	28066.3	27636.9	19615.6	88953.7	91265	81732.8	69011.4	72676.2	84732.3	[64][M+1]+		8
59	116.051	116.051	116.051	553.402	553.136	553.702	6	0	0	6	0	378.499	563.339	301.696	383.563	594.236	461.065	384.999	1526.18	864.596	707.114	369.721	1075.84	45697.8	35740	46542.1	25111	34368.4	18491.4	205.309	146.951	365.717	NA	673.661	396.053		[M+2H-CH2]2+ 244.088	29
60	116.897	116.897	116.898	1155.36	1149.3	1161.26	22	6	6	4	6	4666.4	11655.9	10078.3	6594.67	10675.3	6772.47	8815.87	12074.7	11677.9	13933.7	13950.7	12834.7	29175.8	26100.4	29772.4	28830.7	28194.2	29410.9	28677.8	29350	30027.5	42390.1	36765.1	31558.6			1204
61	116.929	116.928	116.929	1210.42	1208.47	1215.72	24	6	6	6	6	3.171e+07	33940759	2.63573e+07	2.60155e+07	4.4257e+07	2.50185e+07	2.24928e+07	2.54305e+07	2.32462e+07	2.33557e+07	2.2217e+07	2.0803e+07	7.67841e+06	9.69937e+06	1.87963e+07	8.43632e+06	6.49298e+06	7.04082e+06	2.15201e+07	5.96119e+06	6.85702e+06	7.3861e+06	6.9694e+06	7.29337e+06		[M+Na]+ 93.9348	15
62	116.929	116.928	116.929	1308	1271.46	1308.62	23	6	6	6	5	3.33721e+07	4.46996e+07	3.49464e+07	3.39866e+07	1.81116e+07	2.486e+07	1.87906e+07	2.55007e+07	1.82801e+07	2.11147e+07	2.1863e+07	2.12693e+07	8.57339e+06	6.4189e+06	4.28354e+06	1.93855e+07	1.07836e+07	5.99899e+06	5.81265e+06	1.1923e+07	6.49404e+06	5.72085e+06	7.98997e+06	6.13586e+06			25
63	116.987	116.986	116.987	47.9009	46.8617	48.4615	24	6	6	6	6	20167	24062.9	22278	20715.1	19820.1	22456	18511	17070.3	21251.2	23521.4	20698	19387.8	15348.3	16842.3	13569	15678.3	14036	15422.8	20754.2	21294	23902.4	22483.1	19466	19221.1			26
64	117.015	117.013	117.018	80.7716	80.2316	81.4063	24	6	6	6	6	16203.3	25185.5	29503.8	24579.4	29214.7	25817	7384.69	13725.4	10323.7	15092.9	11858.1	11492.6	14368.9	14112.3	12876.5	13794.1	13768.5	11460.3	28152.1	27173.2	26360.4	25307.8	23071.9	27458.7			305
65	117.019	117.019	117.02	143.094	142.698	143.456	24	6	6	6	6	21892.3	41008.3	41841.8	23436	34438.1	35919.4	22171.6	44180.4	47169.9	38834.1	39590.4	45436.5	35084.8	45080.2	34785.1	47181.7	36082.3	18089	36565.8	42314.3	60093.3	43662	40005	43084.1			65
66	117.034	117.033	117.035	370.474	369.064	374.587	14	4	4	0	6	3714.72	4616.5	4754.88	3268.52	2570.28	7739.28	5632.82	8751.68	8957.63	9504.78	10278.1	8174.48	3279.94	4389.75	4496.59	4795.63	3187.37	1398.43	4380.25	5835.87	5555.9	4524.3	4706.07	4731.24			114
68	117.929	117.928	117.929	1307.51	1271.46	1308.58	22	6	6	5	5	4.03723e+06	1.06069e+07	4.33534e+06	4.38537e+06	2.39354e+06	2.89317e+06	2.76948e+06	2.91562e+06	3.23169e+06	3.09913e+06	2.57003e+06	2.17754e+06	1.06831e+06	826548	968926	2.42001e+06	1.39391e+06	766663	831496	1.48814e+06	789920	609941	716485	621374			25
67	117.929	117.928	117.929	1209.75	1207.82	1215.72	23	5	6	6	6	3.85121e+06	3.641e+06	3.34461e+06	3.17249e+06	5.57614e+06	3.29962e+06	3.02205e+06	3.12158e+06	2.65418e+06	2.95778e+06	2.97943e+06	2.64719e+06	1.00868e+06	1.21024e+06	2.40778e+06	1.11277e+06	815516	886649	1.8862e+06	746181	774429	759189	792072	1.19957e+06		[2M+3K+NH4-H]3+ 109.935	15
70	118.928	118.927	118.928	1308	1273.5	1309.21	23	6	6	6	5	1.10479e+06	1.50031e+06	1.31852e+06	985849	682240	751024	770729	596295	876237	738768	696717	717871	266107	257011	171381	684337	361500	220256	153586	244144	272492	247883	361359	371831		[M+2K]2+ 159.931 [M+H-COCH2]+ 159.931	25
69	118.928	118.927	118.928	1209.07	1207.11	1217.04	24	6	6	6	6	1.16065e+06	1.28063e+06	869772	903853	1.09364e+06	881882	817404	797089	747511	731866	823076	749636	263261	322066	581860	255033	238854	240970	504631	719617	249214	256243	224557	233745		[M+Na]+ 95.9366	15
71	118.966	118.966	118.966	47.6149	46.7337	48.9782	18	6	6	6	0	36128.1	41807.2	47887.3	48077.3	50448.6	44590	44702.1	50190.9	43115.8	43319.4	47678.3	45443.6	35085.4	25716.7	34127.7	28199.9	33635	33070.8	36552.1	31720.4	27051.8	25274.7	29066.7	29134.7		[M+2Na+K]3+ 271.959	26
72	119.035	119.034	119.035	72.1476	71.6477	73.4899	11	2	0	3	6	11590	14344.3	28883.7	28104.8	36859	29727.3	14502.6	28591.1	24427.3	26494.6	22922.3	26873.8	23120.2	16238.7	19616.8	17929.1	18849.7	11296.9	44598.6	56370.2	41750.9	27400	32446.5	44959.1			5
73	119.05	119.049	119.05	368.709	368.3	369.207	24	6	6	6	6	35353.8	54888.4	56432	37020.3	42402.6	51925.9	50219	77000.9	91692.7	85855.8	90169.9	86270.3	22027.7	31736.5	29418.2	29146.5	20611.3	12399.5	56159.9	79797.8	69954	69434.9	72531.7	61153.3	[358][M]+	[M+H-CO2]+ 162.035	1483
74	120.021	120.02	120.022	1307.34	1274	1310.73	9	2	6	0	1	575.954	958.388	2160.68	14357.5	17712.9	20510.1	19706	35300.7	21684.7	29039.1	22930.5	26211.4	1160.13	6472.31	10259.7	9670.71	6777.71	1014.96	5708.27	NA	NA	9893.31	6106.01	7095.69			651
75	120.054	120.053	120.054	368.625	368.277	369.398	16	4	6	0	6	3324.69	5683.39	5207.55	3013.32	4653.6	4073.17	4635.5	7742.87	8731.38	7408.88	9132.29	7794.89	1901.68	2452.25	2186.51	2086.61	1907.98	927.339	4424.75	6538.59	7296.95	5826.83	6519.49	4835.85	[358][M+1]+		1483
76	120.946	120.938	120.955	50.7063	13.7598	54.7258	16	4	2	4	6	20681.1	20398.3	18939.4	7366.43	7413.72	19558	6635.56	6861.47	17349.2	7476.86	5540.38	19491.6	3505.08	3750.53	5423.84	4270.72	4659.43	4584.09	6208.51	6048.96	5049.08	6607.93	6218.11	6382.48			26
77	121.004	121.004	121.004	1308.69	1307.34	1310.61	24	6	6	6	6	232715	265249	361763	310819	263373	254662	280194	319108	226678	235014	318325	344411	226536	251727	233650	273012	308684	261544	223824	199319	213205	239174	212805	216002			652
78	121.03	121.029	121.03	429.225	428.335	430.983	23	6	5	6	6	31935.9	26693.6	24040.9	24260.8	25964.6	27187.3	21678.1	24788.7	23900.4	24570.1	29116.7	23526.9	42636.3	52860.5	44913.1	59495	46518.7	39377	38326.9	35642.9	45270.9	39925.6	38621.2	40195.4			102
79	122.003	122.002	122.034	1308.98	1301.33	1312.65	16	3	6	4	3	2612.23	NA	1558.79	20519.3	26729.4	19128.8	26577.3	16553	19128.7	22050.6	24819.1	18470.7	15402.3	20276.3	45427.5	36936.2	12637.6	11750.3	27681.3	2495.26	3062.57	19881.9	NA	21289.6		[M+H-CH2]+ 135.009	25
80	122.894	122.894	122.894	82.8845	58.1561	86.249	18	6	6	5	1	7585.57	14735	14729.6	12475.8	12560.1	11436.1	8508.48	9578.27	9257.01	8977.68	9396.26	6889.61	10784.5	5596.25	9141.6	9551.29	10161.5	7667.79	9092.01	1030.87	788.094	1116.25	1910.68	382.444			1287
81	123.02	123.02	123.02	1308.03	1302.5	1309.21	24	6	6	6	6	108039	193563	237399	393902	397323	493326	1.71554e+06	573249	687065	641985	637664	1.14569e+06	353508	298948	220185	1.08183e+06	533273	282415	964311	927931	441836	346654	339787	287436		[M+H]+ 122.02	25
83	123.902	123.902	123.902	1306.74	1305.92	1308.89	11	6	5	0	0	400041	225512	172454	171823	263362	172248	160480	147984	330230	170076	177967	168799	81913.3	85325.7	84250.7	87140.9	80590.8	81415.4	88034.7	88083.1	83629	91639	86325.9	84922.6			25
82	123.902	123.902	123.902	1155.09	1150.81	1156.24	21	6	6	3	6	209102	264001	260444	191535	258740	195477	218335	287723	262152	300730	299163	332643	392296	267026	284857	414899	399177	291423	435964	443455	408034	381609	443034	392332			1205
84	123.946	123.946	123.947	14.2579	12.3534	17.254	14	1	1	6	6	9323.9	NA	NA	6455.46	NA	8031.24	6676.97	8035.35	NA	6928.92	5807.83	7118.63	38965.7	34827.5	35692.2	36852.1	33259	31121.2	24614.9	22541.4	23952.6	24219	24132.7	22942			990
85	123.946	123.946	123.947	99.1088	93.463	102.821	11	0	0	6	5	1578.83	3927.19	3463.12	3193.85	3842.63	3606.43	3766.92	3418.58	3280.33	2896.43	3695.28	3420.05	26319.3	24294.9	28694.6	26004.4	23573.6	20949.9	14022.2	12741	13541.3	15015.1	13339	13424.7			1637
86	124.021	124.019	124.021	1309.29	1305.41	1312.57	18	3	6	5	4	NA	NA	3748.8	57176.6	31162	35668.7	48397.4	41390.7	41764.4	44953.9	44216.1	46669.2	18207.3	21734.7	12467.4	55733.8	26141.6	13943	25779.1	571.059	1837.93	35793	14229.4	38718.3			653
88	124.989	124.988	125.024	66.2038	64.3842	91.753	22	6	5	5	5	39656.2	61506.4	64483.1	52751.2	65846.2	59302.7	29600.4	36616	41675.5	17533.4	43616.7	38304	11942.2	21113	11849.7	15091.2	15875.9	13061.4	37929.8	46096.6	26243.9	40709.8	33337.2	31355.4			5
87	124.999	124.999	124.999	1307.51	1267.21	1312.32	16	6	5	3	2	48878.8	33379.2	61000.7	166391	86582.6	98166.8	120451	83108.1	62382.2	83615.1	84839.5	125700	16281.4	17307.9	26542.4	38273.4	40041.4	17022.3	15757.9	1968.06	10542.1	33099	19161.7	20431		[2M+K+2NH4]3+ 149.988 [2M+K+2NH4]3+ 149.988	25
89	125.097	125.097	125.098	618.1	617.36	619.767	14	6	5	1	2	9062.63	7222.98	6291.31	6256.78	6515.74	5832.58	5961.89	5757.45	6896.88	6303.91	6907.27	6352.33	3346.6	3159.28	3028.29	3019.67	3322.09	4564.14	4462.87	3318.08	2682.91	3110.6	2610.04	3738.18			129
91	125.873	125.873	125.873	90.9953	89.8419	92.3305	11	6	5	0	0	18368.7	29627.8	29001.8	24056.1	26262.8	27642.5	17973.1	23755.5	22763.1	23338.2	19103.7	19675.7	3389.76	3371.08	2896.27	3225.62	3941.63	3590.25	140.316	NA	154.9	NA	165.912	206.511			1366
90	125.873	125.873	125.873	14.2346	12.9731	15.1803	12	6	6	0	0	53415.4	75756.4	75615.3	68712	58481.7	59437.4	37485.7	58025.7	52900.4	32834.8	28502.2	28916.3	NA	NA	NA	1596.29	1018.45	1918.76	NA	NA	NA	NA	NA	NA			960
93	125.9	125.9	125.929	1306.74	1304.88	1309.82	16	6	5	4	1	167566	241044	122617	120589	165488	154957	180487	126884	148258	141069	124793	182019	41180.1	29597.9	68466	70349.2	59437.7	38348.7	70153.5	70064.7	31762.1	72273.5	68808.3	66544.7		[M+2H-CO]2+ 277.776	25
92	125.9	125.9	125.9	1154.32	1151.55	1157.62	20	6	6	2	6	175440	200157	200033	138036	196348	153214	160073	223754	205075	235047	224860	245403	234350	201701	209730	316866	332368	224364	335959	320804	324131	286509	327487	325564			1206
95	126.881	126.881	126.881	21.5843	13.7598	33.5346	13	0	1	6	6	113048	91874.8	89852.9	83052.1	88313.2	82509.6	89258.3	91640.7	87967.7	88496.2	88150.4	94185.8	34894.7	40596.4	35225.5	37124.9	35111.2	36089.1	45568	43808.3	43961.7	41128.6	44717.3	42558.8			991
94	126.881	126.881	126.881	103.185	101.15	105.681	13	0	2	6	5	70213.2	64380.6	60870.1	63114.6	61964.5	63117	73107.1	67023.2	66200	66848.3	69700.4	70637.3	69781.4	68393.9	71261.8	67766.1	76464.6	67545.6	19172.2	20123.2	20570.3	22156.1	22507.1	21086.7			1427
97	126.905	126.905	126.905	1177.43	1176.65	1188.71	10	4	6	0	0	155103	187784	764456	883207	641155	1.13027e+06	971664	442479	671790	471512	530070	380397	41875.1	17825.3	9616.4	18978.5	22739.1	14931.6	13372.7	34507.4	8133.71	1554.77	19994.1	10699.8			14
96	126.905	126.905	126.905	1308.75	1278.14	1309.49	12	6	6	0	0	215593	151712	394806	535193	336429	567496	535405	292755	382206	281725	355136	218549	3152.71	4744.76	8354.82	5539.59	720.219	294.848	4089.84	NA	NA	4367.85	NA	1377.56			25
98	127.004	127.004	127.008	172.189	171.497	174.245	18	6	4	2	6	6779.33	24038.8	28157.7	19467.2	22102.5	21470.5	5514.4	9373.98	5183.9	8974.36	7870.53	8328.57	3259.87	3867.45	2707.29	3535.65	4538.98	2440.3	17201.1	26630.7	19633.7	29229.1	21527.6	12724.1			151
99	127.051	127.049	127.051	54.4278	53.981	54.8989	24	6	6	6	6	11432.5	16164.2	14527.8	11431.7	10596.2	12006.1	23659.5	31834.8	28020.3	30635.1	31955.3	32313	17033.7	18528.1	16406.4	17372	16853.3	12636.3	10924	13435.3	11488.1	12424.1	13132.8	16376.9			6
100	127.077	127.076	127.077	527.732	526.695	529.732	23	6	5	6	6	8087.8	6644	7498.97	6002.25	7599.83	7959	8137.24	7657.25	8025.81	6024.85	5715.54	7664.13	10153.7	11301.8	9518.04	9979.52	9415.92	9109.95	8033.07	8756.13	9921.07	7966.67	8914.54	9508.01			221
102	127.87	127.87	127.871	90.336	89.2857	92.9027	11	6	5	0	0	13308.5	18665.9	17667.4	18049.8	18223.2	17232.5	13705	16707.3	15599.6	14830.1	11799.7	15016.6	1522.92	144.543	1558.49	1269.25	821.452	1393.34	NA	NA	NA	NA	NA	NA			1635
101	127.87	127.87	127.871	14.5137	13.1	16.2285	12	6	6	0	0	36115.4	50369.5	42515.1	44903.8	44317.3	34942.5	42712.7	25233.4	29678.9	22340.8	18295.5	18982.3	NA	NA	NA	337.356	719.169	324.715	NA	NA	NA	NA	NA	NA			992
103	127.897	127.897	127.897	1155.04	1149.96	1158.56	15	5	6	0	4	30809.4	41670.7	39527	29089.1	41025.1	31707.1	32851.7	48102.2	40948.9	51214.4	45651.7	52434.3	47930.7	40097.2	41630.5	49275.7	52484.2	45274.1	50297.2	52122.7	64110	64618.8	64526.7	60865			1207
104	128.035	128.035	128.035	56.8035	56.022	58.3759	24	6	6	6	6	131448	145304	127319	129252	127899	139931	179587	222722	227284	203942	207583	229936	86281.4	85777.6	89237.3	83985.4	94510.6	82405.5	88794.6	107863	97404.2	82274.5	78660.6	89479		[M+NH4]+ 109.998	6
105	128.035	128.035	128.035	122.435	121.342	123.676	19	1	6	6	6	135313	137564	141169	116326	150207	126204	131281	129095	145588	135661	161945	172927	49903.4	57861.9	43267.1	58586.6	59967.5	152624	59440.5	66681.7	79468.4	72002.9	58322.7	81929.3			1520
106	128.878	128.878	128.878	102.804	101.283	106.22	16	0	4	6	6	43827.3	41403.3	38275.8	41782.8	41941.3	39564.9	46647.6	46354	42492.3	43167.9	44735.6	41702.8	45093.3	43102.5	45542.6	45912.5	48196.6	42847.2	12617.2	12854.2	15396.5	13677.8	16302.6	13498.6			1428
107	128.96	128.959	128.96	51.1685	50.708	51.4364	12	6	0	0	6	216931	298714	288678	237636	248075	289676	19838.4	18303.7	22778.9	21469.5	18253.8	22718.6	2046.67	3126.88	1995.11	3377.52	1678.21	1358.58	165511	207426	207329	230404	169727	189669			1252
109	129.019	129.019	129.02	59.8045	59.3835	60.4687	12	0	6	6	0	112127	162627	157352	122094	132521	128641	87512.9	134055	134395	147088	135580	140340	72997.5	95082.1	72236.3	77445.6	67303.2	58696.8	122171	153809	141766	184514	157992	152168		[M+H-CH4]+ 144.038	6
108	129.019	129.019	129.02	125.553	124.868	126.144	24	6	6	6	6	191438	267757	299327	241799	277989	251489	111870	196733	173177	189364	156540	178028	238054	227654	226779	207747	252060	203016	250941	263586	226123	231804	216980	244584			1
110	129.056	129.019	129.056	304.804	279.827	306.864	16	6	3	1	6	5904.21	19074.6	8557.72	18164.4	7487.19	5849.13	1604.12	3798.62	3845.22	7893.14	3636.55	4333.26	3422.08	5454.91	3363.14	4176.99	3595.63	2585.98	10124	13554.5	15520.9	11392.2	9834.47	10678.5			1623
111	129.935	129.935	129.937	1307.31	1303.26	1309.16	15	3	6	3	3	8110.29	17722.2	11937.3	35073.2	36392.3	50331	70229.9	45914	48648.2	36730.9	71420.1	92916.2	77059	46390.8	39752.2	41656	44079.2	46197.7	52281.7	57081.9	58390.7	44145.7	47393.9	56819.3			25
112	130.93	130.929	130.931	1308.24	1306.85	1309.87	19	4	4	6	5	338240	NA	328063	366909	779598	362723	324811	NA	275197	265232	NA	198112	306568	164064	109402	617423	380418	156205	219590	346582	190778	151878	185012	453968			25
113	130.972	130.965	130.981	47.722	46.7337	48.2578	24	6	6	6	6	113564	127400	148331	139641	147212	130957	117788	130071	124156	124425	124756	121588	106510	109673	109074	102472	113619	106654	127301	126034	128389	126217	123032	123797			26
114	131.036	131.036	131.037	1308	1307.3	1308.72	24	6	6	6	6	243089	690518	602659	472671	572985	561982	605369	459535	422336	770584	505171	1.28075e+06	228026	328238	483285	255368	377811	372359	328604	231790	730535	407888	245238	251304		[M+2Na+NH4-H]2+ 199.069	25
115	131.072	131.071	131.072	404.278	403.265	405.924	12	0	0	6	6	2445.8	1830.7	3022.32	1898.67	3014.54	1953.41	3043.31	3546.32	5955.03	6220.61	5317.65	5319.12	22529.5	23069.5	21710	20587.3	21506.1	22505.4	25614.8	24878.2	26084.1	23039.2	22902	21855.1			1488
116	131.083	131.082	131.083	58.7535	58.4932	59.1653	6	6	0	0	0	29325.3	50365.1	35392.9	27144.2	27705.5	32927.2	16983.1	18705.2	18545	20117.2	16340.5	19557.9	17017.1	21451.4	18169.3	18458	16757.8	13016.2	18384	24579.5	22109.3	19387.5	17566.4	19636.5			6
118	132.021	132.021	132.021	1308.76	1303.22	1310.21	24	6	6	6	6	120382	119591	176723	155301	229939	153941	157851	191683	150715	176866	171852	189961	121494	144768	187979	143919	133746	124935	150081	138788	153979	124708	155071	115975		[M+K]+ 93.0562	25
117	132.03	132.03	132.031	54.0646	53.5367	54.5313	24	6	6	6	6	258707	417045	433180	358057	390032	344452	113579	161190	136307	112052	142351	132701	122287	98206	106757	101540	128930	112494	121445	142507	130328	200273	196601	204696		[M+2NH4]2+ 228.002	47
119	132.868	132.868	132.868	1155.75	1146.91	1157.07	11	5	6	0	0	1.43151e+06	1.54479e+06	1.2753e+06	823661	1.16255e+06	856537	869001	1.26243e+06	1.06089e+06	1.19093e+06	1.17577e+06	1.31997e+06	330495	284835	299411	330410	349246	328629	346272	385276	404824	332659	405270	373600			1198
121	132.924	132.901	132.924	1308.03	1278.8	1308.96	19	6	6	4	3	8.44881e+06	2.048e+07	235001	8.77812e+06	4.4357e+06	6.57183e+06	6.48071e+06	6.15931e+06	7.62757e+06	5.61019e+06	5.66621e+06	5.76659e+06	2.51934e+06	1.79039e+06	2.36371e+06	4.02055e+06	3.56738e+06	1.71654e+06	2.34328e+06	2.68257e+06	2.04951e+06	2.02988e+06	2.21573e+06	3.07688e+06		[M+Na+3K-H]3+ 259.909	25
120	132.924	132.923	132.924	1210.8	1209.81	1217.76	20	4	6	4	6	6.652e+06	7.18632e+06	6.06853e+06	5.82024e+06	1.0274e+07	5.52763e+06	5.4319e+06	5.35426e+06	5.26263e+06	4.99457e+06	5.16557e+06	4.76532e+06	1.91206e+06	2.64141e+06	5.22643e+06	2.77823e+06	2.10996e+06	1.7776e+06	4.97002e+06	1.61084e+06	1.61492e+06	1.95215e+06	1.50183e+06	1.88529e+06		[M+Na]+ 109.935	15
122	132.981	132.981	132.982	47.9567	46.8184	48.5784	19	1	6	6	6	12366.2	16788.2	14961.8	13942.9	13544.8	15244.1	13150.3	16805.2	15676	17165.8	17147.7	17869.9	13703.2	14845.5	10933.9	13640.5	13038.5	13142.1	17356.8	17526.5	17136.9	18058.5	17478.2	17942.1		[M+K+2NH4]3+ 323.91	26
123	133.014	133.014	133.033	78.9114	53.6383	79.5762	29	6	6	6	6	5.79438e+06	9.66067e+06	1.09693e+07	1.01908e+07	1.16299e+07	1.13132e+07	3.1462e+06	5.20153e+06	4.80161e+06	5.68772e+06	4.29667e+06	5.23903e+06	4.33955e+06	4.72923e+06	3.71712e+06	4.49194e+06	4.27826e+06	2.82601e+06	1.30207e+07	1.37284e+07	1.1849e+07	1.12483e+07	1.16966e+07	1.29144e+07	[65][M]+		8
124	133.029	133.026	133.03	362.857	362.28	363.288	24	6	6	6	6	41827.7	64468.5	52410.7	39606.5	39091.6	53183.2	64270	76931.7	76456.4	59126.8	91663.8	92186.9	23218.8	22907	19324.6	7239.53	16499.4	19161.9	122321	161027	168382	86716.8	99835.1	67137.9	[69][M]+		9
125	133.05	133.05	133.051	148.48	147.586	150.011	24	6	6	6	6	13027.3	17339.8	20908.6	15441.2	19522.6	19695.5	13063.9	23007.7	24077.3	24983.3	25284.1	25879.3	13614.1	18287.8	12459.3	16717.6	12057	10023.1	14443.2	17755.8	17292	20268.6	19164.2	17983.1			1651
126	133.051	133.05	133.051	113.874	112.634	115.452	11	5	0	0	6	6511.55	11840.6	13100.7	9162.32	10944.3	11458.2	2833.68	5973.72	6424.07	7103.52	5980.29	7270.69	3589.06	5844.24	4075.49	4531.98	2969.3	2524.76	18600.3	21562.4	14915.8	14328.2	14882.6	15994.7			212
127	133.051	133.018	133.052	1184.13	1181.49	1203.93	11	2	6	3	0	NA	11065.1	NA	346.713	14740.8	14876.9	13896.1	14009.2	12636.5	15835.7	14699.6	17898.9	9545.43	3875.35	NA	10182.6	19676.2	407.677	NA	5464.77	NA	NA	9262.66	436.348			1134
129	133.924	133.923	133.924	1209.92	1209.09	1217.76	15	5	6	3	1	799295	916993	664188	694148	1.21516e+06	573651	656490	626927	637854	576516	623163	624917	258224	304410	594553	346717	252362	208416	328053	229201	224787	231095	218394	259165		[M+2H-HCOOH]2+ 311.831	15
128	133.924	133.923	133.924	1308.01	1306.19	1308.3	15	5	6	3	1	934935	1.17468e+06	653848	873974	488562	878215	572580	668543	628333	715041	521714	544184	307380	233537	219480	341625	417115	216894	217693	250220	251014	194309	NA	207471			25
130	134.018	134.018	134.018	79.0619	78.4131	79.5762	24	6	6	6	6	279592	433358	497691	452749	514335	497991	141473	230399	206222	242341	188723	224165	190787	201447	160503	197641	184581	120505	563443	600446	524831	473178	458730	513021	[65][M+1]+		8
132	134.034	134.034	134.035	363.404	362.522	364.006	6	0	0	0	6	5178.89	9430.66	8171.7	6780.41	7356.74	6971.62	9254.3	10710.2	8383.26	9903.16	12640	11194.5	6055.92	4511.81	5001.35	4421.17	5167.68	4995.03	12942.7	16190.6	19337.7	11873.9	12687.8	9730.39	[69][M+1]+		9
131	134.036	133.999	134.036	1308.06	1290.32	1310.93	23	5	6	6	6	26780.1	41923.5	160088	87778.3	103863	99360.1	172020	124855	121557	125899	149229	195051	80815.3	60540.5	191928	180711	105359	51704.1	120624	86946.4	68894.9	83938.2	88176.3	57397.6			25
133	134.047	134.047	134.048	167.479	167.2	167.879	24	6	6	6	6	102896	202518	235908	174169	223842	173451	72992.7	170410	179961	240366	141653	202977	94790.3	120267	140043	135058	131115	72223.3	282828	366434	313679	304882	318054	292774	[249][M]+		57
134	134.865	134.865	134.865	1156.36	1146.91	1157.07	12	6	6	0	0	1.36237e+06	1.59115e+06	1.43272e+06	897319	1.30982e+06	932701	1.0074e+06	1.43652e+06	1.20729e+06	1.38964e+06	1.35083e+06	1.49717e+06	371590	317100	332229	373942	398737	374063	385879	414191	390588	368621	455801	407337			1198
135	134.894	134.865	134.894	53.9644	53.6082	58.0629	6	0	0	6	0	28338.6	32535.7	34620.4	31225.2	34243.3	31609.2	59698.3	83225.5	76403.2	80519.2	70652.4	72370.2	9719.71	184939	10497.7	178347	8416.69	7159.36	616.479	686.278	427.967	343.27	678.648	870.476			47
137	134.894	134.894	134.923	1308.01	1306.19	1308.5	14	5	6	3	0	5.41889e+06	6.12434e+06	4.54132e+06	4.14179e+06	3.59535e+06	3046740	2.84944e+06	3.32138e+06	2.54194e+06	2.2914e+06	2.40988e+06	2.45474e+06	85195.1	5315.91	6445.73	6627.45	130210	66285.7	1468.41	NA	NA	3733.2	3354.65	1362.72			25
136	134.895	134.894	134.924	1210.48	1202.97	1217.76	18	6	6	3	3	4.66564e+06	6.12944e+06	4.14605e+06	3.6033e+06	3.7223e+06	3.2732e+06	2.96014e+06	3.19152e+06	2.83502e+06	2.82892e+06	2.7591e+06	2.49947e+06	6875.41	93539.2	175197	5754.12	7272.16	62626.9	156313	2269.9	2343.92	59426.2	14609.9	876.976	[115][M]+	[M+K]+ 95.9366	15
138	134.988	134.988	134.988	101.52	100.343	102.584	8	2	6	0	0	27975.9	30086	26766.2	28844.9	28403.7	28845.6	30050.5	28429.3	32613.3	29792.6	31402.8	32671.4	11141.3	10395.7	12060.8	10708.4	10022.1	9652.86	9775.94	9912.14	9071.03	10733.7	11582.9	10189.1			1429
140	135.029	135.028	135.032	1308.11	1305.87	1311.66	10	2	6	2	0	NA	NA	4801.57	48695.8	104095	47101.6	184232	161954	95843.6	68472	200572	199090	14540.3	37263.3	42980.6	52313.1	29342.4	32356.6	37522	509.472	22845.5	45097.8	NA	40898.8			654
139	135.03	135.025	135.03	59.1224	58.3401	62.8053	24	6	6	6	6	194988	285504	311140	290693	330523	335063	141687	254568	254831	288172	218001	254891	102241	117195	88820.3	129607	102112	67416.3	403921	503583	444244	310783	325908	350430	[42][M]+		6
145	135.045	135.045	135.046	255.576	254.899	256.411	13	0	6	1	6	42520.4	60459.3	56693	48967.1	42766	40589.5	30402.7	45584.2	40132	40673.5	42398.1	51743.4	42717.7	31868.9	39713.7	15079	33399.9	29891.8	80662.1	98007.4	88914.1	91003.4	80330.9	89818.3	[259][M]+	[M+H-CO2]+ 178.028	71
141	135.045	135.045	135.046	367.676	364.526	373.927	24	6	6	6	6	46763.8	81401.1	75650.3	61244.3	60924.8	69162.5	75457	96897.3	95405.6	81849	111183	109939	32298.9	27723	24511.9	18467.8	23466.6	23301.3	97984.1	124840	130024	99158.5	102061	76437.5		[M+H-CO2]+ 178.028	73
142	135.045	135.045	135.046	213.49	212.518	214.69	22	6	6	4	6	23354.6	31266.5	28556.6	27868.9	24916.4	24991.8	16938.1	24664	24985.2	22237	22763.9	25586.4	18963.2	14969.6	15587.4	9888.41	14359.4	14099.8	32892.8	38465	33614.9	35994.3	31671.1	33883.1		[M+H-CO2]+ 178.028	24
143	135.045	135.045	135.046	284.669	281.467	302.81	22	6	4	6	6	128457	190131	176355	146465	138870	147276	40076.2	86675	78323.1	72779.8	89338.9	84922.6	99460.6	79884.2	93617.8	36895.8	79201	64169.4	130156	135918	94662.4	130162	124868	120983			127
144	135.048	135.047	135.049	167.147	166.389	167.592	18	5	4	3	6	10622.6	21551.7	26705.4	23457.3	27352.4	23336.6	11872.9	16823.1	20777.1	26251.4	17029.9	22118	9492.5	11541	14875	14007.6	13691.4	9686.19	25759.1	33121.3	28196.7	23849.2	28061	25265.3	[249][M+1]+		57
146	135.895	135.895	135.895	1209.91	1209.2	1214.67	12	6	6	0	0	546921	665947	487658	387950	429978	346154	363484	387008	295539	289253	282302	294677	NA	NA	NA	NA	NA	NA	NA	NA	NA	NA	NA	NA	[115][M+1]+		15
147	135.895	135.895	135.895	1307.71	1278.14	1308.65	12	6	6	0	0	606318	672997	427818	476835	234103	300721	293521	218078	310203	269925	317214	273403	NA	NA	NA	NA	NA	NA	NA	NA	NA	NA	NA	NA			25
148	136.015	136.015	136.015	1308.69	1280.84	1313.05	23	6	6	6	5	47903.4	30238.4	57884.2	64230.2	51854.6	187753	130697	126136	104138	243711	84759.2	109362	46098	31035.4	26929.3	112280	59321	28248.3	56061.3	10140.9	39730.8	85594.4	59635.5	53422.7		[M+H]+ 135.009	25
149	136.034	136.033	136.034	58.9607	58.2791	59.8247	18	6	6	0	6	5415.05	7062.17	9903.04	9043.51	9486.47	10841.7	5205.52	7400.7	8893.96	8778.7	7451.82	8419.68	387.249	1357.81	469.141	1261.16	540.087	NA	15629.7	18245.3	14995.4	13061.9	9144.59	13665.5	[42][M+1]+		6
151	136.048	136.047	136.048	255.659	255.249	255.97	6	0	0	0	6	3334.77	1263.82	3433.88	3342.49	1699.55	3840.86	1895.04	2366.02	3297.39	1890.09	2609.09	2962.26	1245.98	2491.56	1778.33	1884.14	2145.38	1064.75	5910.18	5477.41	7169.85	7576.22	6502.28	8281.55	[259][M+1]+		71
150	136.048	136.048	136.048	299.183	298.105	299.842	9	6	0	0	3	4068.58	7569.95	7312.42	5933.14	6400.6	6433.8	3064.51	4396.24	2420.49	3638.41	4168.06	4128.18	2811.11	1546.75	2045.91	1217.03	1049.7	1877.02	4009.59	4233.96	4000.72	5322.59	6013.25	3813.69			50
152	136.863	136.863	136.863	1155.75	1146.91	1157.02	11	5	6	0	0	547167	565811	502615	338332	466208	342825	366812	495227	428978	491495	497883	534276	134249	121026	124155	135039	146028	133052	149584	158130	152832	127204	154613	140622		[M+H]+ 135.856 [2M+Na+3K-H]3+ 135.856	1198
153	136.892	136.892	136.892	1209.94	1209.79	1215.39	12	6	6	0	0	1.69576e+06	2.0195e+06	1.49565e+06	1.31116e+06	1.32379e+06	1.14938e+06	1.09297e+06	1.1052e+06	989917	983889	985355	941636	534.848	387.392	NA	NA	1420.72	828.583	NA	NA	NA	NA	441.48	NA	[115][M+2]+		15
154	136.892	136.892	136.892	1307.72	1277.42	1308.18	12	6	6	0	0	1.86292e+06	2.21532e+06	1.47846e+06	1.61315e+06	941552	1.16222e+06	1.01218e+06	1.12992e+06	887691	802504	889212	963730	NA	271.689	441.524	NA	NA	NA	189.025	NA	NA	237.992	NA	NA			25
155	136.91	136.91	136.91	102.256	98.7815	103.275	11	0	0	6	5	26543.3	22983.8	20521.4	19871.9	19657	18281.1	19175	18565.5	17846.4	20071.4	18220.5	20755.2	19328.1	17506.9	19511.7	19210	18470.6	18644	8128.8	7930.07	9401.7	11281.3	10285.6	9626.66			1430
156	136.937	136.924	136.94	50.3475	48.1986	53.0008	23	5	6	6	6	31653.9	38768.9	42274.6	41748.1	43502.4	39654.5	24610.6	26759.2	26585.9	27970.6	22953.8	21568.5	33589.4	34277	18197.3	30761.8	34856.5	35473.2	62879.9	69347.5	70127.1	64495.1	59397.3	58782.5			26
157	137.025	137.025	137.026	83.5385	82.8388	84.3094	24	6	6	6	6	18483.1	29350.7	24441.7	16589.1	19429.1	23003.4	16029.9	20025.3	19423.4	19601.2	18895.8	16967.6	16262	20838.7	15112.8	18789.2	14713.4	13669.3	18381.3	19858.4	17752.5	22117.1	21966.9	20518.4		[M+H]+ 136.018	48
160	137.026	137.025	137.027	341.886	341.286	342.281	24	6	6	6	6	23710.7	26015.5	32040.7	21411.9	36542.7	41811.8	22072.4	48126	52142.3	64680.9	42126.6	45915	35455.2	70478.7	43950.2	49369.2	53053.3	25638.3	21411.1	21683.7	30194.2	20661.1	20806.4	17930.5			54
159	137.026	137.025	137.027	207.836	206.946	208.362	24	6	6	6	6	18022	23297.1	25362.8	22606.6	21639.3	31411.5	16549.8	22761.5	22712.7	23308.2	23698.2	23262.6	24714.6	33178.5	27862.1	35119.4	25900	18642.3	19827.9	23977.2	21029.3	25765.2	23907.7	22722.8		[M+Na+K+2NH4-H]3+ 314.062 [M+2H-COCH2]2+ 314.062	143
161	137.027	137.026	137.028	642.639	640.137	645.506	21	6	4	5	6	20547.9	18037.6	19101.9	18638.8	20662.1	18998.3	20163.2	19608.5	17630.9	17915.4	18139.8	19756.1	15651.2	21443.5	18702.3	23201.1	18483.3	18994.1	19034.2	19196.8	20028.6	22680.3	20089.8	23679.2			227
162	137.035	137.034	137.037	1308.96	1305.96	1310.14	11	3	6	2	0	530.402	NA	17759.2	84277.5	75540.3	74388.8	61618.1	71367.7	36904.6	56489.3	57763	45953.9	42267.6	17937.5	36682.8	45812.3	37497.9	27767.6	29755.8	2851.59	19644	37419.2	NA	35819.7			655
158	137.035	137.035	137.036	138.809	136.393	140.529	24	6	6	6	6	17820.5	20127.7	21820.1	24975.6	24267.7	25698.5	24866	35272.8	39580.2	44212.3	38299.4	54849.1	21536.5	24535.5	20413.7	24562.6	25375.6	51407.3	24814	32586.8	30236.6	38581.3	34187.9	42598.1			174
164	137.917	137.892	137.918	1191.07	1165.77	1214.67	22	5	5	6	6	153131	194311	40452.8	133888	121028	106073	121206	51653.4	108322	106316	103631	90591.8	126764	150285	137777	141253	131938	152925	131827	123038	119330	122777	113852	119508			867
163	137.918	137.892	137.918	1306.13	1293.68	1308.06	14	6	6	2	0	188752	217538	339680	155107	143364	173097	131268	328330	129476	171694	156715	120037	34941	39572	40634.6	50857.8	39857.2	35441.2	30481.4	3767.14	25126	32736.9	31403.2	29932			25
165	138.02	138.02	138.021	660.588	659.626	661.765	24	6	6	6	6	21728.9	20407.5	19390.2	18956.6	19666.5	20043.5	21394.9	18939.5	19355.4	18781.9	20169	18334.6	38204.6	37129.6	37742.4	36008	36298.9	35907	31739.5	34480.1	34305	37593.4	33244.3	34032.3			1231
166	138.028	138.026	138.029	1308	1286.24	1311.66	16	5	6	2	3	2186.7	7675.46	22733.4	35907.2	48330	125294	49428.2	46709.3	80508.2	72320.3	93041.1	61553.1	13756.6	18545.3	19255.7	22544.6	20311.5	13453.7	17846.2	645.437	5016.01	17704	NA	19850.9		[M+2Na-H]+ 93.0562	25
167	138.056	138.056	138.057	180.972	180.308	181.411	18	6	6	0	6	4495.18	7420.26	11561.7	9899.9	10047.5	11431.1	14579.3	29794.8	30529.7	34246.6	29966.5	33165.4	5138.33	5848.8	5854.09	7129.94	7220.93	5077.64	21230	27457.9	24380.5	31618.8	26324.1	27750		[M+H-CO2]+ 181.039	70
169	138.91	138.91	138.911	1307.52	1307.24	1309.55	13	6	6	0	1	102306	100438	132225	137248	159573	143053	142723	167362	165802	146105	148828	144539	NA	516.403	3997.25	1086.03	NA	NA	2490.2	NA	NA	29642.4	6932.41	7290.05			25
168	138.91	138.91	138.911	1205.15	1198.29	1206.55	20	6	6	4	4	165590	183387	223766	245743	267621	235924	287192	332809	249344	256848	263325	268203	11613.4	4460.44	NA	4980.42	10380.8	8704.28	NA	13670.7	39566.7	NA	32643.6	6401.38			1109
170	138.93	138.921	138.937	52.5122	50.0376	54.3816	12	0	0	6	6	9492.41	9451.96	11642.9	8624.66	9898.24	8764.48	10369.3	12746.8	12632.4	12185.4	12801.8	11856.6	14292	14148.3	15870	14379.9	17215.6	16672.7	10623.2	12918.9	10604.9	10347.6	10884.8	9999.11			47
172	138.965	138.965	138.965	15.973	13.8345	36.2445	12	6	6	0	0	33247.8	44732.2	44873.5	43312.6	46128.1	44563.3	47002.3	46696.7	45923.2	44003.4	46003.3	47147.3	NA	NA	NA	2482.33	3279.34	2930.61	NA	NA	NA	NA	NA	NA			955
171	138.965	138.965	138.965	101.329	98.3711	102.843	12	6	6	0	0	20556.7	22758.4	24139.6	22818.7	19423.6	20789.8	25490.6	20913	23831.1	25381.4	23655.4	24007.9	8631.92	7778.81	8634.55	8463.95	8101.63	7423.06	6673.7	8984.92	8580.67	9224.04	7910.29	8515.3			1431
173	139.897	139.896	139.897	50.1558	49.6877	50.7101	7	0	6	1	0	4620.81	2773.36	2480.85	2758.1	3483.16	3881.54	6309.21	7270.59	9813.93	8867.44	9242.39	8116.09	7042.43	8714.58	6060.58	10073.4	6771.81	5524.05	1180.87	921.217	1382.81	2326.36	1547.2	788.113			26
174	139.898	139.897	139.915	1307.04	1292.36	1309.21	23	5	6	6	6	103746	124131	195754	153180	299889	116362	120143	165298	147229	190544	298517	174222	81171.5	70979.8	48258.5	106060	129575	59739.8	101854	71381.9	53298.1	35848.7	41471.4	36824.6		[M+2H]2+ 277.776	25
175	140.026	140.026	140.026	1307.89	1295.72	1309.23	22	5	6	5	6	152771	192405	149423	115798	123285	170919	140504	124423	204264	189609	210713	132461	125196	123308	114558	113785	133345	94647.3	84825.8	97260.1	113654	120428	110159	121227		[M+2K]2+ 202.118	25
176	140.9	140.9	140.9	14.4043	12.6213	29.485	23	6	6	5	6	12304.7	14766.3	13591.3	13339.5	11152.6	13887.6	11802.6	12699.8	11224.2	11076.4	9689.2	11210.5	10411.9	10076.3	10665.6	10690.8	11270.2	9973.65	12392.3	10378.1	10759.7	10209.7	9792.25	10635.4			993
177	140.944	140.944	140.945	1212.54	1205.61	1214	13	5	6	2	0	102944	152439	117719	116436	170375	16689	124976	145393	117036	118536	208509	147449	5647.27	11981.6	8486.96	1801.04	6201.8	10700.3	585.173	1660.35	3938.13	NA	10295.5	NA		[M+H+HCOOH]+ 93.9348	15
178	140.944	140.944	140.945	1306.86	1306.07	1308.09	11	5	6	0	0	159333	222103	191575	225402	157363	187714	140418	186347	192386	191511	109503	145452	NA	1109.99	5025.93	5239.62	1126.52	2320.61	172.249	NA	564.653	2013.28	1713.03	333.009			25
179	140.978	140.977	140.979	88.9466	87.8983	90.4328	21	5	5	6	5	NA	6982.21	14615.8	14382.9	11876.8	13608.6	2118.87	5173.15	6291.99	7777.89	5370.24	7376.76	14355.9	13842.2	11482.4	11926	22660.6	10718.8	5112.86	8091.91	6613.68	7565.25	5419.98	6530.46		[M+H-NH3]+ 156.994 [M+H-NH3]+ 156.994	11
180	140.986	140.986	140.986	59.2276	58.9213	60.0793	12	6	6	0	0	10521.5	4970.23	7289.84	5925.2	13029.8	9638.61	4796.38	4622.68	4547.43	6583.52	5008.7	4872.64	3381.04	1817.4	2116.16	683.011	1320.86	1533.66	3042.68	2060.34	2279.16	1795.14	792.921	2233.54			284
181	141.022	141.021	141.022	1306.83	1285.58	1314.37	12	1	0	6	5	NA	NA	65219.4	NA	NA	NA	NA	NA	NA	NA	NA	NA	38287.7	35957.2	46965.7	61492.6	37420.7	32588	42969.2	14563.9	25529.6	64196.3	33064.2	41108.7		[M+2NH4]2+ 245.969	25
183	141.868	141.868	141.868	14.5153	13.1999	30.4647	12	1	6	0	5	59429.4	51786.1	NA	49194.6	NA	47482	46703.9	43860.9	46547.7	48141	43160.4	44335	22210.4	21421.2	NA	22874	20974.7	18637.6	18331.7	19826.6	18764.4	16471	15896.6	16740.9			994
182	141.868	141.868	141.868	101.362	97.7279	104.182	23	5	6	6	6	64215.7	67461.4	78582.5	68463.2	76820.3	68669.1	59407.3	61643.3	61641.2	59052.7	57507.6	56906.6	50352.1	46610.5	48269.6	49767.1	48330	37399.1	15797.5	15179.4	16123.2	16535.4	16475.3	16169.4			1432
184	141.868	141.868	141.868	59.5372	58.5959	60.5054	7	0	0	6	1	22247.5	17443.8	15674.6	16589.2	16869.3	9070.88	8242.82	7277.68	5459.78	3687.55	9750.75	6322.05	28917.3	21120.5	23362.5	22353	27845.6	35911.6	12490.3	1724.68	2562.57	2499.99	5977.11	3892.49		[M+H]+ 140.859 [2M+2Na+K+NH4-H]3+ 161.828	6
185	141.923	141.895	141.924	1307.12	1271.46	1310.35	21	4	6	6	5	73390.6	72102.3	70395.2	47823.4	72042.9	61329.2	57380.9	66261.1	77046.9	45601.4	52806	70022	73836.7	49587.8	34241.3	213892	133633	41569.7	37842.8	22365.9	50061.8	51687	33495.1	29766			25
186	142.051	142.05	142.051	140.572	139.105	141.746	22	6	4	6	6	6133.49	6480.06	7198.72	8701.56	4480.79	19925.7	3148.58	5212.31	3797.63	5872.47	5361.74	5843.17	7952.84	11729.4	6251.35	14249.4	7859.23	4367.87	4077.61	7309.15	6083.13	8141.83	7084.42	6448.04			1787
187	142.066	142.066	142.066	553.402	553.136	553.702	6	0	0	6	0	NA	443.846	376.213	NA	NA	227.243	159.812	1033.3	320.43	NA	383.381	172.922	27532.8	18487.3	28831.5	14707.3	20709.4	11152.2	308.676	170.414	NA	NA	152.706	NA		[M+NH4]+ 124.033 [2M+2K+NH4]3+ 165.122 [2M+2Na+NH4]3+ 181.096	29
188	142.929	142.926	142.93	1307.33	1284.2	1310.03	12	5	6	1	0	45589	23937.2	39006.9	30561.7	40010.5	38233.9	38662.2	26502.9	49453.3	28223.4	39752.8	45611.4	1447.95	1285.05	2371.97	14201.5	7591.61	506.707	1667.2	NA	NA	896.619	309.546	NA		[M+H-H20]+ 159.931	25
189	142.944	142.944	142.968	128.346	127.374	130.916	20	6	5	3	6	6188.17	7681.8	8200.17	5729.22	5839.11	8977.23	5742.19	8219.79	10397.1	8136.97	8050.58	7074.82	11217.2	11529.6	11202.3	8424.15	13426.4	15738.2	22596.8	21947.5	20553	22486.3	24218.4	23646.1			1
190	142.999	142.998	142.999	66.7484	66.2983	67.3178	24	6	6	6	6	568455	900177	948470	719350	836703	754369	441594	607713	612745	660939	607597	598813	244019	293500	236190	244157	223919	202611	621770	730104	546094	780760	687443	662730	[22][M]+		5
191	143.108	143.108	143.108	790.907	790.459	791.36	13	5	6	0	2	2853.63	4616.14	7013.81	6620.29	6828.69	6088.01	12441.9	21926.2	21748.7	20615.6	19321.9	20937.4	1453.37	938.273	1781.36	1307.1	1713.8	1571.69	10710.1	14508.4	12136.4	13363.3	12599.3	13238.4			186
192	143.865	143.865	143.866	101.204	94.3533	104.299	21	5	5	6	5	41750.6	43719.9	45316.1	41765.6	43491.3	38530.7	30167.8	33466.1	26400.7	28468.6	33323.3	33805.9	29349.7	26769.5	29499.3	31686	29145.2	21939.3	8448.4	7048.49	8629.83	12265.7	8804.84	8119.17			1433
193	143.937	143.936	143.937	13.4963	11.3011	17.1034	19	4	3	6	6	NA	NA	14991.5	16429.9	17101.5	17832.7	16016.7	16767.4	NA	17232.4	15830.5	15299.2	18558.4	18859	18815.2	18700	16331.2	18236.8	19354.6	18816.8	17714.7	20751.2	20570.7	19731			995
194	144.002	144.001	144.002	66.5984	65.7049	67.3054	15	6	4	0	5	25703.3	38420.9	42641.1	33819.6	39226.3	35248.1	18341.6	27764.2	23928.8	25642.4	26112	26475.5	6405.98	9736.23	10257.2	7483.64	4469.78	7098.03	20968.8	26885.7	12272.8	31026.4	26498.3	27238.8	[22][M+1]+		5
195	144.021	144.021	144.022	1308.1	1287.62	1311.01	23	6	6	6	5	59328.1	57858.9	57285.2	108092	61695.6	64196.3	79796.7	77802.7	92280.8	71113	88452.2	94318.1	39733.7	35770.9	35145.8	60012.3	61796.4	41211.7	43002.5	23245.8	31605.1	45503.4	61152.2	49646.8			25
197	144.046	144.045	144.046	589.368	587.594	591.328	16	6	3	5	2	9475.69	9184.87	8208.24	9294.37	9767.11	9400.42	7314.69	8335.02	9554.78	6804.53	7899.23	7257.9	7845.25	8343.6	12094.1	9040.16	9622.52	6653.41	6169.02	7239.62	8062.03	4679.58	6012.97	6832.74			94
196	144.046	144.045	144.046	335.236	332.978	336.714	21	6	6	3	6	5381.51	7366.92	7233.01	8059.72	8297.22	7016.91	11478.1	19769.5	20199.2	24230.2	18459.3	18409.3	5038.22	7334.37	5598.41	6451.85	5474.73	2989.01	26182.1	26256.4	25791.3	23183.5	19728.9	19927.1			80
198	144.87	144.87	144.87	54.0993	53.8632	54.3816	6	0	0	6	0	5171.21	5649.53	6023.57	5436.54	5083.45	3450.46	14868.1	16428.5	14168.7	15464.7	16154.3	15094.8	108007	77715.5	108922	93630.2	112558	115710	14675.3	6991.44	6070.15	4432.86	9202.71	8432.75			47
199	144.898	144.871	144.898	14.2768	10.5486	23.2209	14	5	6	3	0	16880.7	15833.3	15726	14495.2	NA	15439.6	12755.5	13598.5	12396.1	51556.6	50408.9	10789.8	NA	11371.6	11500.7	11200.4	11049.6	11145.2	NA	NA	NA	NA	NA	NA			945
200	144.924	144.923	144.947	1208.52	1201.23	1215	16	4	6	4	2	438568	580868	542227	575126	586229	544358	537828	518369	439676	494962	520756	496613	33611.2	105344	189713	85313.7	73652	79898.5	176966	80159.8	78524.4	71236.2	82828.8	133060		[3M+2H]2+ 95.9366	15
203	144.944	144.943	144.944	15.5402	14.5923	20.2079	6	0	0	0	6	9294.29	7266.33	6475.47	6569.94	NA	6207.69	6138.87	8865	NA	8279.7	8551.54	7507.59	18883.3	20234.7	18212.6	20883.9	18872.7	19451.1	22089.3	19945.9	22459	23056	23542.1	20704			996
202	144.959	144.944	144.959	88.7556	87.9772	102.11	8	0	1	6	1	8850.18	5678.21	6211.63	4756.85	8243.86	7099.65	7084.05	9202.45	8384.62	7521.18	12003.1	11362.8	14647.2	15643.6	11365.5	17066.7	19013	26457.1	13214.6	13491	22384.3	22659.2	14056.6	20885.6			332
201	144.959	144.959	144.959	128.342	127.294	131.972	10	0	0	6	4	4398.94	4095.4	3564.36	6079.16	7904.56	3989.4	5035.89	4368.57	4062.12	3095.61	4330.82	4488.57	34800	29271.1	33598.3	29123.5	26367.7	18574.4	19620.2	19835	15332	16365	14819	15226.6			257
204	145.014	145.014	145.015	88.1823	87.6277	89.314	11	6	0	0	5	124023	186571	184178	132111	161040	160396	55926.5	92016.4	95286.9	123264	91127.8	96706.6	68236.8	85668	69127.3	82437.2	66777.4	52817.8	117325	136589	66806.3	145313	132639	136261		[M+H]+ 144.005	11
207	145.016	145.016	145.052	1308	1299.8	1313.7	22	5	6	6	5	148468	414680	193197	209224	152287	147053	205159	174480	212326	128640	156325	225009	13010.5	103976	74676.7	59498.4	37881.7	87487.9	22632.4	95239.2	203165	205803	118151	27388.6		[M+Na]+ 122.02	25
205	145.029	145.029	145.03	376.075	375.362	376.744	6	0	6	0	0	913.872	1979.91	1622.63	712.3	1436.78	3788.07	4611.62	6839.32	5347.34	7082.73	6512.55	8150.1	1571.58	2718.41	3560.1	2800.57	995.983	1059.48	1359.28	2023.33	1807.63	1390.2	549.738	1052.31			150
206	145.05	145.05	145.051	289.02	287.82	289.707	24	6	6	6	6	28981.9	27486.9	25424.4	25838.4	28025.3	25009.1	26297.4	25761.1	26541.6	26748.5	27488.1	29399	11173.5	12749.8	11814.9	14593.1	11608.9	12985.9	12198.2	11737	13276.3	11392.5	11986	13646.6			232
208	145.062	145.062	145.062	54.8461	54.4875	55.1491	14	0	6	6	2	104766	148647	108826	106883	101549	107155	245064	326803	291539	277873	304636	313511	178884	198571	179484	183888	165859	131299	114148	147749	109968	96762.7	113191	122198		[M+2NH4-H]+ 109.998	6
209	145.087	145.087	145.087	711.208	710.645	711.49	21	6	6	3	6	7172.33	11011.8	10380.2	7759.46	7686.41	8650.37	12897.7	20241.3	24578.3	19804.1	20846.2	22356.9	4673.65	5632.18	4431.78	5678.45	4397.63	4029.14	22959.7	25153.1	30818.5	29213.2	23700.8	22633.5			1515
210	145.087	145.087	145.087	612.992	612.121	614.384	21	6	6	6	3	21908.3	12521.6	12447.8	10326.9	9184.84	9587.49	13969.2	8494.28	12829.7	18178.3	16115.1	18239.3	8916.04	10763.1	13349.3	11919.1	9582.63	7373.96	8482.55	6594.94	6326.34	6849.83	9541.9	8340.87			1291
213	145.929	145.929	145.93	1209.92	1208.43	1213.35	13	6	6	1	0	199275	183466	158541	129718	208153	144906	118604	142070	148458	132468	139597	148954	19465.3	24727.2	32727.4	21064	25365.6	26505.3	23861.2	31738.9	25357.7	12573.5	33344.9	31884.9			432
215	145.93	145.93	145.93	1307.45	1282.88	1308.06	8	6	2	0	0	179763	201989	179066	199611	111798	168572	167636	163403	164995	163391	171830	152330	24241	22641.4	21630.1	39403.9	44669	21631.5	28086.7	3284.38	21210.2	33285.3	33609.2	31567.6			25
214	145.931	145.931	145.931	1137.33	1134.71	1141.51	10	4	6	0	0	175362	117137	102434	169747	132667	100504	137682	150323	120089	149855	211709	138848	477.089	754.59	485.707	2286.43	1564.06	1417.71	816.119	1854.7	1923.82	1161.75	2467.14	1863.44			1666
211	145.931	145.931	145.931	13.635	12.0955	15.7401	24	6	6	6	6	163742	236901	241235	246680	255968	260255	258561	267617	260708	252654	252094	244572	219831	231147	241231	238145	238613	237539	250205	250215	244300	215516	247631	247795		[M+H]+ 144.921	36
212	145.931	145.931	145.931	102.664	95.6726	105.893	23	5	6	6	6	41222.2	61422.8	68001.3	76175.6	75470.6	79446	87830.3	83269.9	80785.8	74193.8	80544.2	70372.4	48099.5	50479.6	54324	50828.5	49368.8	53116	40546.2	40999.8	41634.8	38983.2	42459.6	40938.8			1434
216	146.046	146.046	146.046	57.1811	56.564	57.7163	24	6	6	6	6	301728	397028	351931	324480	332919	387864	648678	796961	856837	726025	777631	889665	398029	378661	400822	368386	399817	348722	421100	510914	483541	468370	436052	499654	[43][M]+		6
217	146.908	146.907	146.909	1152.4	1145.27	1158.28	17	3	3	5	6	7795.72	17883.5	21671.9	28698.3	23506.8	20078.1	22411.8	29939.8	27316.8	26611.2	29510.8	29241.4	34659.2	23013.1	48329.5	33709	39423.5	29835.4	70889.5	35618.1	33201.6	34133.4	49194.6	38244.3			1208
218	146.939	146.938	146.939	14.7901	14.0774	16.2662	12	0	0	6	6	137791	119330	NA	107812	NA	114838	120023	118944	NA	122461	124592	127294	292129	306914	296811	305710	295059	300947	303332	301995	313135	345727	349061	348138			997
219	146.939	146.939	146.939	102.256	101.483	103.852	7	0	0	6	1	94617.3	89997	90484.9	87687.7	89216.8	92383.3	97116.6	88329.4	90282.2	91080.9	95097.7	96330.9	233439	227426	231705	234823	238801	235974	216120	221786	228311	246825	257552	248926		[M+3Na-H]2+ 225.912	1410
220	146.961	146.961	146.962	47.5672	46.7337	48.4197	12	6	6	0	0	277777	303049	363002	358889	378824	325879	306109	341959	308462	311554	321524	304723	262023	201587	258695	220656	269682	268185	274378	237826	212530	198649	218491	220421	[146][M]+		26
224	146.989	146.987	147.021	1189.59	1179.39	1205.05	13	5	6	1	1	580931	284038	151708	168331	91712.3	43764.3	36300.4	95207.5	31882.8	26397	23499	104707	3644.84	78417	NA	3481.2	5448.54	1719.96	NA	5013.59	2789.1	161471	6979.76	1534.21			868
223	147.023	146.988	147.025	1308.75	1306.74	1310.62	16	6	6	1	3	244943	107272	205407	82080.1	75825.7	90952.1	128518	139649	134714	182614	178361	123365	73875.7	70038.2	72543.6	78260	75849.5	68058	62987	66188.4	69907.3	82098.4	NA	47134			656
222	147.03	147.029	147.03	280.008	279.643	280.763	16	6	0	4	6	39133.6	52041	51442.1	42782.2	41791.5	38313.7	17493.5	26685.3	25945.5	22528.2	26632.9	27566.3	28622.6	27129.4	27802	12726	24145.9	21353.7	34789.2	38517.4	35587.8	34072.6	36323.8	35781.5			7
221	147.03	147.03	147.03	126.44	124.816	127.179	17	6	6	0	5	195927	329306	365332	288437	361515	305522	113194	199881	177175	202574	164530	193546	245698	236658	231734	230100	263415	199749	336534	384570	414803	235716	255442	305426		[M+Na+2NH4]3+ 382.035	1
225	147.048	147.03	147.049	57.0259	56.3098	58.1474	12	0	0	6	6	4154.9	17569.7	12181.5	13279.6	18426.2	24403.2	40630.4	45392.6	48176.2	42986.2	46667.7	50828.7	23954.9	26224.3	26586.3	23061.2	56043.4	48950.8	25328.8	35015.6	31528.1	28331.1	20431.7	22505.1	[43][M+1]+		6
226	147.94	147.94	147.941	15.3746	14.2866	30.3525	12	0	0	6	6	5503.11	6821.79	NA	5197.95	NA	5056.94	5469.88	5559.37	NA	5619.89	4575.88	4653.53	14288	15268.7	16480.9	16733.6	16936.4	15244	16462.3	16059.4	16833	16159.2	15102.3	16196.2			998
227	147.965	147.964	147.965	47.5813	46.8184	48.4197	11	5	6	0	0	5203.12	5702.47	6457.36	6635.62	7655.38	6115.04	5641.65	7107.19	6372.53	5760.64	6402.4	6266.42	4946.25	2590.5	4253.85	4390.66	5015.63	4873.08	5693.55	6063.47	3290.67	3927.59	4433.53	4473.73	[146][M+1]+		26
228	148.016	148.016	148.051	1308.67	1283.54	1313.46	11	6	4	0	1	11350.2	7488.37	43466.3	45485.8	81867.5	87258.3	67339.8	NA	101530	45719.6	57221.4	NA	4567.5	15863.3	19093	14607.4	3641.1	10427.6	6263.12	NA	3834.51	16763.5	NA	8349.38		[M+3NH4-H]2+ 242.929	25
229	148.053	148.052	148.053	718.469	718.241	719.135	7	0	6	1	0	2379.73	2590.73	2779.94	1905.85	2345.61	3365.76	15804	24520.8	24201.8	22854.5	21572.3	24831	1286.3	1358.42	1491.14	5072.8	1174.9	329.098	2172.19	3792.83	3116.29	3305.68	4180.19	3182.46		[M+2H-C6H10O5]2+ 456.132	180
230	148.907	148.906	148.907	1148.53	1138.49	1155.04	15	2	2	5	6	3668.31	9694.05	9893.81	8104.14	10216.7	10590.9	10169.6	12630.3	13168.1	16984.3	13196	11550.7	13715.9	7092.42	16154.2	16006.6	16761	30707.7	17722.4	18958.3	19572.3	24626.6	33938.9	27387.9			1548
231	149.046	149.045	149.046	68.0712	67.1766	68.7098	24	6	6	6	6	111899	221904	212284	170591	199831	207457	308350	561871	556389	597677	516442	584008	112487	142746	96049.3	164919	96621.1	64891.6	1.14799e+06	1.47955e+06	1.2374e+06	1.18572e+06	1.07204e+06	1.14023e+06	[23][M]+		5
233	149.995	149.994	149.995	1177.41	1176.37	1179.15	21	3	6	6	6	880550	1.2085e+06	1.09882e+06	1.16151e+06	1.19967e+06	1.23668e+06	1.18628e+06	1.16641e+06	1.20191e+06	1.17369e+06	1.18023e+06	1.21969e+06	1.09441e+06	1.05066e+06	1.07713e+06	1.03209e+06	1.06301e+06	1.08482e+06	1.03968e+06	1.0665e+06	1.10133e+06	996102	1.05821e+06	1.03971e+06		[M+Na+3NH4-H]3+ 373.899	14
232	149.995	149.994	149.995	1308.64	1308	1310.21	24	6	6	6	6	751770	828429	945024	741310	777621	795538	934141	733756	1.05553e+06	735604	876246	770512	575634	628348	610747	597381	791841	529886	622008	546141	934871	715248	605043	614812			25
234	150.049	150.043	150.05	68.3649	67.3178	89.3799	17	4	6	1	6	2377.39	4981.95	6493.19	3370.24	4937.6	6808.24	7305.38	21326.4	23708.5	24266.5	26870.9	21624.4	460.286	NA	283.365	5198.77	237.337	NA	49806.8	70252.7	54681.9	59533.4	52239.9	52458.7	[23][M+1]+		5
235	150.915	150.915	150.916	100.602	99.8292	102.863	12	0	0	6	6	9496.81	8847.53	8497.06	8303.33	9661.5	10228.6	10915	9289.42	9236.98	9069.68	10069.2	10567.8	9370.37	10690.3	9425.18	8793.45	11696	13447.1	10040.2	13216.6	13927.2	14788.5	13864.7	14276.5			1424
236	150.916	150.915	150.916	14.2528	12.5542	16.7032	12	0	0	6	6	19422.3	16913.3	NA	16850.1	NA	17526.7	17771.2	17157.3	NA	19213.6	19289.2	20986.2	16984.9	19530.6	18202.6	19997.2	19887.2	20292.5	24554.4	23527.3	25336.4	26309.3	24863	26664.2			999
237	150.983	150.982	150.983	43.4807	40.9897	44.3548	12	6	6	0	0	87272	108447	118853	115994	124297	120858	118706	134241	121746	132927	123398	127576	NA	NA	NA	13162.8	16700.3	16636.1	NA	NA	NA	NA	NA	NA		[M+K]+ 112.015 [M+H]+ 149.978	56
238	150.983	150.983	150.983	100.56	98.9559	101.737	12	6	6	0	0	48268.3	45958	48500.3	51413.9	47537.5	51910.8	52523.6	48456.4	53499.5	57399.4	51610.9	50588.1	15300.7	14651.9	14173.7	13699.5	14249.2	13364	12008.1	11765	11463.6	11994.8	13014	13554.6			1435
239	151.049	151.049	151.076	1308.67	1308	1312.85	7	1	6	0	0	NA	NA	1561.95	22086	35014.4	38657.9	7910.53	24610.2	57414.5	66165.2	29555.6	61013.4	4230.67	11077.3	13052.1	9692.69	3258.53	7813.22	2043.14	NA	2112.08	6056.49	NA	4925.71			657
240	151.927	151.926	151.927	50.0479	49.3354	51.1611	6	0	0	0	6	1774.39	3649.74	3931.45	3429.94	4505.82	4970.11	2566.68	3905.22	3417.9	3289.42	3831.31	3173.02	2605.77	3250.58	2978.41	2382.15	2266.77	2053.39	6886.28	8105.07	8927.14	7783.13	6552.58	7147.71			26
241	152.036	152.035	152.036	841.128	840.339	842.722	12	0	0	6	6	3773.78	2840.94	4734.57	4713.3	3541.59	3410.69	3473.59	4428.63	3957.57	3284.75	5069.3	5200.73	12221.4	15238.3	14472.6	14531.6	12335.7	13396.1	14437.2	13196	12712.1	14052.6	13986.4	13370.7			247
243	152.895	152.895	152.895	13.8681	13.4168	14.7533	6	0	0	6	0	NA	NA	NA	NA	NA	NA	4967.65	NA	NA	NA	2705.2	4718.91	91327.1	98238	93602.4	91881.6	96289.7	102403	NA	NA	NA	NA	NA	NA			1000
242	152.896	152.895	152.902	100.096	89.031	102.127	18	2	4	6	6	17616	14214.7	15724.5	12756.7	14399.8	17508.1	14036.4	18565.7	15744.3	16316.2	14882.6	18182.8	90886.1	84052.9	88631.9	85222.9	93921.9	97108.5	90847.1	92635.6	94254.8	109923	107973	109885			1436
244	152.917	152.917	152.918	51.5179	50.6986	54.5313	16	6	4	0	6	52567.8	49299	78739.3	69966.1	77653.3	61337.4	30725.2	48271.5	38377.3	47206.3	35264.3	41823.6	64818.7	52541.3	72367.7	52567.6	77719.1	69713.4	178999	167129	142704	134616	139531	144961		[M+H-CO]+ 179.91	47
245	153.022	153.021	153.023	246.708	245.548	249.106	18	4	4	4	6	5463.92	5780.8	7829.42	6771.34	7140.02	6706.41	3816.73	6096.11	5578.53	7605.24	5654.78	6521.26	3059.61	4005.49	3667.32	4749.19	3075.31	3536.02	5987.82	7123.34	5905.45	6518.01	6729.19	5789.02			192
246	153.868	153.868	153.869	53.7988	52.4941	54.4894	12	6	6	0	0	7561.28	15084.2	17314.1	16958.5	17680.2	15703.2	24943.5	24530.6	25052.3	24539.6	24303.3	25914	2866.2	2227.81	3641.46	2721.49	3583.77	3071.75	1297.5	1120.3	1593.43	1052.61	1415.18	2001.89			47
248	153.899	153.899	153.9	103.524	101.81	106.87	9	0	0	6	3	323.994	152.042	494.073	458.895	459.872	180.609	392.461	356.542	358.42	NA	529.838	325.429	7931.67	8193.79	8787.75	8754.45	8159.68	9199.73	5713.75	5493.2	5654.69	7408.35	7190.49	6440.88			1437
247	153.9	153.9	153.901	13.3647	12.0645	15.0552	12	0	0	6	6	771.952	NA	NA	NA	NA	141.533	163.02	1000.68	NA	493.028	647.378	158.444	12286.8	13432.9	14266.1	14972.3	13359.8	14061	15132.2	14095	13853.5	12891.7	13805.2	14751.5			946
249	154.015	154.015	154.015	531.346	530.819	532.417	13	0	1	6	6	3707.05	3733.77	4085.9	3735.27	4914.5	5320.7	4369.37	5043.63	3845.76	5002.08	4967.24	5680.03	22396	21103.8	21462.2	21366.8	20104.7	19739.1	20518.3	22592.2	19142.7	21574.2	20910.9	20913.2			1527
250	154.062	154.062	154.063	52.3295	51.5993	53.8297	24	6	6	6	6	9540.9	11363.7	10220.6	8781.6	7240.02	10996.1	10210	17487	16812.2	18483.8	14595.7	16743.9	10695.4	16808.7	10521.2	8618.94	7223.96	8705.11	28202.4	35560.7	43447.5	32341.5	29347.3	34814.8			47
251	154.063	154.062	154.064	1155.48	1154.79	1159.77	10	0	1	6	3	3327.21	4608.65	2349.71	3932.56	4856.96	4821.01	11880.1	5534.94	5351.61	5446.57	4920.23	6201.38	7509.63	7218.46	5981.56	6668.39	5621.63	7004.65	6350.36	7640.44	6159.94	2871.54	7557	6014.63			1201
252	154.901	154.899	154.903	53.7589	53.1397	54.989	12	0	0	6	6	21433.4	12597.4	12649.4	8711.83	11548.8	8853.43	21208.3	30544	22104.8	23344.3	27782.9	22238	209350	147378	222893	178206	219795	230312	65766.7	39565.5	36594.3	29418.7	42922.8	39462.6		[M+2K]2+ 231.87	47
254	154.96	154.96	154.96	101.854	99.0907	103.116	12	6	6	0	0	87750	101578	92734.5	100800	97146.8	102528	121769	105393	109525	101107	109291	110671	NA	1090.83	NA	1248.59	NA	1255.94	1004.08	1280.27	5087.69	1212.85	13153.7	6899.67			1438
253	154.96	154.96	154.96	15.1522	14.4796	18.6992	12	6	6	0	0	147124	189864	199462	199584	206717	209080	204927	218701	207419	216816	207360	210517	NA	NA	NA	417.428	1015.6	466.442	NA	NA	NA	NA	NA	NA			1001
255	154.974	154.973	154.974	1308.09	1307.4	1308.62	24	6	6	6	6	307712	285001	577958	350622	452876	720965	675278	587646	438952	516119	588436	576154	1.11627e+06	977030	837594	826632	2.39055e+06	1.10732e+06	657836	1.58593e+06	2.31937e+06	901286	598598	1.19847e+06		[3M+H+K]2+ 89.9905 [3M+H+K]2+ 89.9905	25
257	154.999	154.998	154.999	125.885	125.483	126.514	11	0	0	6	5	29827.3	42054.9	48481.2	41302.9	45960.3	44612.3	17424.8	34681.2	30171.3	33124.4	28162.3	33261.7	35363.7	33166	32026.7	27102.2	35283.2	25581.4	33920	34845.5	32440.4	17275.7	23103.9	27892.1		[M+H]+ 153.99 [M+H]+ 153.99	1
256	154.999	154.998	154.999	81.5144	80.3941	81.9924	12	0	0	6	6	21802	33926.8	42879.1	33220.5	37742.7	35188.3	11940.5	25319.2	22410.4	28384.6	20982.1	24060.6	19939.9	17582.4	17002	18071.8	24183.9	14882.3	30625.2	32620.1	25055	23113.8	22666.9	24054.7			304
258	156.067	156.066	156.067	229.235	214.831	230.931	16	3	6	1	6	2352.23	3827.86	7694.79	4239.31	5931.51	6483.37	7196.74	12804.8	13697	10853.3	11043	12088.1	1225.51	3561.62	1100.77	3560.41	1213.65	1154.14	12597.7	15974	15503	19005.7	15838.9	14524.2			1396
259	156.895	156.894	156.896	14.5356	10.5163	19.5071	18	6	6	1	5	77696.1	67025.6	58614.5	52676.3	47398.1	48885.8	35960.6	29457.9	52360.8	31830.9	33135	30192.5	22256.4	NA	NA	23066.9	12284.6	22406	15206	17095.9	17804.1	NA	18084.3	19050.3			947
260	156.898	156.896	156.923	53.7662	52.6923	54.989	17	0	5	6	6	16702.4	17462	12994.3	14536.2	10164.5	11658.9	32195.6	48474.1	15214.2	42841.8	48328.2	48137	132718	96882.8	145065	121829	146885	152305	37537.5	23999.4	20440.8	17565.3	25300	24135.2			47
261	157.011	157.009	157.011	89.5941	89.1819	90.645	14	4	6	2	2	7685.77	5813.35	6029.75	5849.53	8478.21	6841	6654.32	10252.9	10916.9	9134.94	13461	14099	5270.84	4357.14	4008.55	5733.46	6018.93	7016.95	3111.2	2349.21	6715.48	5458.93	3743.95	4832.94		[M+Na]+ 134.019	112
262	157.037	157.011	157.037	59.9317	59.3835	90.0574	22	1	6	6	6	2791.88	2960.7	2615.53	3172.02	2370.83	7219.22	5329.1	15742.2	9629.5	6322.46	10896.5	9388.27	15417.1	22157.2	15827	35654.9	13381.7	8249.82	2967.98	5468.18	5189.06	10797.1	6922.25	9693.49			267
264	157.863	157.863	157.864	13.863	12.2531	15.0806	10	6	4	0	0	86317.7	116061	108790	95461.1	80866.9	78217	59674.4	39090.6	40287.9	48011.5	31153.2	28263.7	2627.85	NA	NA	2545.17	2101.15	2816.28	NA	NA	NA	NA	NA	NA			985
265	157.863	157.863	157.864	89	88.5219	89.666	6	6	0	0	0	36415.9	61538.4	56298.1	48543.3	48088	43972.2	26687.5	35968	34314.1	36636.5	29461.6	30003.3	6349.21	6202.37	6524.03	7423.72	6388.33	4296.51	177.512	NA	204.177	147.258	NA	210.512			339
263	157.864	157.863	157.871	58.8767	53.8592	70.9773	11	0	3	6	2	18216.6	22355.7	16861	21117.7	17542.3	13268.2	45618.4	43202.5	37062.5	38707	41192.8	38441.2	46289.1	32338.5	68895.7	45218	68228.2	70084.4	8275.48	5114.29	5459.82	14539.7	7852.94	16936.1		[M+H]+ 156.853 [M+2K]2+ 237.792	6
266	157.901	157.9	157.901	1195.64	1194.29	1196.41	8	2	6	0	0	NA	8297.12	4081.18	NA	15860.7	16208.8	17865.7	16172.7	16821.1	17867.8	14246.1	17646.4	NA	NA	NA	NA	NA	NA	NA	NA	NA	NA	NA	NA			491
268	158.046	158.046	158.046	86.7953	86.3523	87.2759	11	0	5	0	6	5809.92	7543.21	8620.3	7467.84	7661.05	10857.5	22092.7	53369.6	55920	67885.7	45817.2	59925.7	13964.6	18703.1	12183.2	17194.6	13320.6	10570.5	26427.7	37423.5	37101.2	47611.9	37136.1	32185			11
267	158.047	158.047	158.048	1308	1305.2	1308.96	24	6	6	6	6	368849	436062	1.49392e+06	642244	670108	1.94238e+06	2.03613e+06	2.01217e+06	938712	2.02308e+06	1.1496e+06	2.06861e+06	497420	509732	1.17311e+06	465613	631744	1.16688e+06	608054	412551	1.27443e+06	592502	588415	639461			658
270	158.846	158.846	158.847	18.374	16.5606	30.7518	9	3	6	0	0	159688	132818	121584	113604	109265	111294	100779	104131	104417	98329.7	99439.9	91715.9	NA	180.262	281.271	NA	614.082	166.423	1149.96	460.659	146.008	296.544	447.758	284.33			1002
269	158.846	158.846	158.847	101.362	99.0907	102.843	11	5	6	0	0	139220	120223	112039	111192	107294	106392	116735	112005	119065	112265	117094	112934	18136.2	15793.8	16616.2	17356.5	17488.6	11986.2	309.372	702.135	153.098	349.742	198.836	333.284			1439
271	158.979	158.978	158.979	47.7989	47.0463	48.403	24	6	6	6	6	712990	853406	759281	746035	767107	820344	693681	806196	889815	893845	876533	873344	624514	717232	580593	633769	594464	535932	775166	824168	869835	970023	942767	929151			26
272	159.03	159.03	159.03	172.115	169.888	173.282	24	6	6	6	6	40141.6	136557	171026	110427	115754	113643	18559.6	44624	33243	43037.5	40310	41182.7	19046.4	22963.3	19378.6	24069.8	26746	17458.9	129835	179232	129433	155105	125622	82365	[322][M]+	[M+NH4]+ 140.991	151
273	159.032	159.032	159.033	1308.04	1306.92	1309.62	24	6	6	6	6	151462	128738	474080	491136	248823	523147	542248	189437	276277	566676	543479	184844	133284	118883	309605	251122	118598	133108	163532	117646	297799	167617	111365	112563			630
274	159.066	159.066	159.067	390.817	389.049	391.794	24	6	6	6	6	11869.8	10943.9	11452.7	9542.82	11528.7	11940.9	10148.7	9969.38	10234.9	8448.37	11287.3	8850.11	7207.46	6779.79	7672	7841.58	6609.31	5364.69	5585.06	4958.56	7096.21	6663.41	5368.57	5213.21			176
275	159.103	159.102	159.103	776.11	774.519	777.501	22	6	6	5	5	12955.3	9000.66	7696.4	6497.94	7796.12	5981.57	8426.37	5727.35	5734.88	8257.45	6676.88	7821.5	4245.55	4124.23	4368.37	4849.46	4976.19	3718.84	3477.69	3934.5	4244.78	4874.51	4332.01	4387.37			122
276	159.86	159.86	159.86	14.1067	11.5932	15.0806	11	6	5	0	0	55885.9	71504.8	75459.5	65801.5	60759.3	56957	30661.5	30774.4	30890.4	24763.6	19377	26684.8	1277.35	NA	NA	1886.34	1550.49	1474.75	NA	NA	NA	NA	NA	NA			962
277	159.882	159.881	159.892	99.5832	94.3533	103.006	20	3	5	6	6	33261.3	32276.2	37287.9	32418.4	32834.5	34334.5	17465.4	29365.6	25255.8	28979.7	32858.9	28256.7	28152	27129.3	29112.9	27090.2	26099.6	23363.6	18968	17968.5	19726	19269.7	19940	18532.3			1440
278	159.98	159.98	159.98	47.7989	47.0463	48.676	24	6	6	6	6	108403	127361	115216	113495	115833	126200	109104	124717	131413	132859	130838	135828	92869.1	104285	88374.4	97491	90460.8	82956.4	116758	121799	130714	143150	141740	142122			26
280	160.018	160.017	160.052	1308.06	1270.32	1309.74	23	6	6	6	5	40436.6	34517.9	72913.3	110252	77050.7	112651	213721	73465.2	224299	205894	94498	75451.7	31833.6	49196	28022.9	105560	47999	114957	58313.8	13202.5	20223.3	81797	47864	29450.5			631
279	160.034	160.034	160.034	172.216	170.362	172.874	11	5	0	0	6	2904.36	10660.2	11572.5	6493.73	7232.44	7814.8	1117.41	1398.12	1904.26	3044.13	1530.57	2716.22	641.598	679.751	618.2	1287.94	1153.67	612.062	9398.58	12785.9	8902.09	11599	8863.68	5452.19	[322][M+1]+		151
281	160.062	160.061	160.062	114.562	112.017	116.043	23	6	6	5	6	10696.7	17405.3	14510.1	10318.3	13410.9	18029.3	14691.8	24148.8	24035.8	23544.9	24409.3	25470.6	10242.2	16755.7	8203.87	19095.7	7334.49	6894.19	21456.3	34385.3	36794.4	39526.2	26049.9	31413.4			1799
284	160.842	160.842	160.842	18.3767	16.3337	29.4197	10	4	6	0	0	2.8211e+06	2.28141e+06	2.10604e+06	1.98849e+06	1.92441e+06	1.8831e+06	1.71148e+06	1.74418e+06	1.64574e+06	1.66667e+06	1.5668e+06	1.56064e+06	48558.8	46507.6	46884.3	47630.9	45264.2	44356	42820.1	43365.8	38586	39742.4	39396.5	38436.8			1003
282	160.842	160.842	160.842	102.042	99.7503	104.901	20	5	6	3	6	2.32738e+06	2.13683e+06	1.99317e+06	1.99747e+06	1.94835e+06	1.88487e+06	2.04924e+06	2.05362e+06	1.96648e+06	1.93474e+06	1.93032e+06	1.88823e+06	135105	172528	269348	158116	261494	187189	26997.6	27999.3	28119.8	28963.5	30010.4	29267.4			69
283	160.842	160.842	160.843	55.2707	53.3623	57.6906	12	0	0	6	6	480457	386774	314065	285761	260876	238945	579848	560519	539346	533823	567051	557952	1.01532e+06	845499	1.05848e+06	948269	1.05952e+06	1.0317e+06	196853	132900	118153	90403.4	142608	129031			6
285	160.936	160.935	160.936	1307.12	1279.46	1309.44	8	6	2	0	0	65979.7	26493.6	41300.7	56025.6	32468.8	69523	46409.5	75262.1	50223.9	50593.9	49310.5	50068.4	NA	NA	NA	NA	NA	NA	219.517	NA	NA	584.87	632.794	912.229		[M+H]+ 159.931	25
286	160.977	160.976	160.977	47.8477	46.9137	48.676	24	6	6	6	6	100747	121537	116515	101794	105066	114459	95990.5	109819	116145	120070	117422	117626	82107	98297.9	80424.5	84753.4	86645	78040.6	106715	121883	122618	138765	132028	129579	[147][M]+		26
287	161.006	161.006	161.007	79.0127	78.0959	80.5631	8	0	0	6	2	237.695	948.842	1336.45	909.255	2022.74	1401.54	164.299	345.866	569.01	401.086	172.334	NA	11910.3	11518.3	11849.6	11460.3	10413.2	9193.44	9256.65	8418.75	7667.3	9740.39	10547.2	8874.61		[M+H+HCOOH]+ 113.997	8
288	161.024	161.023	161.025	362.727	362.175	363.183	24	6	6	6	6	50537.1	93484.8	71613.6	57832.1	56408.1	78955.4	102590	115230	114078	91460.7	142549	145176	40878.1	36286.2	29578.9	11198	26356.8	28942.2	174747	229983	247909	154228	168725	114357	[70][M]+		9
289	161.046	161.045	161.046	162.259	160.047	162.873	19	1	6	6	6	NA	NA	1665.44	3766.15	3962.15	8657.27	18782.9	41478	39827	41469.6	33583.7	38768.2	107787	94069.8	112452	90340.7	102358	62012.1	26015.1	29403.4	30666.4	25236	29969.6	31721.8	[302][M]+		105
290	161.082	161.082	161.082	261.753	261.532	262.276	10	4	6	0	0	13370.8	17130.7	23460.9	15845.8	19923	17034.3	16990.4	16337	19054.2	19131.9	21343.6	19576	NA	335.384	510.248	324.5	433.491	301.165	1697.92	1857.78	1789.53	1529.99	2030.27	1506.91			191
291	161.082	161.082	161.083	462.706	462.086	463.176	22	5	5	6	6	18393.3	29584.2	32330.1	23504.3	27678.8	30627.8	7634.54	17971.9	14855.1	19991.6	14994.5	14247.8	14664.8	19294	15589.8	16330.1	12229.5	10475.5	17681.7	22403	21683.5	25384.8	20553.3	20681.6			117
293	161.843	161.842	161.882	100.936	97.2608	103.163	17	5	6	6	0	55511.1	48574.9	43392.8	40005.6	40196.5	42267.6	43214.8	45192.6	41241.5	42664.4	42732.4	42414.2	18132.1	20208.4	20949.1	18148.5	20368.7	15974.8	NA	NA	NA	NA	NA	299.92			1441
292	161.844	161.844	161.846	16.9963	15.8703	30.079	10	4	6	0	0	NA	NA	57125.8	54028.4	51096.1	48143.8	44043.5	44333.4	41501.2	39721	37702.5	39449.8	NA	NA	NA	NA	NA	NA	NA	NA	NA	NA	NA	NA			1004
295	161.89	161.889	161.891	99.8826	98.8907	102.615	6	0	0	0	6	16909.5	18480.8	18457.9	16690.2	21016	18924.3	15805.3	13830.7	14333.9	13522.9	13064	15895.1	17256.1	17641.8	18790	16756.8	18179.8	16287.5	11777.8	10647.6	11439.5	12792.9	11858.8	13384.2			1442
294	161.892	161.889	161.893	14.784	12.513	18.6992	14	2	0	6	6	20204.2	20261.7	NA	19264.6	NA	17595.7	18527.2	15193.6	NA	18285.8	15974	16107	19387.8	19909.1	20542.8	20344.8	21089.9	21451.9	21414.5	21254.1	21014.3	19914.3	21316.2	21428.8			1005
296	161.988	161.982	161.994	50.1558	47.6559	52.4505	9	3	6	0	0	7746.68	9217.77	7235.12	5138.37	5800.86	5659.56	5223.54	7957.77	12398.9	10600.3	8423.84	11991.1	7098.21	9150.47	7039.18	7803.71	7739.52	8625.13	7074.99	5930.53	6604.75	7174.88	6654.07	5719.6	[147][M+1]+		26
298	162.026	162.024	162.027	362.927	362.285	363.339	12	2	4	0	6	13900.6	16875.5	14667.5	13890.3	12652.6	14605.1	17113.1	19064	20535.8	14807.3	19842.9	20219.6	10361.8	10887.8	11575.3	9386.65	9797.83	10735.9	23883.9	29973	32169.9	22097.3	24838.6	17644.1	[70][M+1]+		9
297	162.031	162.031	162.031	1307.92	1292.36	1308.77	24	6	6	6	6	53044.7	75691.2	129322	108758	120825	115624	390797	123643	149018	400472	236699	157630	57145.1	71333.3	50666.6	167152	111823	80040.2	82770.8	57842.7	98975.5	86491.2	78595.5	71693		[M+Na+NH4-H]+ 122.02	25
299	162.049	162.048	162.05	161.784	160.961	163.534	6	0	0	6	0	156.153	136.215	297.318	454.87	745.281	706.564	897.19	2455.26	1975.17	2439.42	1211.62	2535.92	6754.01	5727.32	6875.52	5100.19	6797.8	4876.18	462.105	780.328	996.93	1430.97	976.145	1077.57	[302][M+1]+		105
302	162.839	162.839	162.839	18.1056	16.5189	28.7137	10	4	6	0	0	2.63151e+06	2.0691e+06	1.81144e+06	1.70106e+06	1.64205e+06	1.5666e+06	1.43345e+06	1.40019e+06	1.3958e+06	1.35929e+06	1.34739e+06	1.36231e+06	40144.8	41633.9	40541.2	42216.5	42418.2	40274.2	35827.8	36323.8	34981	36813.8	36231.5	34731.6			969
300	162.839	162.839	162.84	102.313	99.0907	105.528	18	5	6	2	5	2.20009e+06	1.89683e+06	1.78427e+06	1.69097e+06	1.64927e+06	1.56801e+06	1.69078e+06	1.69444e+06	1.67519e+06	1.62601e+06	1.61528e+06	1.60321e+06	227569	131887	227739	131616	228524	165523	28824	25923.2	26728.3	30800.2	28844.8	27056.4		[M+H-H20]+ 179.855	69
301	162.839	162.839	162.84	55.2707	53.3623	57.6906	12	0	0	6	6	446098	359375	267884	236260	222633	193682	498018	475892	470711	457719	487182	488499	865160	725744	924998	826669	918049	900772	175245	117869	107688	89656.3	136938	122712		[M+H]+ 161.828	6
304	163.025	163.024	163.061	62.2281	61.7604	86.933	24	6	6	6	6	19135.6	35244	43114.4	29063.5	36239.1	53269.4	8967.96	41524.8	38676.4	36530.2	35151.6	15104	31107.5	44143.2	24325.7	38310.2	23707.9	11518.1	20966.2	35202	34268.8	45692.9	33931.7	36083.3			3
303	163.04	163.04	163.041	368.641	368.3	369.187	24	6	6	6	6	39284.6	60781.1	57975.2	35804.7	43650.9	48654.9	53108.9	84712.5	96013.4	89998.5	96367.9	92856.8	22957.1	30485.2	29579.5	31437.7	18376	12517	62905.4	92041.4	85595.7	88177.7	79804.9	63636.4	[359][M]+	[M+H]+ 162.035 [M+H-C6H10O5]+ 324.086	1483
305	163.076	163.076	163.076	718.776	718.279	718.989	6	0	6	0	0	857.84	1731.15	1345.42	461.668	1271.18	1165.92	4967.3	8811.56	7626.46	7653.47	8786.33	8654.32	422	137.848	139.236	1130.5	301.449	311.706	447.215	333.359	327.656	385.636	558.48	677.485			180
306	163.84	163.839	163.84	100.574	98.3711	103.154	11	5	6	0	0	51034.6	45351.3	41395.1	41517.2	39612.3	39634	44155.1	38764.2	37720.1	37293	39139.4	35828.8	4360.6	3316.95	4272.32	4536.77	2757.71	2237.8	NA	NA	NA	NA	147.411	NA			1443
307	163.941	163.941	163.942	13.1927	11.9612	14.9534	16	1	3	6	6	NA	35143.1	NA	34153.2	NA	38691.2	37996.5	38028.9	NA	36068.5	38417.9	38529.7	32789.5	34885.7	36411.2	36729.3	35784.4	34628.4	33403.2	35008.8	36052.3	37348.1	37504.9	38159.8			1006
310	164.043	164.041	164.044	368.64	367.617	369.862	15	4	5	0	6	5118.7	8469.49	7344.2	5499.76	5915.24	7150.44	6070.1	10789.5	10355.1	9984.31	9987.25	11363.6	2297.29	3752.37	2402.65	3774.7	2316.56	1838.56	6493.99	9016.69	8836.85	9265.46	9902.62	6926.38	[359][M+1]+		1483
308	164.046	164.045	164.046	1308.23	1306.04	1309.74	17	2	4	6	5	1107.34	NA	8831.33	32364.8	43210	74220	53781.8	NA	167721	50074.3	178342	54870.1	51222.6	44866.6	32001.4	117888	82120.2	40547	137317	44861.9	40990.3	108747	47270	30710.3		[M+NH4]+ 146.019	25
309	164.058	164.058	164.059	98.7858	94.2401	104.505	17	3	6	2	6	3849	4987.64	6783.68	5014.33	5252.76	5503.96	14904.2	26659.4	23880.8	26897.7	23842.3	25372.1	5714.96	6487.99	6439.49	7922.51	5150.59	4684.79	24742	24855.9	22748	24928.4	24609.6	23976			1636
312	164.072	164.071	164.072	60.3502	59.4663	60.8479	18	6	6	0	6	28423.6	48760.9	47278.3	39742.2	48257.5	34967.7	11020.2	20296.9	22355.6	13849.8	18775.2	17773.9	2088.87	3456.25	2722.63	3345.77	2530.82	2681.72	8717.58	21827.3	20299.2	29046.5	15424.9	20942.8			268
311	164.072	164.072	164.072	215.197	214.031	216.233	24	6	6	6	6	11075.9	19601.6	21134.4	15708.6	17628.2	18475.1	10636.6	21580.9	20823	20164.3	19263.4	19501.2	13044.4	21075.6	24142.4	18680.9	14091.1	10915.7	15344	22866.6	28074.8	22554.3	18159.8	20173.3			626
313	164.836	164.836	164.836	101.656	99.7503	102.843	11	5	6	0	0	680293	593801	581767	558826	553641	523958	580199	576174	573064	567158	555972	547049	81981.1	75825	80801.5	86226.4	81673.8	59933.7	9988.39	9889.53	8001.39	8469.79	9468.24	8654.13		[M+H-CH4]+ 179.855	69
314	164.836	164.836	164.836	17.8232	16.5189	28.7137	9	3	6	0	0	810077	NA	NA	562804	556508	541741	513709	510111	496917	491199	487552	470061	13511.2	NA	NA	14555	12643.6	14013	NA	NA	NA	NA	NA	NA			1007
315	164.836	164.836	164.836	57.1537	56.6823	57.4956	6	0	0	6	0	113736	74846.6	57955.9	59721.4	45354.1	40045.5	149153	138260	135334	128330	148936	133839	292570	243460	310316	282106	309885	306858	57977.7	37258.2	32680.7	23274.8	40401.8	36979.5		[2M+2K-H]+ 43.9567	6
316	164.895	164.895	164.896	15.0069	13.4168	18.57	9	3	0	6	0	NA	20955.5	21229.1	18709.2	NA	18772.8	17903.3	NA	NA	18216	15502.4	17268.6	18881	18262.1	18250.5	18916.7	18318.9	18372.4	NA	NA	NA	NA	NA	NA			1008
317	164.934	164.934	164.935	50.7157	50.6647	51.1611	6	0	0	0	6	155677	130041	131564	133281	126612	117096	112595	98845.5	101007	102549	97749.9	102100	142214	128168	155734	144971	162470	160029	156960	158785	150087	154675	150277	157563		[M+Na+2K]3+ 393.89	26
318	165.02	165.019	165.02	332.719	332.123	333.043	6	0	0	6	0	10132.9	10550.5	9389.13	9251.82	8555.12	9214.71	6617.27	8070.58	9049.28	9508.58	8089.04	8641.36	59024.5	11996.9	84579.3	6104.98	62194.9	39201.4	158.407	NA	458.392	139.721	152.287	136.004			137
319	165.041	165.041	165.041	56.4441	55.8977	57.2277	24	6	6	6	6	344000	614020	627535	544798	617993	554404	803180	1.45597e+06	1.40029e+06	1.39218e+06	1.31823e+06	1.39771e+06	237038	293326	222259	336409	226505	178179	1.91265e+06	1.90085e+06	1.5535e+06	1.35852e+06	1.36544e+06	1.36293e+06	[44][M]+		6
320	165.903	165.903	165.903	12.6094	10.7147	17.864	17	4	4	6	3	12070.4	17709.3	NA	15729.8	NA	15456.6	14184.9	16818.5	15464.1	16197.9	14573.6	12120.7	12536.3	13630.1	15122.3	14431.7	12414.6	8984.48	8260.57	NA	NA	NA	10036.2	10795.6			1009
322	165.979	165.979	165.979	1173.27	1171.84	1174.71	9	2	6	0	1	352.82	9313.51	1318.44	2579.48	15841.6	13761.4	15579.2	17292.6	15492.5	17327.5	17325.5	17491.6	8298.94	5828.22	825.266	9818.27	13730.3	6352.98	8293.11	15663.1	9723.65	739.085	17874.5	11597.9			369
321	165.979	165.979	165.98	785.856	785.042	793.48	19	2	5	6	6	825.459	3287.8	6129.99	3642.77	5722.93	10134.1	8019.15	6253.49	9320.24	11906.4	12922.5	14801.6	77069.4	78858.2	79780.9	80327	77804.7	79582.8	80253.6	79521.6	86373	83941.8	79894.6	80979.6	[329][M]+	[M+NH4]+ 147.944	171
323	166.026	166.026	166.026	1308.1	1305.38	1308.83	24	6	6	6	6	568049	626047	1.16834e+06	2.31953e+06	2.49147e+06	1.21851e+06	2.69661e+06	2.7624e+06	2.78928e+06	1.31761e+06	2.80044e+06	1.48663e+06	444713	441420	352433	1.62503e+06	726225	510323	689791	656763	1.22513e+06	592120	620220	1.26671e+06			632
325	166.044	166.044	166.044	56.2998	55.8977	56.768	23	6	6	5	6	12185.5	34657	34549.5	30667.3	32092.5	30421	44998.7	80796.7	78198.6	75649.5	73035.1	78231.8	9248.97	9075.48	9587.49	18799.5	10701.2	9080.57	98401.6	94986.1	76676.6	68451	76436.4	78804.9	[44][M+1]+		6
326	166.051	166.05	166.052	939.119	936.655	940.984	11	0	0	5	6	636.008	3680.39	3994.96	3022.94	3209.58	3212.15	2154.02	2585.17	2071.59	2652.39	2824.58	4538.28	11161	11343.5	11950.6	11238.9	10346.6	13277	11899.3	12102.4	11709.6	13062.6	10722.7	12314.7			218
324	166.051	166.051	166.051	110.909	108.595	113.242	24	6	6	6	6	7499.03	11743.5	14177.9	9118.59	14065.3	12866.3	10836.9	18455.9	19378.9	19453.9	16320.7	17576.7	12198.3	16152.7	12047.2	17383	13045.5	9237.39	12462	17406.1	14535.1	18309.9	14778.3	16484.5			241
327	166.833	166.833	166.833	101.19	99.0907	102.183	12	6	6	0	0	77789.8	68398.5	64262.1	60893.3	61669.3	59273.5	60475.5	64819.8	64285.3	62628.2	59268.3	58491	9402.03	7208.15	9365.69	9643.87	7639.33	4430.81	NA	NA	NA	NA	NA	NA			1444
328	166.908	166.908	166.908	1306.07	1299.14	1308.23	12	6	6	0	0	157128	377129	326821	309581	318567	281798	280019	309822	135034	119936	132005	298699	4558.94	20150.7	20175.8	12702.3	9462.28	15657.7	6292.6	1911.91	7655.52	14548.6	18095.1	6389.55		[M+2K-H]+ 89.9905 [M+2K-H]+ 89.9905	25
329	166.911	166.911	166.911	13.8933	12.2382	14.798	11	0	0	5	6	5811.97	14935.8	NA	10869.8	NA	17287	16781.6	26303.2	NA	24130.7	19967.9	17770.3	40523.2	42577.4	43934.5	41864.7	39837	40246	43204.8	43701.1	39338	43710.9	45761.5	43259.4			1010
331	166.96	166.959	166.975	40.2652	14.5511	58.5059	11	5	6	0	0	10711.1	23773.6	21530.1	20831.4	21291	25697.8	17617.4	18499.3	19570.4	18405.6	20283.2	19712.1	316.956	NA	478.476	404.803	1110.16	595.335	136.676	156.335	NA	385.846	NA	1022.46			1330
330	166.982	166.982	166.982	786.422	784.856	786.899	11	0	0	6	5	2191.04	206.543	NA	NA	NA	197.297	165.316	144.787	NA	996.639	139.704	517.812	7492.74	8435.22	6338.24	6841.6	6888.63	6305.22	6506.23	6705.17	6407.44	5804.34	7651.36	7316.15	[329][M+1]+		171
332	166.996	166.996	166.997	87.6722	86.9213	88.298	24	6	6	6	6	35485.9	46749.1	45609	41267.8	45771.1	45600.6	10626.8	18106.9	19645.7	27031.9	16769.9	21123.7	20394.8	23101.9	20614	24353.1	18368.5	17442.8	16399.6	20882.6	15414.7	23165.3	21709.9	20732.4		[M+Na]+ 144.005 [M+H+Na]2+ 309.991 [M+H+Na]2+ 309.991	11
333	167.021	167.021	167.022	120.748	120.135	121.149	24	6	6	6	6	48620	63920.3	51042.9	57537.1	39678.7	92140.9	32172	57541.7	66298.5	49014.4	51995	62713.5	32502.1	50019.7	33577.6	54085.9	32217.2	31655.7	117036	133648	142520	149721	108135	119200	[364][M]+		1521
334	167.029	167.028	167.031	1308.48	1284.2	1310.35	22	6	6	6	4	44252.1	40067.3	144338	73031.6	69398.4	113852	223483	95082.4	92684.1	60766.2	67912.8	105967	38316.4	47534.7	26153.2	102523	59876.9	53401.4	38948.4	10858.2	32361.3	33396.6	48633.2	55787.9			633
335	167.045	167.045	167.045	55.6737	55.4005	56.2381	6	0	0	0	6	1212.42	2623.29	3081.84	3986.55	3406.28	3418.25	7127.8	15399.7	15590.9	10788	16650.3	15884.4	1152.64	2001.41	1376.18	1741.09	578.01	1221.12	22916	18373.4	16589.2	13738.4	17255.3	12990.5	[44][M+2]+		6
336	167.852	167.837	167.852	1148.69	1140.86	1153.54	8	1	0	1	6	15904.7	1547.19	2397.27	2893.56	3695.52	4523.36	5182.17	6430.15	5731.35	7824.28	7264.57	7757.4	11968.3	8275.87	7964.46	12248.4	12396	9536.61	14473	15462.3	25609.2	20869.9	18404.6	12603.8			1564
337	167.905	167.904	167.905	50.6986	49.2387	51.2578	15	1	2	6	6	5896.66	11194.7	18668.4	18033.5	19321.5	15887.2	8731.51	14366	11642	12940.6	10466.4	12768.5	21551.5	16130.3	18487.5	16960.1	20317.3	18005.8	40974.6	37898.7	32286.8	29007.5	34863.1	35841.2			26
338	167.976	167.975	167.976	785.148	784.595	786.321	12	0	0	6	6	NA	137.979	NA	NA	NA	NA	156.396	478.276	NA	145.285	168.47	NA	7234.77	6596.73	5438.96	6045.53	5859.2	6595.56	5940.26	7577.23	8137.06	7349.99	5954.08	6764.93			1768
340	168.024	168.024	168.025	120.786	120.402	121.149	7	1	0	0	6	4121.59	4760.69	4077.14	4222.8	2564.86	6477.76	2176.29	3158.21	4891.6	3446.32	3678.66	4173.72	1810.28	4038.92	2008.41	3003.88	2100.89	1811.98	7785.81	7834.28	8925.67	9717.9	6901.84	6425.82	[364][M+1]+		1521
339	168.027	168.023	168.029	1308.34	1307.43	1313.63	12	4	6	0	2	7658.71	NA	12740.7	80646.9	84914.7	40622.7	30142.2	15788.3	33755.2	51443.7	58278.6	62902.1	21636.6	23152.3	27500.4	29864.2	22296.8	19324.2	18714.1	592.254	4508.98	35048.4	NA	22470.3		[M+NH4]+ 149.988 [M+NH4]+ 149.988	25
341	168.042	168.028	168.043	55.1843	54.4296	58.2609	24	6	6	6	6	17625.3	21989.5	19200.9	18590.5	18224.7	21730	10859.9	17919.8	14997.5	17676.3	12008.2	21006.4	27548	21952.7	31414.9	24449.1	28168.9	26605.6	12917.4	18678.6	19909.2	24953	17099.9	20921.8	[44][M+3]+		6
342	168.836	168.836	168.836	12.7374	11.2082	15.0806	12	6	6	0	0	83340.2	77737.4	76170.2	80253.3	88171.2	93719.9	91211.3	98336.1	98322.1	94985	102591	94561.6	NA	NA	NA	2535.54	1658.9	1369.08	NA	NA	NA	NA	NA	NA			968
345	168.89	168.89	168.89	98.7597	95.4201	100.824	12	0	0	6	6	6651.77	4404.12	6563.7	5909.41	5475.44	4485.36	5108.49	4216.23	5892.28	4826.25	3998.91	5551.64	42518.8	39098.8	41921.3	37918.3	45991.5	47835.4	33545.3	39642	43421.4	49763.4	44613.4	45202.2			1636
344	168.89	168.89	168.89	14.1561	12.8512	15.4266	12	0	0	6	6	2204.97	1411.51	NA	524.333	NA	637.797	490.778	301.387	NA	1036.51	795.579	1180.57	36685.7	40319.1	40251.9	43554.9	42061.7	45722.5	39072.8	45573.7	45721.4	50820.2	45399.6	50649.5			1011
346	168.906	168.905	168.906	1305.74	1297.1	1308.23	12	6	6	0	0	111003	291306	261707	240142	163395	225401	139884	251064	226181	72631.3	233556	119895	3971.88	9958.94	13609.6	5364.93	4173.78	7783.22	4107.56	362.52	3790.89	5907.16	6945.98	1204.41			25
343	168.906	168.905	168.906	1155.74	1150.99	1161.92	16	5	6	0	5	28866.4	48890.2	46911.3	38630.2	50768.3	30561.3	40416.5	60759.1	55226.1	68101.9	60960.8	75054.7	49439.2	42988.2	43560.6	54595.1	55634	53358.5	74880.4	58532.1	64954.9	98991.7	74497.1	78579.4			1209
347	168.949	168.949	168.949	101.542	100.41	102.843	12	6	6	0	0	45804.5	42562.9	38154	32682.7	32213.7	32190.5	31144.8	32367.3	28279.6	29498.3	27121	28127.2	946.616	1031.84	628.805	696.697	1307.41	473.932	NA	NA	NA	387.46	169.566	153.167			1445
348	168.982	168.945	168.983	55.042	33.5597	55.8084	23	6	6	5	6	65264.2	67603.4	80007.6	83079.9	79594	86323.4	62034.9	83142.9	91001.4	92009.9	84695.2	80398.2	9424.03	11259	10260.5	3648.47	11365.1	9922.18	40418.6	57044.9	60302.2	66273.1	49408.7	55700.8		[M+Na+2K-H]2+ 238.067	6
350	169.012	169.01	169.013	112.074	111.373	113.214	6	0	0	0	6	9566.13	14150.8	14998.7	9430.17	11552.4	11947.3	11960	21295.7	21006.3	21283.7	18617.3	20244.1	3515.51	4892.93	4206.42	6084.38	2370.69	2480.72	9547.77	12731.4	13889.6	14248.1	10802.9	12738.7			1838
349	169.016	169.015	169.017	1308.55	1283.54	1309.34	21	6	6	5	4	28638	24776	38909.5	48569.5	94960.2	53899.4	37305.7	65241.6	40586.2	106956	62723.8	43884	36482.9	32404.6	33499.1	37655.8	32873.2	29521.2	66919.4	12772.3	23355.4	94916.9	45845.8	37135.6		[M+Na]+ 146.019	25
351	169.123	169.123	169.124	1087.23	1083.07	1088.37	14	4	0	6	4	5340.77	6987.24	6030.5	7622.68	5374.42	5882.76	4433.02	4819.79	4525.6	4143.39	4885.24	4341.17	6157.12	6789.11	5709.77	5175.9	5026.49	5384.99	3806.67	4820.43	4077.73	4547.02	5646.04	5946.63			72
352	169.849	169.834	169.85	1149.19	1141.85	1154.2	9	1	1	1	6	22035.7	2150.47	4067.05	3828.83	6019.03	5752.48	7035.02	9508.21	9951.95	11297	12804.9	13918.4	18904.5	12732.8	28068.8	20462.3	18936.3	15790.5	22753.4	28037.2	22531.7	41379.2	33799.1	35151.4			1549
353	170.001	170	170.001	1179.67	1153.82	1185.63	14	6	4	2	2	12753.9	34613.3	17701.1	19799	27388.6	34245.4	34136.5	31195.3	30147	32653.3	31796.6	31256.4	17522.3	12564.1	5945.32	20121.5	24482.2	13827.2	9018.66	21737.4	15441.7	NA	24117.2	15815.5			14
354	170.833	170.833	170.833	12.309	11.7205	14.7668	12	6	6	0	0	111261	106159	110738	129348	132410	135551	149821	162914	154382	157328	146008	145621	NA	NA	NA	5779.09	3891.69	3198.65	NA	NA	NA	NA	NA	NA			952
355	170.89	170.885	170.898	54.1204	53.3623	59.6416	12	0	4	2	6	6456.18	3946	3545.72	6127.84	3333.84	5786.13	10309.4	7283	8896.13	12092.9	16388.8	11016.3	16532.4	10253.3	17631	13867.5	18242.3	20675.5	43695	34216.5	30563.7	35979.2	37749	38976.3			47
356	170.959	170.956	170.961	128.212	126.855	130.622	19	6	6	1	6	22310.2	32490.1	33712.8	30628.9	32845	28569.5	26201.3	26836.5	29339	29865.3	26557.3	29690	16280.5	16830.9	17742.4	15837.1	18788.6	16737.4	19516	19278.1	16347.4	17042.2	18381.1	20750.5		[M+3Na-H]2+ 273.964	1
357	171.008	171.003	171.011	54.0993	53.1397	55.6773	20	6	6	2	6	30523.1	36667.9	33195.8	35054.7	46768.2	51987	45132	65636.7	64803	59986.8	66179.8	66160.6	16618.2	16417.2	28078.2	17908	22372.1	10679	35405.4	48134.1	61892	56566.7	48960.1	54114.7		[M+H+Na]2+ 318.027	47
358	171.026	171.023	171.028	91.554	90.3434	93.023	23	6	5	6	6	28139.3	39743.4	37305.5	26815.9	28906.3	35804.6	19158.9	22058.9	22657.4	23878.9	24378.8	22841.1	29708.5	33446.1	28454.5	30976.3	28497.5	26407.2	28516.6	34962.5	30613.6	37432.7	34022.7	36563.5		[M+H]+ 170.016	61
359	171.066	171.066	171.067	528.513	527.823	529.782	24	6	6	6	6	14813.9	14724.8	15062.7	13070.3	12321.9	13738	13144	12539.8	12910.6	13544.4	13444.7	12265.6	21012.6	22161.9	19378.1	21828.9	20804.8	20619.4	20267.2	20868.2	19998.8	21001.2	20816.5	21920.2			1528
361	171.103	171.066	171.103	1306.71	1274.72	1310.1	11	5	6	0	0	20145.8	10268.7	33362.5	21488.9	23640.4	40848.8	59463.8	20733.3	19730.8	14814.3	34613.5	26840	NA	NA	NA	NA	NA	NA	NA	NA	NA	NA	NA	NA			25
360	171.103	171.102	171.103	1192.55	1191.01	1196.89	16	1	3	6	6	1058.99	23271.1	1903.94	NA	17850.1	9519.01	9088.77	10482.8	8596.99	8585.29	6568.63	8153.16	13820.4	21138.5	12902.4	13159.6	13052.9	13691.9	12167.3	13743.7	11294.2	6015.73	14781.1	11100.1			492
362	171.832	171.832	171.832	15.4821	13.1	17.467	10	4	6	0	0	NA	NA	26755.9	27762.4	26983.7	27175.3	31072.2	20464.9	32920.3	32246.8	22343.7	29062.4	NA	NA	NA	NA	NA	NA	NA	NA	NA	NA	NA	NA			1012
364	172.022	172.019	172.023	51.7908	51.368	52.3915	17	6	6	0	5	7463.87	6841.47	6382.08	5147.45	5781.7	6294.12	11836.1	11430.3	13264.9	11759.8	15718.1	14619.9	2608.34	2939.86	2983.43	3601.39	2947.98	4556.54	5494.38	4586.71	5141.53	5571.44	6641.96	6218.11		[M+NH4]+ 153.986	47
363	172.026	172.026	172.027	1308.06	1286.24	1308.76	19	6	6	2	5	85149.1	121730	186188	116686	90332.2	131261	84195.2	106994	84730.5	106688	83737.2	93313.7	63686	55292.6	44389.9	171338	74549.1	56096.2	58864.1	47047.2	63385.7	53578.7	75764.8	65793.5		[2M+Na+2K+NH4-H]3+ 199.069	25
365	172.098	172.098	172.098	432.288	430.181	432.571	8	1	1	6	0	1799.18	3029.33	3677.89	2819.87	2493.9	5151.32	1692.46	4413.94	3490.14	4012.31	3289.07	5277.46	38595.6	45318	42227.3	53902	30580.3	15403.4	2305.25	2883.45	4803.33	2948.9	3815.41	4080.68			156
366	172.831	172.83	172.833	12.6726	11.2082	13.9897	12	6	6	0	0	100716	95160.9	88619.7	101208	99942.5	109368	149694	140878	123781	122987	130050	110264	NA	NA	NA	1920.32	2661.52	2505.49	NA	NA	NA	NA	NA	NA			979
367	172.836	172.835	172.837	53.1019	52.7452	53.4123	6	0	0	6	0	29773.9	24747.1	16806.5	21137.1	19258.5	18540	46439.8	35693	36157.7	33151.7	37160.2	35169.3	10020.1	9795.29	10646.6	11356.1	13992	11765.5	4039.56	1872.68	1985.43	3001.5	2507.59	3141.48			47
369	173.009	173.009	173.01	70.0152	67.1611	76.0547	21	6	6	3	6	331854	559437	622678	479475	547737	500845	215318	355219	352152	406779	333712	345621	233574	267502	222376	216435	246523	183775	489951	528009	401177	510515	463804	502426			5
368	173.009	173.009	173.01	125.518	124.48	126.144	24	6	6	6	6	299896	435088	457445	389518	442596	398237	175005	302543	274051	311429	259494	292420	384881	362597	365802	331832	412111	324880	485838	508118	419184	430500	432568	476777			1
370	173.082	173.081	173.083	505.227	504.439	505.694	24	6	6	6	6	62384.5	52535.5	52273.5	49471.3	54688.2	53623.8	52292.6	50355	49983.4	47416.5	49344	50255.7	25552.8	27937.5	25849.1	28667.6	27797.9	27401.9	23799.8	22949.9	27669.9	24839.2	26754	28756.1		[M+H]+ 172.075	141
371	173.118	173.118	173.119	921.207	919.928	922.189	24	6	6	6	6	25906.9	18708.4	18962.8	14885.8	17520.2	16685.5	19569.8	15368.4	17600.9	19806	17039.8	17956.7	12131.8	13850.7	13448.5	13090.2	12916.3	13061.1	11871.8	11379.6	12439.3	12850.6	11957.6	12768.8			235
372	173.978	173.937	173.978	1308.03	1269.66	1316.4	15	4	6	3	2	522.471	NA	34209.8	69086.1	93749.9	159669	207436	68041.5	225021	86847.3	105239	92540.2	6685.24	7803.15	1521.55	1200.2	14767.6	NA	767.174	NA	8902.41	3725.62	NA	12017			659
374	174.013	174.012	174.049	81.2138	67.6767	83.652	19	1	6	6	6	17378.2	34214.3	34056.6	24455.8	31749.3	24612.4	9102.74	8159.32	17943.6	8406.52	18909.4	18816.2	10858.8	9466.33	10786.2	10883.2	13083.4	12026.2	7046.71	12369.9	11983.9	10476.4	9246.74	9792.35			308
373	174.056	174.056	174.057	231.075	230.384	231.98	18	5	6	5	2	3024.44	5189.72	6462.12	6912.3	7957.87	6497.82	3895.54	7867.69	7881.53	7011.66	5899.5	6933.5	3955.63	4841.25	5039.21	4195.19	5482.46	4167.72	4525.59	5514.69	3839	4158.52	3589.32	4481.04			214
375	174.078	174.077	174.078	143.105	142.698	143.456	23	6	6	6	5	10873.4	20695.1	18083.5	13708.8	15522.6	20462.8	21944.6	42868.7	40662.2	42765.3	39686.9	40323.7	50472.5	62283.6	48013.2	65876.3	47523.2	37754.4	12498.2	15984.8	15716.2	18030.6	15214.9	16616.6		[M+K+NH4]2+ 291.157 [M+Na+NH4]2+ 307.131 [M+2NH4]2+ 312.086	65
376	174.828	174.828	174.83	12.7266	11.7205	14.5072	11	5	6	0	0	NA	53791.7	44749.5	52527.7	55247.5	52816.4	52140.8	56492	57599.8	61077.6	57852.4	55845.2	NA	NA	NA	251.642	635.759	473.033	NA	NA	NA	NA	NA	NA			950
377	174.887	174.864	174.887	1193.26	1188.14	1195.75	8	2	6	0	0	NA	1757.61	NA	NA	5814.52	5600.02	7097.1	6752.78	5175.66	5970.69	4400.42	6432.63	NA	NA	NA	NA	NA	NA	NA	NA	NA	NA	NA	NA			493
378	174.957	174.956	174.957	47.8477	46.8184	49.1225	24	6	6	6	6	2.42016e+06	2.71962e+06	3.22241e+06	3.13765e+06	3.3859e+06	2.92496e+06	2.82807e+06	3.22806e+06	2.87052e+06	2.98481e+06	2.96145e+06	2.95388e+06	2.35711e+06	1.79028e+06	2.40372e+06	1.98395e+06	2.46605e+06	2.37853e+06	2.66756e+06	2.28155e+06	2.03733e+06	1.89128e+06	2.06116e+06	2.12471e+06	[148][M]+		26
379	174.975	174.973	174.981	78.9114	78.6107	79.7013	9	3	6	0	0	44256.7	68693.6	63491.2	66341.9	68989	76388.3	26108.6	34127.7	36713.5	44040.1	29552.3	35714.7	18687.6	20028.8	13956.6	16958.7	16897.6	11993.5	46794.1	49655.1	44016.5	41735.2	43338.2	47402.2		[M+2Na]2+ 303.976	8
380	175.025	175.025	175.026	86.6165	73.7682	87.02	7	0	0	1	6	4610.91	5470.25	7121.98	5755.36	4647.05	5796.32	4908.02	6339.66	9234.17	7472.4	9178.43	8133.75	2421.73	3368.31	3704.72	6779.16	4744.67	3362.96	5.7122e+06	4.06489e+06	3.60308e+06	2.65007e+06	4.05219e+06	5.35995e+06	[88][M]+	[M+NH4]+ 156.994 [M+NH4]+ 156.994	11
381	175.061	175.061	175.062	340.78	340.12	341.224	24	6	6	6	6	22561.9	40860.8	33257	25951.5	26806.2	30123.1	5777.04	9621.52	8545.88	12926.4	8268.03	10310.1	22037.4	67619.1	30641.2	29968.4	15655.4	8783.54	25746.3	29049.3	25770.5	20051.5	21049.1	19484.5			144
382	175.96	175.96	175.961	47.7509	46.7337	48.6799	24	6	6	6	6	82668.6	90035.7	107848	101672	108768	98024.9	88747.1	103274	91672.3	93888.8	94616.2	92563.8	74267.2	59484.4	77876.7	62479.3	77621.6	73239.8	83424	74268.8	66682.9	65433.1	70155.1	66212.3	[148][M+1]+		26
383	175.994	175.994	176.009	1308	1286.96	1314.29	14	6	6	1	1	11817.3	37127.2	80985.9	189165	118399	334107	394571	142822	163935	154029	188167	284148	597.433	11503.1	18646.9	14282.7	1664.25	6883.05	13427.9	NA	4123.71	26066.2	NA	17584.8			25
384	176.008	175.994	176.01	1175.34	1147.92	1213.94	19	5	6	2	3	15661.6	45235.3	20051.7	24374.3	37124.2	40324.6	32894.6	29665.4	36225	42707.6	105290	45678.3	30626.3	26228.6	13354	24575.2	40740.8	28885.7	27368.1	31697.9	33235.2	18581.7	37393.4	28110.7		[M+NH4]+ 157.974	14
385	176.029	176.028	176.029	86.6244	86.5176	87.02	6	0	0	0	6	NA	NA	192.552	NA	NA	171.788	141.839	199.623	362.036	372.922	NA	167.944	NA	NA	NA	NA	141.201	NA	338207	237537	218236	166333	257932	334391	[88][M+1]+		11
386	176.817	176.817	176.818	1150.68	1138.16	1155.66	22	6	6	5	5	127115	150811	97696.7	63135.7	98663.3	60707.6	70910	99965.2	75189	100031	105258	99926.9	62781.3	56224.3	76636.9	94547.1	62890.1	66427.1	93220.4	68800.8	71442.9	86726.1	120270	122450			1565
387	176.836	176.835	176.836	54.8912	54.6413	55.7624	6	0	0	6	0	4933.66	4387.14	4075.97	4545.77	4735.34	3200.57	10610.2	11104.3	9406.51	8153.81	10036	9442.23	6101.53	4228.33	4427.34	4853.7	6396.72	7991.27	3034.15	171.007	192.248	NA	2048.67	370.481		[3M+2Na-H]+ 43.9567 [M+3K-H]2+ 237.792	6
388	176.905	176.904	176.905	127.562	126.135	128.932	12	6	6	0	0	25591.9	25875.1	25747.9	19359.5	20761.8	17925	14974.7	18103.1	13701.7	18392.1	14878.9	16491.3	5359.93	3929.55	5594.67	4846.66	5381.81	4664.6	1567.25	3099.89	1276.58	2990.73	2589.84	2371.48			1
389	176.936	176.936	176.96	53.6978	47.3474	54.5313	24	6	6	6	6	208590	175146	235336	236569	281441	348722	76659.4	61570.6	103697	67743.3	68963.5	60708.3	31796.7	23825	28716.6	25606.6	32707.8	32441.3	62639.5	111396	122301	164505	110509	139521			47
392	176.999	176.998	177.031	89.7017	87.2268	90.3606	14	3	5	0	6	5859.18	4520.28	3703.05	3526.63	5945.68	4414.98	4158.08	5486.01	6520.12	5488.57	8696.16	8370.83	715.234	932.5	862.583	925.256	985.261	953.09	64882.3	48091.8	42074.8	34889.4	56608.6	74000.7			1634
391	177.019	177.018	177.02	397.306	395.725	398.116	24	6	6	6	6	39180.8	82001.8	124781	74957.2	117272	86974	35069.8	102689	89215.2	115281	88473.5	77999.5	24706.7	32852.8	30252.6	24394.2	34643.5	22338.4	51633.8	69575.5	95354	84013.2	54893.1	55387			1150
390	177.019	177.019	177.02	322.562	321.756	323.554	24	6	6	6	6	35196.8	40368.5	48649.9	41438.8	44755.8	42232.6	26219.1	37543.1	35434.4	37150.3	33776.7	35919.5	10976.4	14855.9	8105.65	9465.13	11292	13641.8	23269.8	23408.3	16617.6	13884.5	17946.8	17830.9			119
393	177.042	177.042	177.042	1308.11	1282.22	1309.82	19	3	6	6	4	9357.1	NA	83640.9	109531	65582.2	65682.6	61912.8	68845	79957.4	76218.9	104814	186908	36402.7	49285.3	43944.2	81789.1	71689.3	52461.5	67043	27961.4	45205.2	59372.5	48545.8	59283.3			25
394	177.092	177.092	177.092	1177.94	1173.88	1180.77	11	3	6	1	1	NA	14058.5	2667.34	1606.3	15837.1	15686.5	19745	16576.9	16180.2	19043.5	16668.3	18781.1	3105.49	2341.52	1637.36	4142.68	8081.61	3247.09	3095.97	6148.14	2671.39	NA	7021.83	2492.24			370
395	177.092	177.092	177.093	1085.92	1085.3	1087.98	10	1	0	6	3	6530.41	4835.46	3498.09	4853.04	4393.82	4264.07	4548.49	3939.91	5371.05	3543.72	5029.47	4961.76	5710.17	5042.34	4516.62	5120.55	5413.4	5837.75	5436.94	4868.5	5660.21	4033.45	5409.09	4214.45			72
396	177.844	177.844	177.845	60.2773	59.1492	61.0403	6	0	6	0	0	2453.66	3753.92	2805.14	3527.02	3646.3	1163.38	8432.25	8104.54	10198.1	10254.9	11442	9700.9	6105.22	4410.27	6898.83	5298.77	6578.42	5998.88	525.703	411.899	NA	NA	NA	560.66			269
397	177.903	177.903	177.903	1306.71	1278.14	1308.03	10	4	6	0	0	44892.1	12493.4	44722.6	35892.7	38126.7	37069	63664.6	53937.5	81332.2	52646.7	42894.1	40777.3	NA	365.825	NA	219.093	NA	181.508	NA	NA	NA	NA	NA	NA			25
399	178.023	178.023	178.024	397.306	396.43	398.476	16	5	5	0	6	4197.1	8100.2	12701.3	7902.85	11124.8	9374.74	3239.28	10494.7	9401.68	11802.2	11519.8	10351	1755.22	2693.25	3171.2	2178.73	3701.07	1849.75	5330.96	7244.65	9671.13	8452.5	5845.78	6152.63			1151
398	178.025	178.024	178.026	1308.36	1276.1	1313.7	18	5	6	4	3	6836.71	6677.08	57373.4	79575.1	89650	70229.7	126604	45718.6	77498.7	75959.1	134078	87362.6	10737.9	35152.3	19975	50411.1	32698.3	32733.1	21384	2692.47	21914.3	51630.9	24754	34912.6		[M+K+HCOOH]+ 93.0562	25
400	178.087	178.087	178.088	149.198	145.76	153.515	23	6	6	5	6	21071.4	27580.9	24591	30466.8	17031.4	14947.3	23323.9	23761	25137.4	15842.7	16965.3	24734.8	20476.7	19720.1	21776.2	15687.2	14668.9	24527.4	25532.7	25230.4	16259.5	15492.8	13981.8	16280.9			1652
401	178.815	178.815	178.816	1150.84	1139.13	1155.03	21	6	6	3	6	220018	183868	224229	104510	140480	105597	115432	270119	167549	215099	171157	232533	116188	102998	182852	118586	117845	188618	179654	134402	150861	118692	137413	131564			1550
402	178.921	178.92	178.921	90.018	89.3799	92.1005	11	0	0	6	5	18451.4	11877.2	12567.1	10002.1	13651.3	10687.9	14704.8	19287.8	17973.1	13815.4	28844.4	27015.5	28204.6	24212.4	19084.6	28177.5	33802	39458.8	5364.49	4382.17	10594.4	9871.25	4818.37	7342.71			112
403	178.963	178.949	178.978	46.0663	42.3679	48.6799	24	6	6	6	6	869708	1.16616e+06	821007	1.334e+06	859322	1.3631e+06	1.29806e+06	910712	1.42168e+06	1.42761e+06	1.408e+06	1.42468e+06	49282.2	38513.1	45868.3	43415.5	49753.3	47781.1	52945.1	46796.6	43689.1	40841.8	45630.4	47326.1			26
404	178.978	178.977	178.978	102.232	101.656	103.116	12	6	6	0	0	444258	510077	517777	528919	526413	529173	554299	530345	578768	572367	562634	550787	204519	197005	196439	188673	181655	179161	176279	178801	171637	185589	182478	183053			1418
406	179.035	179.035	179.036	255.843	255.249	256.411	10	0	4	0	6	80472.8	105783	101354	86399.9	79651.4	78498.9	43857	65629.7	62797.1	59636.8	63563	74423.4	57424.4	48537.1	53280.5	22529.7	45219.4	44590.2	78965.9	93743.6	90153.5	96397.4	79292.8	90882.1		[M+H]+ 178.028 [M+2H-H20]2+ 374.069	71
405	179.035	179.035	179.036	412.145	410.687	413.327	22	5	6	5	6	16543.8	31398.1	30492.3	25004	21785.9	26471.5	18498.1	93885.2	32492.4	37912.2	91163.4	93701.1	15538.5	13658.6	20523.9	7930.48	14825	14262.6	22442.4	27492.8	47350.8	32464.9	27200.4	29358			58
409	179.035	179.035	179.037	281.956	281.213	283.95	14	6	2	6	0	79933.6	81464.4	66880.4	57678.2	55797.6	77177.3	24914.1	65626	34824.9	32774.9	64313.6	41659.8	57413	30982.2	29868.4	23894.8	45202.3	44572.3	42291.9	47226.2	48047.4	51266.6	42047.2	47087		[M+K+2NH4]3+ 462.069	7
408	179.035	179.035	179.039	213.484	212.864	214.142	18	6	5	1	6	16706.4	18573.5	22345.5	20981.6	20414.4	19048.8	13257.6	18695.8	18222.3	18477.9	17539	18626.5	10708.5	8976.63	9871.21	4383.31	8187.66	7007.41	17268.7	20866.8	17717.4	20553.8	17454.2	21019.5		[M+H]+ 178.028	24
407	179.036	179.035	179.037	366.165	364.877	368.468	24	6	6	6	6	32630.4	44563.8	42892	37121.1	39137.7	34357.1	45891.1	36304.1	58622.2	37992.4	40547.9	39017.9	16657.6	18266.9	15196.9	12399.7	14976.2	11757.7	51593.2	69752.1	58321.9	51426.5	53482.8	40229.8		[M+H]+ 178.028 [M+H-CH4]+ 194.059	73
410	179.056	179.056	179.057	64.0728	62.6133	65.5894	12	0	0	6	6	170350	276240	291675	257934	265586	369017	348508	615735	624353	665366	560172	638259	239324	330964	200266	341926	217091	138463	458624	570093	546499	460410	429709	467924			3
411	179.108	179.107	179.108	1169.48	1167.84	1170.68	16	5	6	2	3	3214.83	14307.2	11361.4	13056.2	19696.8	20021.1	22683	20905.8	21723	20904	23085.1	22369.4	11171.8	9300.47	9202.69	12771.5	12742.1	11187	11159.9	13935.6	10586.4	8438.19	15572.8	13049.7			1172
412	179.842	179.841	179.842	60.5461	59.6416	61.2658	6	0	6	0	0	1434.95	2184.4	2866.8	3235.25	2678.96	1618.48	7704.9	9952.9	7530.22	10611.4	11148.1	9411.08	6983.71	4992.79	9481.28	7541.03	8958.3	7311.68	631.952	233.053	272.055	160.262	164.051	NA			270
413	179.981	179.981	179.982	43.6858	42.2505	48.7944	13	6	5	0	2	35610.5	48211.4	48637.9	49779.5	51396.8	26805.9	42430.2	52352.5	44613.9	47662	45047.5	46586.8	6952.96	4020.74	6414.85	4066.85	7621.16	5463.96	12002.3	8209.34	8647.43	8490.84	8209.7	11261.4			56
414	179.981	179.981	179.982	101.219	100.276	103.116	12	6	6	0	0	19088.8	20044.6	19076.3	20008.9	19457.1	19212	20327.6	19410.4	21056	20443.3	20074.1	19808.5	6246.55	6350.65	8069.01	6148.61	6722.44	5883.41	5320.64	6073.04	4155.58	6360.4	5676.77	5128.56			1446
415	180.067	180.066	180.067	152.934	151.858	153.951	24	6	6	6	6	11347.9	14511.7	16277.3	17804.5	17151	19735.8	12634	31336.1	30642.5	27583	29010.6	34012.9	11153.1	18944.6	17874.5	16452.7	18503.9	16762.7	25817.3	33768.6	74266.8	34273.9	26530.2	38399.9			35
416	180.813	180.813	180.813	1150.79	1137.44	1155.66	21	6	6	5	4	101404	113892	95985.4	52300.1	107224	58911.2	55743.5	86013	79105.2	79752.2	96220.6	151318	58168.3	59559.4	54411.1	118901	63848.8	90731.3	61512	67298.3	72224	95101.7	61462.4	72759.2			1551
418	180.913	180.913	180.914	51.6761	50.6986	60.643	12	6	0	0	6	66230.9	87827.8	131003	126810	142536	111221	59935.9	87602.3	70917.1	83800.4	62446.2	72519.8	138299	109117	141126	112813	152579	139066	394438	358712	301012	255295	284807	310947		[M+H]+ 179.91	47
417	180.923	180.923	180.924	1159.64	1150.99	1162.43	21	6	6	3	6	47668.3	100226	83311.7	74158.9	103215	83859.5	92406.8	120668	105973	128727	129900	134563	367671	267900	270704	345101	376038	286967	388750	389799	415603	392233	465253	415824			1304
419	180.974	180.973	180.974	50.3399	50.0496	50.7045	12	0	6	6	0	36291.1	33331.6	35111.6	36026.3	40564.8	32508.7	149135	160835	150416	146569	161959	159543	171048	170489	169679	179415	165813	170027	30332.5	26635.4	30846.7	33482	35634.6	33570.8			26
420	181.018	181.017	181.019	95.7207	94.4993	96.4086	19	5	5	3	6	2527.09	6069.95	4770.62	3575.68	3952.22	4403.6	3669.06	5635.87	6064.28	7145.7	5613.28	6946.27	4832.48	6303.88	3124.9	5489.58	2773.6	1756.27	9526.58	13448	11865.9	12955.9	11306.2	11953.4			1361
421	181.135	181.134	181.135	1178.01	1175.76	1178.78	23	6	6	6	5	106345	183910	159081	165899	223036	222795	241659	241828	253704	260196	253664	245092	36547.7	27088	21056	33226.4	35369.8	35316.4	29471.3	35802.6	35651.5	15537.7	45917.9	34977.1			371
423	181.898	181.898	181.898	97.3418	95.013	99.8066	11	5	6	0	0	20185.8	28427.9	31186.5	32355.7	32156.3	32410	32415.1	30695.9	32578.9	31595.9	30718.3	29539.5	12350.4	11389.3	12953.1	14394.5	13717.4	13942.6	6048.48	8046.84	8348.75	7770.72	8789.53	9544.88			1638
422	181.898	181.897	181.898	13.4082	12.0645	15.1666	24	6	6	6	6	73740.9	97556.5	103583	106301	107777	104594	99781	100840	99509.6	99032.9	94977.3	92031.3	55706.1	58815.9	60108.8	58667.8	58855.6	58828.5	58345.7	56314.6	58136.5	55814.4	62865.4	62800.1			982
424	181.94	181.939	181.94	1206.57	1204.95	1215.72	7	0	0	6	1	71076.9	113137	96961.4	90974.4	99703.7	95716.2	94418.6	99105.5	90607.9	96215.7	90387.2	92978	9615.51	24760.4	33573.4	7175.22	11284.2	16299.3	572.29	6040.17	3932.05	NA	11142	455.635			1122
425	181.975	181.974	181.976	790.42	786.826	791.824	24	6	6	6	6	41439.8	48236.3	45322	43788.7	41869.4	44866.7	42933.4	40264.1	40708.6	37196.1	38534.3	38744.2	8740.7	9090.93	9162.22	7406.43	7946.27	7375.13	7903.6	7168.29	8175.13	7221.92	8101.02	7229.37			1807
427	182.01	182.01	182.01	591.723	589.932	593.192	12	0	0	6	6	3135.23	1120.84	1328.6	607.286	1732.15	1572.42	1433.88	2210.9	1177.97	1242.52	1049.94	1975.41	12663.1	13017.1	12994.8	11112.1	12369.8	11919	14247.5	13815.4	12701	12987.5	12361.6	11709.7			190
426	182.011	182.01	182.011	875.255	871.782	889.362	23	5	6	6	6	18685.5	12055.1	12774.3	12599.4	12142.9	12566	12383.3	11722.4	12349.3	13042	10871.3	10226.4	12842.4	11311.9	16090.7	11872.3	12901.4	12229.3	12212.5	11033.8	12846.1	13208.7	13540.1	19477.8			254
428	182.046	182.046	182.046	180.957	180.467	181.22	24	6	6	6	6	12127	21619.1	29741.4	28617.4	28534.7	33437.7	47115.4	88330.1	98995.3	106791	88250.1	99415.2	14496.6	18863.5	18167.9	20634.9	18744	14312.7	59881.1	85635.8	71764.8	84680.6	74391.3	74676.1		[M+H]+ 181.039	70
429	182.138	182.138	182.138	1179.5	1178.6	1180.65	9	3	6	0	0	2867.97	19002.3	5612.97	6420.98	23119.8	23022.4	27851.4	26721.9	25073.6	28550.1	29633.7	27899.3	1728.38	NA	NA	380.165	1878.39	NA	NA	1287.25	NA	NA	2277.17	526.839			14
430	182.905	182.902	182.906	12.7127	9.85692	14.8147	9	0	0	6	3	NA	NA	NA	20754.9	NA	21953.1	17749.5	17287.5	NA	15256.3	18012.5	17409	26226	25885.7	27438.6	26692.3	24630.4	23240.4	8929.13	NA	NA	10082.9	NA	10066.6			986
431	182.921	182.921	182.922	1159.88	1149.29	1186.95	23	6	6	5	6	37590.1	83006.3	61818	59598.6	79203.1	65219.7	64222.8	98566.2	83608.2	95880.1	94447	101851	283785	169298	229350	273906	289915	224833	279143	296866	319228	310384	346335	326165			1305
432	182.921	182.921	182.922	1306.68	1293.02	1314.29	12	6	6	0	0	15874.3	40174.7	35547	101111	186395	201974	181244	107471	197712	127068	174743	191793	68203.9	65902.9	74445.7	85221.3	77422.3	64896.9	62910.1	36738.4	64421	73770.1	69920.3	66640.5		[M+Na]+ 159.931	25
434	182.954	182.954	182.955	14.8589	13.86	40.0853	12	6	6	0	0	135797	164373	174571	179717	182380	188841	182543	193631	202705	198389	199182	204682	NA	NA	NA	28297.5	28495.1	28598.6	NA	NA	NA	NA	NA	NA			948
433	182.955	182.954	182.955	101.73	98.9559	102.584	12	6	6	0	0	72117.4	82501.3	85984.4	88270	87688.2	87771.6	102532	97029.8	103570	100377	100421	102373	37042.8	32702.1	34613.8	31510.1	33547.5	34690.6	32057.2	32781.9	33965.7	36091.2	38086	36659			1413
436	182.989	182.988	182.989	585.845	564.869	592.225	12	6	6	0	0	181533	40498.2	28786.4	31110	29253.2	28251.4	30965.8	32805.7	30594.2	26653.3	27971.8	28484.9	10464.9	12960.2	13622	10306.6	11656.2	11677.8	10615	11736.2	10987	13862.8	11745.2	11092.8			1511
437	182.997	182.997	182.998	57.3524	56.7793	57.4887	6	0	0	0	6	76729.8	111485	133887	115236	126897	149982	46158.1	69187	75446.6	76272.7	67218.6	69178.9	12018.5	11996.7	12713.9	12504.4	12861.6	9171.64	65792.2	82156.2	82522.1	103622	85294.3	92965.7		[M+K]+ 144.038	6
435	183.006	183.006	183.006	779.498	778.38	780.264	12	0	0	6	6	5059.54	3661.13	3362.21	4009.94	3076.61	3656.61	2474.92	2908.7	2768.26	2057.14	2105.65	2118.59	25443.7	25869.9	27185.3	27085.4	26544.5	28084.8	27946.6	26742.9	27221	24360.1	26173.1	26428.2			246
438	183.013	183.012	183.013	399.316	398.695	401.166	14	2	0	6	6	10138.3	6821.24	5960.92	3525.63	5368.76	3474.65	3594.82	3513.37	2383.65	3323.83	1744.82	2650.6	59755.3	58088.7	56590.3	55878.3	55664	58091.6	57519.1	60039.1	59427.6	63177	59119.2	59538.9			1157
439	183.042	183.042	183.043	1308.27	1292.36	1309.38	24	6	6	6	6	107203	73183	90774.7	150257	126764	74888.4	120965	169170	78692.3	83797.2	90447.9	114886	162657	90907.4	143592	97691.4	100564	160780	124202	107773	93358.6	112785	133521	177272			634
440	183.139	183.139	183.14	1177.33	1174.82	1178.69	12	3	6	1	2	894.922	12614.8	2317.66	4048.56	12156.8	12923.3	10510.4	12044.8	12914.6	13775.1	11928.4	11074.8	6098.75	2658.37	4119.3	6449.91	9738.27	3540.4	3442.83	9473.07	6044.13	NA	12075.4	6447.54			372
444	183.913	183.913	183.914	100.102	94.5133	104.299	18	5	6	5	2	17482.5	26379.6	26468.3	26771.6	28514.8	27860.4	26471.9	26196	27424.7	25327.5	23071.6	24156	15892.6	16303.1	17358.4	17371.2	14361.6	16978.9	9806.09	9183.18	10923.2	9420.27	8721.3	7576.34			1447
441	183.913	183.913	183.914	13.3626	12.3534	15.7401	24	6	6	6	6	61073.9	81156.9	82883.6	79882.2	82693.8	82397.3	75383.7	78387.7	72131.6	74511.1	69583.4	67900.5	78040.8	78998.9	82678.4	80865	71471.2	64668.4	67811.5	64014.6	58009.1	53922.1	55163.3	57733.9		[2M+Na+2K+NH4-H]3+ 216.91	36
443	183.934	183.934	183.935	1306.62	1271.46	1307.52	21	5	6	5	5	6.87902e+06	6.00932e+06	4.97119e+06	5.59964e+06	5.65143e+06	4.93465e+06	4.69526e+06	4.44909e+06	9.10823e+06	4.24306e+06	4.38337e+06	4.81343e+06	192742	191394	297520	640658	362931	109522	98444.9	117630	154914	280914	118213	132204			25
442	183.934	183.934	183.935	1207.94	1204.16	1213.33	22	5	5	6	6	2.25611e+06	3.48051e+06	3.2226e+06	2.93024e+06	3.28355e+06	3.04994e+06	3.12423e+06	4.1444e+06	2.50709e+06	3.40962e+06	3.0724e+06	3.10151e+06	229482	486727	821940	251934	259200	333262	220848	202792	225092	222593	262163	216592	[116][M]+		15
445	183.968	183.967	183.971	790.462	789.156	792.101	11	6	5	0	0	4360.79	5977.48	5029.97	4400.23	4589.1	5173.48	5060.7	4596.36	4268.26	4995.91	5295.58	5746.97	156.723	NA	381.508	316.67	155.937	476.088	153.276	140.33	152.841	290.502	734.483	307.319			1808
446	184.004	184.003	184.004	328.006	326.854	329.107	12	0	0	6	6	1143.15	301.602	205.925	322.983	NA	NA	197.212	NA	NA	484.302	NA	NA	5998.62	4963.47	5024.46	6166.8	5116.96	6115.05	5515.51	4862.93	5956.83	6036.46	4498.43	4792.81			1535
447	184.02	184.02	184.021	465.605	464.838	466.059	12	0	0	6	6	4350.79	1575.69	1427.34	1907.41	1209.15	1034.66	2155.45	1422.23	1518.64	2591.9	1431.51	1642.77	13893.7	14257.3	14109.1	14046.6	15065.5	14496.8	12527.4	15147.9	14578.9	15218.8	15188.9	14455.1			1661
449	184.877	184.877	184.888	95.4523	91.7386	104.2	18	6	6	3	3	57619.4	73001.5	66820.5	60971.8	63819.8	56076	53728.6	57614.6	52735.9	51648.8	52100.1	44619.1	13132.3	13452.7	12888.9	12483	11791.8	12266	6990.32	6140.7	8004.04	8266.15	9524.17	8071.85			1367
448	184.88	184.877	184.885	15.1317	12.2382	17.7789	24	6	6	6	6	142831	172486	168730	159874	155350	143583	117101	115754	108733	102653	92548.3	94655.5	17774.1	19378.7	18379.3	18221.8	17933.9	17190.2	20927.5	20859.8	21117.5	22484.1	21590	20873.1			949
452	184.919	184.919	184.919	1158.73	1151.99	1163.02	9	1	0	2	6	6316.32	17948	11664.2	11289	18087.8	16296.7	18263.1	22687.9	18927.6	23708.3	24212	26366.9	54211.6	50293.8	50758.2	53862.8	56214.3	51591.6	56870.1	63806.4	68620.6	49115.1	65210.8	60729.6		[M+K]+ 145.958	60
451	184.935	184.935	184.935	1307.34	1306.62	1307.52	10	4	6	0	0	971606	909485	858804	686215	804464	790955	790307	1.37751e+06	1.31729e+06	850567	717891	590469	52805.8	47457.1	63290	96873	83531.2	44135.8	39933.3	2039.96	27922.7	51071.6	46742.1	40954.4		[3M+Na+2K-H]2+ 89.9905 [3M+Na+2K-H]2+ 89.9905	25
450	184.935	184.935	184.936	1207.71	1204.16	1213.33	17	2	4	6	5	317236	449191	397458	373747	456299	466954	412891	380460	352459	459863	415875	440896	36113.5	73401.1	125758	39809.9	42719.2	49767.7	27557.3	50147.1	33914.3	10305.5	40285.9	36002.1	[116][M+1]+		15
453	184.985	184.984	184.985	1285.14	1279.13	1310.65	14	2	0	6	6	1.42596e+06	355096	1.04061e+06	146245	105218	50590.7	37153	55917.2	35879.3	44768.5	32183	33256	76773	76521.6	78705.1	47449.6	57117.7	71713.2	75649.7	63084.5	81972.5	92093.3	84139.5	84320.7			1593
454	184.986	184.986	184.986	55.9035	55.6773	56.5686	6	6	0	0	0	376081	506175	429151	440577	378450	427756	51057.1	59430.2	66676.6	61306.5	61872.2	61231.3	8494	9644.06	6919.91	10808.1	6034.54	7492.9	63404.4	104280	112765	104400	89092.5	82839.3		[3M+H+K]2+ 109.998	6
456	184.992	184.992	184.992	175.339	160.59	185.643	12	0	0	6	6	34630.6	27670.2	23554.6	24186	26739.8	23445.9	21622.5	19158.6	21302.2	18411.2	20473.5	18722.6	209533	162134	219730	194805	199378	183248	242386	247351	246143	243977	226562	256652			202
455	184.992	184.992	184.992	280.202	278.983	280.587	11	0	0	5	6	3388.42	2217.91	2011.4	2839.87	860.938	2984.9	1563.41	2125.7	2882.46	601.101	2539.55	2221.14	62696.4	61081.5	58532.7	49999.5	60407.9	56079.4	60520.5	67799.4	63077.6	60260.1	66081.3	64259.6			301
457	185.022	185.022	185.023	59.4722	58.8767	59.9484	18	0	6	6	6	22665.4	73214.8	81343.7	54990	63311.6	100973	151887	322081	251175	210538	302384	263076	112129	157629	175066	149646	144436	114863	106100	182834	278220	243531	161983	188567	[45][M]+		6
458	185.028	185.028	185.028	441.684	440.845	444.204	12	0	0	6	6	2122.19	1860.79	981.596	1668.41	913.901	517.069	632.385	423.067	1181.59	603.541	496.446	810.778	11241.6	10302	10633.5	9229.56	9430.92	9536.09	11690.3	10714.4	10857.7	11097.9	8824.87	10486.3			1724
459	185.119	185.118	185.119	791.154	790.718	791.437	11	1	4	0	6	1960.26	1777.96	4270.58	2887.27	2301.29	2670.47	4608.96	7205.13	8021.08	7488.89	7632.9	7720.61	747.774	1186.32	684.089	564.728	888.201	1026.3	5885.69	6213.11	4382.1	4245.15	4956.19	4263.54			186
460	185.886	185.879	185.893	14.5368	10.7391	17.2496	24	6	6	6	6	19983.2	25604.6	23075.7	23518.5	23467.3	22399	20521	19049.1	18733	17799.4	17425.5	17220.4	23071.3	19828.1	22860.2	24184.4	15995	14415.4	9678.13	10138	8155.23	8318.87	8201.78	7468.3			1013
462	185.995	185.974	185.995	1181.36	1171.92	1200.12	18	4	4	6	4	235063	43834	41942.7	25943.3	43273.9	38939.5	31414.7	39135	41102.6	37164.6	39783.9	39355	27627.3	38300	29534	35740.8	34740.9	32958.2	23308.3	30720.5	25798.4	NA	27033.1	28351.2		[M+2H]2+ 369.962	14
461	185.995	185.995	185.996	887.152	883.113	903.803	21	4	6	6	5	38873.8	31739.5	28948.8	32436	27701.4	28462.3	24158.5	30904.2	25682.3	35838.2	32395.4	32186	22359	22328.5	26353.8	27889.2	22475.4	23922.1	34622.5	28655.4	21882.9	25375.8	27028.1	23726.2			251
463	186.026	185.989	186.027	59.0054	54.7281	59.9484	24	6	6	6	6	9790.93	13097.2	9241.54	11282	10013.6	10572	6872.16	12961.1	11471.2	9281.81	14607.7	10549.1	3442.89	6058.68	7398.53	5550.97	5441.39	4489.17	4350.74	8614.91	11145.5	10189	6465.21	8492.3	[45][M+1]+		6
465	186.104	186.104	186.104	1308.09	1306.02	1309.33	9	3	6	0	0	NA	4651.47	5558.16	31095.4	34168	68568.8	53404.3	37006.5	39826.1	82028.1	67796.6	42846.1	347.827	232.162	1065.59	NA	NA	NA	912.714	NA	NA	NA	NA	246.803			660
464	186.105	186.104	186.105	842.634	841.516	843.255	12	6	6	0	0	14754.3	15130.9	15837.1	15917.7	15583.5	15802.2	16571	15918.7	17423.9	16569.5	15778.4	16395.9	4006	3688.46	4535.22	4145.85	3372.58	3638.24	4684.13	3142.33	3907.78	4639.94	3034.31	3423.56			1859
466	186.114	186.113	186.114	458.063	457.251	459.94	24	6	6	6	6	28930.8	14676.9	18708	11550	23922.1	19176.3	13894.9	18198.3	8884.04	15567.7	17990.6	43646.8	25382	26634.5	24285.2	26044.9	24406.5	24308.8	23394.4	21270.7	41050.5	26621.7	22639.1	26223.3			1703
467	186.114	186.113	186.114	523.45	518.781	526.742	18	4	2	6	6	12109.6	10078.3	10413.4	8900.66	11644	9666.49	9870.27	8710.29	8875.27	8932.99	9705.72	7729.3	23725	24293.7	23488	24498.6	25249.7	25461.2	17920.3	18729.8	18989.2	17841.5	19125.1	18811.9			1688
468	186.87	186.857	186.871	95.4046	91.5227	103.727	17	6	6	0	5	26856.4	30971.5	27821.5	26563.1	27025.7	24458.4	24581.9	24731.1	22343.8	21420.9	18537.7	20512.2	926.104	1309.85	295.746	744.15	605.816	1078.15	8139.06	7649.43	7196.67	NA	10953.7	8499.52			1363
469	186.875	186.874	186.889	14.2292	10.4733	18.0707	13	6	3	1	3	47126.9	61834.7	59811.6	57015.7	52445.9	53620	39896.8	15313.1	NA	14930.6	30767.7	19689.6	1458.83	9912.34	NA	1752.3	3035.92	3092.62	3162.96	NA	9616.9	8982.06	NA	9050.41			1014
470	186.93	186.929	186.93	50.642	49.9843	51.1312	18	0	6	6	6	23525.1	26727.5	38686.6	34957	44182.5	31240.7	184735	242165	221616	263978	213943	243727	98231.6	97482.8	101785	88265.3	104329	95167.5	27110.8	21872.6	21823.9	27697.5	34892.4	30837.5			26
471	187.036	187.035	187.038	85.5771	84.9301	86.9213	22	5	6	6	5	3578.79	6945.49	8213.4	5545.76	7780.12	7402.53	7294.86	11462.6	14416.8	15021.1	13131.9	13808.5	5621.48	7373.85	4872.47	7856.6	5072.56	3894.4	9440.06	11608.4	11308.6	14119.8	11770.5	11777.3			340
472	187.098	187.097	187.098	617.99	617.155	619.107	24	6	6	6	6	180437	154008	153365	134289	150438	140801	143949	141059	138297	139513	137564	139382	85799.4	89045.8	85574.7	84754.9	88683.9	92246.6	82503.6	83755.1	89205.7	83282.4	86473	93091.9	[315][M]+	[M+H]+ 186.09	129
474	187.134	187.133	187.135	1189.61	1183.59	1195.59	12	3	6	1	2	NA	14098.2	NA	583.385	17404.4	17874.5	17482.3	23309.7	20743.1	22037.1	18964.7	20776.8	5360.29	NA	735.176	5506.28	11237.8	1881.15	452.045	8252.78	1688.55	NA	9094.41	1633.39			869
473	187.134	187.134	187.135	1051.43	1050.57	1052.44	24	6	6	6	6	20411.9	15536.3	15381.8	15347.2	13992.8	12288.3	14978.1	12803	13994.3	13690.6	12151.9	14045.3	10257.6	11298.6	10671.6	10373.4	9960.46	11052	10641.7	9487.06	11812	10570.2	9814.67	10320.4			111
475	187.134	187.134	187.135	970.41	969.594	972.024	11	0	0	5	6	NA	4530.6	3261.36	3254.9	3137.76	2583.12	3684.41	2772.59	1945.81	2343.88	2911.86	3200.91	5312.76	6315.03	6921.7	6493.42	6579.12	5563.76	7025.14	6868.14	6245.77	5673.98	6867.91	5612.89			252
476	187.861	187.861	187.862	101.463	96.3922	104.901	23	5	6	6	6	119692	114888	129558	113604	121647	115377	97331.1	97724.3	98457.1	100810	102415	97442.7	83910.9	81030.7	83592.5	86949.3	86207.2	68064.7	30162.2	27330.6	32582.5	33612.5	32234.3	31867		[M+H-CH3]+ 201.888 [2M+Na+2K+NH4-H]3+ 222.822	69
477	187.862	187.862	187.887	15.1394	11.9492	22.2532	13	2	6	0	5	95952	21578.7	NA	74268	NA	74335.4	70462.9	72483.3	73119.2	74970.7	67238.4	68102.2	35191.5	NA	NA	37556.3	35882.7	35875.7	28312.3	33647.3	33727.3	35681	NA	32641			951
479	187.942	187.941	187.942	14.9393	13.1285	17.3635	11	4	0	6	1	NA	NA	19679.6	18798.7	18698.3	21256.3	21364	NA	NA	20101.7	21218.2	21469.6	27481.6	28114.7	27191.6	27147.9	27162.3	27371.9	NA	NA	NA	NA	32490.9	NA			1015
478	187.953	187.953	187.954	1307.54	1305.38	1308.55	12	0	0	6	6	NA	NA	454.035	1719.77	364.777	1105.89	2289.86	1146.74	1550.57	3268.86	3203.54	4208.02	202963	133155	76426.5	407755	243973	102460	286788	256510	111998	82492.5	107334	109981			661
480	188.035	188.035	188.036	335.236	334.672	336.03	15	3	6	0	6	2110.34	2470.27	4014.03	3187.39	2704.9	3205.34	5476.71	9519.97	9561.25	11106.6	7227.45	8438.61	1215.75	1331.88	1273.32	1602.72	1015.74	1089.74	12411	11999.9	10742.8	9239.35	10194.9	7933.11			1508
481	188.057	188.056	188.057	133.357	132.56	134.228	23	6	6	6	5	28236.3	54944.1	54865.3	33832.7	44064.4	39461.5	6825.27	10758.2	11685.3	11054.3	11183.8	10607.6	10406.9	16042.9	11643.2	11393.9	8296.56	6294.68	26428.6	26949.5	25725.5	28788.6	25664.1	28029			1485
482	188.057	188.056	188.057	87.6797	87.1418	88.3713	23	5	6	6	6	5882.36	12677.9	15030.4	8975.33	11335.1	15446.8	9232.46	25340.2	29852.7	30802.8	24549.2	28239.8	22038.5	35231.1	19674.4	32184.5	20448.2	13855.1	77851.8	113175	108809	136526	102590	105633	[89][M]+		11
483	188.101	188.101	188.102	618.089	616.85	619.123	23	6	5	6	6	20518.9	16504.7	14712.4	15058.6	14307.7	13203	13009.8	12949.8	13580.2	12095.9	11758.3	13098.1	7568.4	8183.69	7742.82	7275.11	7956.17	8959.65	8844	8457.46	8668.89	7995.37	8014.49	8310.91	[315][M+1]+		129
484	188.888	188.887	188.936	14.8549	12.7127	45.7608	24	6	6	6	6	23972.5	24634.4	24877.8	21720.1	21461.4	21337.1	21308.8	20308.4	15706.4	19398.2	16766.3	20330.3	23180.5	17530.8	22081.9	16937.8	17091.4	22607.5	18440.1	17497	19979.9	20417.7	20560.1	20364.6			943
485	188.948	188.936	188.949	86.2049	84.5559	104.387	18	6	1	6	5	16002.2	13395.5	12752.6	12281.8	15071.1	12948.6	13612.7	13983.1	14586.3	12751.6	18832.7	16377.8	30339.8	30060.8	25102.3	33131.9	33627.4	39364.4	24677.3	25554.7	36346.5	38642.8	11054.4	36750.2			333
486	188.995	188.995	188.996	370.806	369.621	372.764	10	0	0	4	6	2293.52	2082.3	1241.74	1757.35	1518.37	989.236	1479.56	1234.06	739.775	1775.7	1155.26	1851.36	5877.84	6502.2	5931.08	6545.98	6455.91	5603.41	5290.44	5736.92	5395.17	6219.71	5943.18	4802.36			114
487	189.06	189.06	189.06	87.9804	87.8967	88.3994	6	0	0	0	6	716.527	1090.7	1530.41	485.972	1041.27	1161.42	595.411	2659.88	2470.95	2540.51	829.366	2201.83	1739.45	2694.7	2010.58	3357.11	1785.08	1188.84	7017.4	8065.31	7623.67	11021.7	8652.5	8254.7	[89][M+1]+		11
488	189.077	189.076	189.078	330.659	329.914	331.363	23	6	6	6	5	7528.41	10182.2	9533.15	6624.99	7429.83	14079.4	5268.53	6955.59	6605.27	5306.53	6688.51	6375.75	25311.8	31490.2	19954.6	29047.9	25028.8	15798.1	4590.48	6419.14	8022.11	7837.85	5528.32	6267.93			1714
489	189.077	189.077	189.077	478.288	477.743	478.72	12	0	0	6	6	NA	542.748	528.234	144.478	240.721	323.539	153.139	443.109	321.804	460.262	357.177	284.017	38322.6	39839.7	40361.6	37780.2	37395.8	38560.3	39072.6	38331.9	37012	37878.5	36234	37438.6			352
490	189.858	189.858	189.859	101.406	96.3922	105.52	23	5	6	6	6	73733.9	68777	81836.7	73795.3	83110.3	76123.7	66854.2	68862.7	62631.4	65079.6	71845	66456	55039.6	56349.5	57543.3	56573.5	52076.5	47988.7	20018.9	18296.5	17938	21014.9	21486.4	19058.3			1448
491	189.859	189.858	189.859	15.1803	14.4043	16.8891	7	1	6	0	0	62352.7	NA	NA	46323.1	NA	48876.6	46956	50486.5	50901.5	49835.1	45701.8	49370.5	NA	NA	NA	24455.9	24549.7	23403.7	NA	NA	NA	NA	NA	NA			1016
492	189.957	189.957	189.957	14.013	11.3749	15.4739	12	0	0	6	6	NA	NA	NA	147.761	NA	140.865	NA	NA	NA	NA	139.307	NA	23285.1	24107.8	23165.5	24637.5	22287.6	24856.3	23900.6	23919.2	23384.4	25777.3	25103.4	24735.5			1017
493	190.005	190.003	190.008	223.765	221.616	227.033	24	6	6	6	6	14628.6	19567.6	22111.5	20751.8	22220	26406.4	10802.9	14173.4	11341	14348.9	14087.6	13904.5	11955.4	13454.4	11416.2	10952	13066	10364.6	9113.29	12783.3	11804.8	13403.6	11747.8	11029.9		[M+H-CH4]+ 205.03	139
494	190.054	190.054	190.055	300.783	300.192	301.556	10	0	6	4	0	619.087	525.002	1590.36	588.091	139.663	1946.65	5816.28	6379.26	7243.53	4369.2	5155.84	8733.6	5524.65	6092.94	4088.28	7223.51	6527.84	3272.76	684.013	1490.46	1087.11	1685.1	1932.36	2108.77			1295
495	190.842	190.842	190.843	1163.61	1146.26	1175.37	23	5	6	6	6	8551.47	14488.4	21287.5	72489.1	59568.9	88964.6	94174.7	55184.3	73601.2	57962.4	66221.3	49736.6	68643.1	27984.1	30679	27908.4	28572.5	33686.6	30986.8	44163.9	29086.2	37876.1	34654.2	27681.8			568
496	190.929	190.888	190.929	14.8063	12.9731	17.1787	24	6	6	6	6	114318	93397.3	31435.9	32248.5	33538.1	33411.6	31211.1	29639.5	28762.8	28901	28511.7	27218.8	243205	242263	245844	243284	239472	239384	250153	247659	248707	284781	281989	285245			1018
497	190.993	190.992	190.994	425.909	425.15	430.26	14	2	0	6	6	15163.8	11654.2	10191.1	12291.3	8288.36	7526.01	9420.55	6960.33	8406.02	8392.44	8044.31	8273.27	46099.8	47221.9	48443.8	46747.5	46785.5	49664.5	46843.4	46944.3	49371.4	52007.5	51593.5	51071	[337][M]2+		197
499	191.02	191.019	191.021	280.231	279.673	280.56	13	6	2	0	5	486065	661965	621291	525932	532647	534983	173584	308501	283731	268574	315808	348393	385975	350802	359925	175456	302579	273482	441540	506257	478913	527399	490947	536828			7
498	191.021	191.02	191.021	125.553	124.868	126.063	24	6	6	6	6	2.24042e+07	3.00221e+07	3.26493e+07	2.82562e+07	3.15369e+07	29338947	1.43936e+07	2.38866e+07	2.15454e+07	2.38264e+07	2.01025e+07	2.30127e+07	2.85814e+07	2.71137e+07	2.7075e+07	2.48417e+07	2.99434e+07	2.45745e+07	29915129	3.0415e+07	2.73502e+07	2.77988e+07	2.72316e+07	3.0007e+07	[2][M]+	[2M+Na]+ 84.0197	1
502	191.056	191.056	191.056	419.32	418.797	419.755	10	4	6	0	0	166892	314912	260111	220521	202190	256713	237770	303942	293864	255381	352146	362636	104294	92034.3	72529.6	39349.2	65046.5	60495.7	442352	661748	611897	338464	381989	258763			38
500	191.057	191.056	191.057	62.6674	62.1449	63.3392	24	6	6	6	6	6.34495e+06	1.122e+07	1.02647e+07	7.49954e+06	8.98407e+06	9.81099e+06	6.53335e+06	7.93175e+06	7.3322e+06	6.88052e+06	7.42041e+06	8.14311e+06	3.99082e+06	7.0607e+06	2.9623e+06	4.05472e+06	2.95747e+06	2.32502e+06	1.42552e+07	1.8934e+07	1.61123e+07	1.67752e+07	1.70511e+07	1.53089e+07	[11][M]+		3
501	191.057	191.056	191.057	362.892	362.484	363.183	24	6	6	6	6	2.20805e+06	4.17225e+06	3.28499e+06	2.66347e+06	2.50181e+06	3.44754e+06	4.33204e+06	5.21671e+06	4.87399e+06	3.84063e+06	6.22988e+06	6.0391e+06	1.67674e+06	1.5486e+06	1.22062e+06	434197	1.08522e+06	1.1493e+06	7.99791e+06	1.04958e+07	1.08322e+07	5.80234e+06	6.6384e+06	4.38694e+06	[71][M]+		9
503	191.108	191.107	191.108	1033.66	1032.99	1034.55	11	5	6	0	0	3818.29	5180.08	5072	4526.05	5254.31	5532.8	5753.1	4925.08	5917.65	4739.17	5639	6318.83	3191.16	3010.1	2628.22	2119.27	2677.78	2191.78	3116.71	2071.65	2957.13	2601.93	2321.93	2110.81			857
504	191.494	191.493	191.494	425.901	424.178	426.604	12	0	0	6	6	786.19	535.574	1250.76	1184.62	873.034	1092.04	843.633	818.792	512.242	695.331	548.707	738.01	7690.56	8408.21	7014.5	8964.62	7528.03	8056.45	7983.98	7841.81	6748.17	8199.39	8278.05	8090.06	[337][M+1]2+		197
505	191.946	191.946	191.947	58.1497	54.7934	60.544	17	6	0	5	6	32881.1	21223.3	33398.4	31363.4	36748.6	29044.7	9720.8	6201.65	6680.93	4990.53	8407.29	6542.56	20274	13855	20170.9	21551.5	23004.1	29320.1	94007.8	68838.2	61570.7	62239.4	68697.4	61377.6		[M+H]+ 190.942 [M+H-CO2]+ 234.932	6
506	192.024	192.024	192.024	125.504	124.868	126.063	24	6	6	6	6	1.5584e+06	2.23611e+06	2.53272e+06	2.07574e+06	2.40819e+06	2.19279e+06	952800	1.6852e+06	1.43199e+06	1.59248e+06	1.32631e+06	1.52981e+06	2.04623e+06	1.94483e+06	1.91481e+06	1.74904e+06	2.20019e+06	1.7275e+06	2.19414e+06	2.21049e+06	1.93737e+06	1.80873e+06	1.68687e+06	1.92437e+06	[2][M+1]+		1
508	192.06	192.059	192.061	362.906	362.484	363.183	23	6	6	5	6	153140	273017	226942	175792	161954	229193	287509	347782	333615	263305	420357	414529	108505	102353	79323.5	29517.5	71529.6	75090.3	519728	684745	738509	444633	495987	324107	[71][M+1]+		9
507	192.06	192.059	192.061	62.6674	62.1449	63.3392	24	6	6	6	6	433416	765607	678295	473454	585243	648625	429575	515322	505722	459835	492355	552464	250335	445304	189286	254207	188061	143419	945795	1.30044e+06	1.10483e+06	1.33241e+06	1.32619e+06	1.16142e+06	[11][M+1]+		3
510	192.115	192.115	192.116	1176.58	1171.2	1177.94	21	5	6	5	5	6545.88	34676.6	13794.4	15840.7	42261.5	37933.6	49225.1	49511.9	43324.5	46745.6	51891.5	45655.8	23054.9	20732.8	13506.9	25765	26322.9	20359.9	18701.9	24517.4	13862	6630.74	26718.2	16407.6		[M+2H-C2H4]2+ 410.252	14
509	192.116	192.115	192.116	1086.67	1085.62	1087.98	24	6	6	6	6	15918	14094.6	16063.7	14447.9	14263.6	12644.5	17183.9	14724	14084	14990.2	14263.2	13641.2	19301.7	20395.9	19702.8	18473.1	17136.8	18302.3	19598.9	17793.8	17067.7	18756.5	18145.8	18219.9		[M+H-CO2]+ 235.103	72
511	192.84	192.84	192.841	1168.42	1144.55	1176.8	17	3	6	3	5	1315.2	2378.16	5265.22	28459.9	26140.8	43865.9	44404.6	21582.3	38203.4	38587.4	31683.4	25627.7	20850.4	5097.67	12293.3	6796.82	11528	9689.21	8146.35	25480.9	10135.8	5259.26	15596.8	9074.72			545
512	192.891	192.889	192.892	14.361	10.746	19.5071	23	6	5	6	6	17662.1	18369.1	16535.7	13721.7	16066.4	14383.3	12645.1	12316.7	13632.8	12588.1	11963.4	13238.5	10082.9	11766.3	9326.31	10511.7	11805.7	10593.9	13351	12134.9	8253.73	13202.3	8231.35	9894.74			1019
513	192.929	192.929	192.929	1308.41	1280.18	1309.35	12	6	6	0	0	44337.6	21916.7	36626.7	51755.7	53493.5	60872.7	55433.9	48642.1	58512.5	61091.6	65705.6	68228.9	NA	NA	NA	NA	NA	NA	NA	NA	NA	NA	NA	NA		[3M+3K-H]2+ 89.9905 [3M+3K-H]2+ 89.9905	25
514	193.025	193.024	193.025	125.518	124.868	126.063	24	6	6	6	6	326308	468754	515893	451643	511959	470130	208452	369862	323268	372628	301689	339059	430478	394170	413591	362534	456382	359991	456980	458500	393984	410622	407703	462655	[2][M+2]+		1
515	193.051	193.051	193.051	649.278	648.294	649.919	21	6	6	5	4	11339.6	58656.3	70151.7	40747	45868.6	37415.8	11408.9	45939.1	19284.5	18893.7	42997.5	48467	23597.8	22444.5	41683.5	5913.06	25206.4	24956.1	19812	28531.6	38485.7	36441.1	21677	25429.7			154
517	193.061	193.051	193.062	362.857	334.32	363.183	24	6	6	5	6	30510.2	57008.3	45574.8	34381.7	34189.2	46134.8	54985.6	68903.8	61215.9	52586.5	77814.4	75624.8	21679.6	19713.8	16506.7	5989.65	14116.1	15204.2	97938.7	126441	134238	72326.3	80810.1	54814.8	[71][M+2]+		9
516	193.062	193.061	193.065	63.742	62.2283	65.2482	23	6	6	6	5	91034.6	162788	147294	106892	127921	140889	114770	98595.5	83106.6	83779.2	89325.1	101850	60895.2	107891	35379.5	48686.2	51814.1	42524.1	200962	277314	244179	254855	246795	226242	[11][M+2]+		3
518	193.087	193.087	193.088	1000.54	999.798	1001.22	24	6	6	6	6	102470	104227	99335.7	103838	106127	107763	101867	108632	106947	106766	108114	103669	33587.8	36179.2	33945.9	32558.6	32148.5	33343.3	32540.8	31320.2	34692	35489.2	33951.2	34539.4	[321][M]+		147
519	193.16	193.159	193.161	1175.24	1172.97	1176.08	23	6	6	6	5	53719.7	91290.9	79361.5	82270.6	106412	100518	112273	122469	123844	136175	118744	117651	54692.9	57788.5	50089.7	59080.1	56600.8	56083.9	54303	56697.7	57764	45237.6	58530.4	60927.9			14
521	193.815	193.815	193.816	16.0885	15.2132	17.7789	6	6	0	0	0	55072.1	66375.6	48909.6	49941.8	35886.7	38000.5	35317.9	32461.5	NA	27935.5	27746.9	26852.8	23090	22662.5	NA	11665	16928.4	21645.6	13640.3	NA	NA	5847.39	NA	NA			941
522	193.815	193.815	193.816	98.4898	95.8124	99.0873	6	6	0	0	0	41055.2	38717.4	35414	27379.6	25265.5	22786.8	15239	19541.3	15547.8	14686.5	12311.4	12820.2	NA	NA	NA	NA	NA	NA	NA	NA	NA	NA	NA	NA			1639
520	193.816	193.815	193.816	55.6851	55.2077	55.8687	6	0	6	0	0	13659.8	17876.2	14837.6	15852.1	11763.3	11732.5	65813	57804	51267.2	52322.1	57928.4	60277.4	87291.2	67328.2	89223.7	76199.3	92465.7	92962.6	24792.5	14843.1	13888.9	8777.78	15313.7	14048.9		[M+H-COCH2]+ 234.826	6
523	194.082	194.082	194.083	1177.46	1176.96	1178.13	24	6	6	6	6	216917	510724	445234	547268	772623	776359	846954	843850	847665	882471	904858	902853	122469	88958.7	99060.4	121287	129970	106276	123361	142177	136093	114448	159818	133977			358
524	194.09	194.09	194.091	1000.77	999.948	1001.33	11	5	6	0	0	9563.8	13521.6	13673.6	12617.3	13717.6	13860	13447.3	12891.6	12588.6	13847.8	13036.5	12420.9	3865.56	4237.71	3373.84	3841.53	3460.82	4301.59	4281.93	3052.97	4204.86	3774.49	3555.46	3628.67	[321][M+1]+		147
525	194.906	194.906	194.909	1208.97	1204.42	1216.71	19	6	6	4	3	236401	305059	256770	250691	256001	234280	247142	209153	205651	210363	245239	231981	29665.9	17797	5724.07	8859.89	23056	23997.9	NA	24962.3	30535	2338.61	48246.5	17634.9		[M+K+HCOOH]+ 109.935	15
526	194.906	194.906	194.91	1307.42	1278.14	1310.78	14	6	6	1	1	223273	248531	181067	176621	119932	111465	156952	126351	184296	114402	101061	114385	1272.28	11187	16269.6	12669.9	1429.51	4154.83	10685.6	NA	1039.93	19264.1	19184.7	17927.3			25
528	194.906	194.906	194.907	14.0774	13.0138	16.0429	9	0	0	6	3	NA	NA	NA	35194.4	NA	34110.1	34224.4	35455.3	NA	36717.1	33934.6	33972.9	42265.5	43979.3	42974.4	42945.5	42514.6	43364.1	44376.6	NA	45433.5	NA	45079.9	NA			1020
527	194.906	194.906	194.907	101.036	99.4252	102.615	12	0	0	6	6	16290.7	17940.9	18837.3	18702.3	17869.8	19803.6	18540.1	18292.7	18308.8	19168.8	18052.2	18301.6	24831.2	25596.4	26542.6	23559.1	23423.2	26703.8	23577	22270.3	25071.4	25389.7	25290	22944.3			1425
529	194.944	194.916	194.946	54.1784	53.3623	63.3462	19	6	5	5	3	110607	95364.5	85929.4	147246	163816	199246	31516.8	26052.4	44300.5	8035.55	28374	25554.4	4442.88	1741.68	6867.78	8380.18	6454.94	6595.97	32084.6	61302.3	66052.5	99534.8	64600.8	75172			285
530	195.034	195.033	195.034	119.219	118.872	119.77	8	0	2	0	6	1314.21	2306.09	3535.46	2755.45	3657.35	3250.13	2647.17	3440.72	4469.7	5578.71	4171.84	3985.9	2423	1210.74	1986.57	1567.16	952.714	1020.12	5139.18	5975.61	5579.13	4992.61	5389.44	5508.81		[M+NH4]+ 176.998	1522
532	195.04	195.04	195.041	1308.65	1306.74	1310.1	12	3	6	2	1	1160.67	NA	6843.62	48774.5	22388.4	28699.7	47133.9	32415.1	55939.4	30917.4	40980.2	53856.2	13004.8	17732.4	17444.1	19857.3	11706.6	4991.28	15948.8	NA	1337.52	16508.9	NA	14824.3		[3M+H+Na]2+ 122.02	25
531	195.052	195.051	195.052	55.5685	55.1491	55.9986	24	6	6	6	6	1.01051e+06	2.11214e+06	1.49941e+06	1.12999e+06	1.21008e+06	1.50071e+06	1.33053e+06	2.50739e+06	2.15389e+06	1.9648e+06	2.21306e+06	2.29933e+06	622103	964594	563875	993061	510818	385849	3.10836e+06	3.7237e+06	3.64948e+06	3.2499e+06	2.97071e+06	2.76662e+06	[46][M]+		6
533	195.063	195.063	195.064	505.289	504.371	505.875	17	6	6	5	0	6827.08	6546.58	6185.23	5226.23	6892.33	6230.63	6695.38	5967.73	5655.41	5653.39	6781.89	6258.81	4694.95	4735.58	4903.17	5426.55	4289.05	5355.17	2919.24	3051.57	4186.7	3928.26	3170.99	4049.33		[M+Na]+ 172.075	141
535	195.066	195.066	195.066	558.68	557.492	559.801	12	0	0	6	6	1393.58	866.119	822.311	1193.67	598.402	764.027	609.672	809.138	975.486	1700.14	912.59	844.316	11059.3	12535.1	13702.6	12945.8	13202.8	11488.2	12634.7	11063.9	13323.2	13433.2	12197.2	11024.4			1695
534	195.066	195.066	195.067	366.706	366.456	367.359	13	0	6	1	6	2070.61	3790.69	3616.07	2183.79	2417.87	2469.23	6841.23	11128.5	11562.3	11297.3	11766	9918.8	1771.91	2774.74	1594.26	3938.89	1433.42	2008.96	9680.43	6971.74	5615.22	7030.62	8832.76	6177.38		[M+H]+ 194.059 [M+H-C6H10O5]+ 356.112	73
536	195.103	195.102	195.104	811.711	811.114	812.719	21	6	6	5	4	5591.73	5661.74	5596.18	7458.09	5148.81	5903.97	6048.84	7009.64	5930.9	6084.72	6398.77	7005.06	5326.62	5122.03	4706.03	4042.52	4249.81	4208.8	4033.72	4276.05	4276.79	3905.51	4174.4	4086.95			172
537	195.14	195.139	195.141	1159.22	1157.12	1161.2	24	6	6	6	6	38878.5	89457.3	76472.7	81001.8	122022	120399	128761	132884	130242	132561	132348	133584	83822	83390.1	83610.9	81587.8	79934.6	88739.8	78679.7	76877	92786.7	68901.1	96986.9	72894.8			1302
539	195.811	195.811	195.811	98.7729	97.7589	100.042	6	6	0	0	0	682554	639085	569405	476877	407082	333019	264281	306808	265632	245070	216196	204895	NA	NA	357.5	NA	147.707	NA	NA	NA	NA	NA	NA	NA			113
538	195.811	195.811	195.811	15.958	10.3855	17.9801	8	6	2	0	0	892840	1.17645e+06	800808	854879	747241	656787	116352	497950	94557	436695	391469	367496	198287	215084	94380.6	87716.7	128826	182397	114211	29863	25556	20719.9	49366.4	30403.1			1021
540	195.811	195.811	195.812	55.8682	55.3617	56.2998	12	0	6	6	0	301489	374572	283448	291977	265807	217767	1.29588e+06	1.16763e+06	1.047e+06	1.10493e+06	1.10978e+06	1.16775e+06	1.67678e+06	1.30562e+06	1.81493e+06	1.46865e+06	1.79371e+06	1.74134e+06	464537	300195	257459	168112	272513	275181	[47][M]+	[M+K]+ 156.853	6
541	195.912	195.911	195.913	938.147	936.81	940.343	23	5	6	6	6	5913.9	21232.7	28829	24700.5	27524.2	28168.2	9233.2	15556.1	14694.2	15793.8	14971.3	15545.1	20757.2	22584.5	24969.8	19416	25602.9	20218.2	13529.3	16520.4	16876	19481.4	14459.6	15975.8			222
542	195.912	195.912	195.913	12.8985	11.8525	14.5202	15	0	3	6	6	NA	NA	NA	27779.2	NA	28860.9	29337.8	30078.9	NA	30048.1	28513.6	26844	15434.1	16665.1	16115.8	16155.1	18031.2	19366	18293.8	19234.2	19097.8	17196.9	19831.5	20056.5			1022
543	196.026	196.025	196.026	775.565	772.353	776.755	9	0	0	6	3	2449.45	2600.85	2442.59	2080.65	2254.71	3108.77	2716.87	2529.38	2322.32	2985.03	3969.54	3420.83	10868.1	10176.7	11606	10378.4	10065.1	10741.3	10106.3	10836.7	9806.79	9613.71	9908.27	8352.11			1680
544	196.055	196.054	196.055	55.6087	55.1491	55.9986	24	6	6	6	6	60554.1	131417	96701.5	73133.3	79293.3	99015.9	92157.1	160758	144492	132720	148723	153480	27375.6	56089.5	27910.2	60747.1	23645.3	17572.5	187845	223061	218685	180569	188772	183365	[46][M+1]+		6
545	196.811	196.811	196.812	54.9848	53.8592	56.3098	14	0	6	5	3	5156.43	5401.92	4007.33	4311.07	4315.55	2837.5	19518.7	15208.1	15199.6	15590.3	15388.4	17976.5	30304	17292.4	31751.7	24478.4	29984.6	30359.7	8704.02	5480.58	4305.46	3901.14	6389.46	5599.69	[47][M+1]+		6
546	196.885	196.885	196.886	14.0521	13.4168	14.9393	12	0	0	6	6	10356.7	8755.72	NA	9355.47	NA	9033.4	9356.12	8354.59	NA	8576.88	7048.76	9375.93	123127	126322	119896	126669	124211	125222	125894	129648	131847	145843	143519	149180			983
547	196.886	196.885	196.888	100.213	97.0682	102.863	13	0	1	6	6	18527.6	17198.1	21140.6	17917.2	18528.3	20304	17571.6	18389.3	17882.9	17593.3	15846.3	19967.7	109039	108492	112765	107323	118363	117330	98838.1	109210	110741	130506	124139	117458			1449
548	196.944	196.943	196.944	103.503	101.789	105.095	11	6	5	0	0	29345.7	28807.7	25860.5	23184.1	24481.4	22849.4	23915.5	23065	21553.4	20037.8	20642.3	18323.6	1719.92	460.363	308.347	436.044	636.418	625.832	NA	628.352	549.651	465.966	319.68	565.139			1450
549	196.945	196.942	196.946	44.4113	17.1913	49.7978	12	6	6	0	0	66731.2	68741.9	57958.7	43871	54115.2	59112.2	34149.8	34533.4	29111.7	32183.1	28976.7	28689.4	5217.42	6698.69	3267.18	6315.18	3712.2	3231.41	22905.7	24173.1	26038.6	29115.4	29454.8	29626.9			1331
551	196.984	196.984	196.984	1190.96	1185.39	1206.37	9	3	6	0	0	95194.9	175790	11481.4	3430.32	25886.3	25284	23570.4	20099.7	23013.9	20249.8	19841.2	17575.7	1989.83	NA	NA	361.381	4408.24	824.352	NA	2802.65	NA	NA	4266.95	NA			870
550	196.985	196.984	196.985	663.497	658.776	665.194	22	6	6	5	5	56727	26102.9	22072.6	23472.4	24118.2	24486	21963.9	22141.9	21007.9	19719.7	19588.5	21102.8	9473.05	11293.5	10382.4	10424.9	10636.8	8985.94	9710.56	10795.5	10527.2	10948.8	10469.6	9812.41			1232
552	197.021	197.02	197.022	1007.99	1006.84	1008.73	12	0	0	6	6	NA	1695.23	632.87	520.081	643.915	879.9	907.581	1220.8	850.858	1318.8	1683.98	827.598	11405.6	13451.7	12182.6	12807.1	11463.8	13543.8	12400.2	11475.3	9519.44	12062.1	12381.6	10877.1			1834
553	197.028	197.028	197.029	526.389	523.999	528.781	12	0	0	6	6	1725.39	1607.92	1829.7	1891.65	346.443	402.05	974.032	1030.93	937.826	1013.73	537.927	412.681	10481.3	11134.9	10138	10823.2	10778.4	11396.6	10115.1	9426.41	10018.6	9828.52	9747.88	9582.61			1847
554	197.056	197.055	197.056	55.199	54.6413	55.5777	24	6	6	6	6	11763.5	22612.8	17010.2	11956.8	13086.1	16539	16918.3	32789.5	30481	25197.2	30396.7	29059.9	6814.71	8327.6	6900.67	11922.6	5711.39	3616.09	37739.9	44762.2	45439.3	40646.2	39967.3	37520.9	[46][M+2]+		6
555	197.155	197.118	197.155	1199.65	1196.98	1216.58	13	2	6	2	3	NA	5665.12	2830.78	989.248	8382.31	10890.8	10487.2	9899.59	57429.5	7956.22	8813.49	8597.11	8024.45	4064.81	2671.6	4572.79	9754.01	3072.52	3571.24	7389.45	8357	1228.07	11623.8	6976.32			494
557	197.808	197.808	197.808	15.9514	9.66551	17.9801	8	6	2	0	0	1.02694e+06	1.35972e+06	890116	987169	852112	736386	144605	119038	NA	836810	746640	734527	879753	541056	NA	541005	700755	768534	472247	NA	NA	155648	NA	NA			1023
558	197.808	197.808	197.808	98.7328	97.7589	99.4839	6	6	0	0	0	796931	718696	628781	543054	460464	388177	305516	345327	305188	293835	256719	246838	NA	159.209	NA	NA	157.826	159.076	NA	NA	NA	NA	NA	NA			113
556	197.808	197.808	197.809	55.754	55.3617	56.2197	12	0	6	6	0	369706	445846	314057	345253	307147	250921	1.53737e+06	1.40672e+06	1.28145e+06	1.34637e+06	1.35544e+06	1.43351e+06	2.04941e+06	1.58064e+06	2.13512e+06	1.71799e+06	2.10424e+06	2.0397e+06	526888	348961	299351	228712	370174	352787	[47][M+2]+		6
560	197.89	197.89	197.891	103.506	101.15	104.931	12	0	0	6	6	630.538	179.783	699.4	1442.77	998.985	1536.25	302.675	NA	287.553	658.921	442.722	549.776	16588.9	15720.3	16636.1	17985.2	18363	17557.3	12433.6	12047	13589.8	15623.7	14976.6	12333.2		[M+NH4]+ 179.855	69
561	197.892	197.892	197.902	14.0931	12.3534	14.8882	9	0	1	2	6	169.258	NA	NA	224.424	NA	NA	NA	NA	NA	NA	20349.5	141.157	25524.6	26672.3	27254.8	27068.2	26502	27853.2	18576.5	26401.6	25891	29057.3	28434.9	25689.3			1024
559	197.909	197.908	197.91	938.147	936.769	939.017	23	5	6	6	6	747.016	17368	25600.3	20206.8	25765.3	25774.2	5989.36	11770.5	10720.8	13008.3	11427.6	12160	16567.8	18683.2	20402	15578.9	21238.7	18014.5	9655.97	13178.8	13290.8	17076.2	13494.6	14315			222
562	198.041	198.041	198.041	143.785	143.358	144.458	23	5	6	6	6	3107.84	6632.6	8466.93	7428.28	8795.67	9037.02	7137.2	12536.9	12775.4	14442.9	12553.1	13535	5200.41	6903.27	6268.91	6302.68	7487.26	4989.58	8434.02	10472.7	9680.25	8119.75	9098.58	9608.96			1388
563	198.809	198.808	198.809	55.6043	54.4875	56.1745	10	0	4	6	0	5865.43	9297.81	6144.19	5999.85	5827.38	4001.04	27783.7	20934.8	21573	18696	22133.3	23685.2	38871.5	22357.7	43305.5	36954.8	42901.8	40140.3	11185	7646.55	5858.97	4854.81	7506.74	5969.44	[47][M+3]+		6
564	198.864	198.864	198.864	1208.47	1207.11	1212.46	9	3	6	0	0	760.645	21984.8	27681.1	20032.6	34042.5	31670.1	24755.8	23401	17416.8	21834.7	26988.3	23645.1	NA	NA	NA	NA	NA	NA	NA	NA	NA	NA	NA	NA			433
565	198.915	198.91	198.918	54.3938	53.6912	55.8977	14	2	6	0	6	35889.8	33662.9	45851	43410.3	50220.9	45116.8	41418.6	49029.3	63572.3	47781.5	54450.1	43913.2	24841	18832.7	20750.7	24490	22875.4	29480.6	68157.7	49014.8	51566	57506.7	70137.9	60760.7			6
567	198.937	198.937	198.938	15.4949	13.3296	18.6343	10	4	0	6	0	49353	49710.5	50149.7	48365	NA	41539.1	39508.4	37410.6	NA	39462.6	36945	36639	23573.3	27012.6	26419.2	27214.9	25338.5	24531.1	NA	NA	NA	NA	NA	NA			1025
566	198.937	198.937	198.957	102.637	96.6635	131.277	22	6	5	3	5	27371.5	31316.1	28093.7	28694.1	26248.4	25183.1	26077.1	25505.8	26749.5	23978.3	24905.7	25002.8	15456.5	16142.4	14732.2	15107.2	13485.1	15562.9	13369.3	13082.1	13990.9	13895.3	12147.1	13096.3			1451
568	199.007	199.007	199.008	228.265	225.67	231.385	24	6	6	6	6	22178	17745	15010.2	15647.5	13586.1	14809.8	13799	12416.3	13444.9	13910.9	12498.3	13840.8	83424.2	80529.4	84243.1	80125.2	86573.5	87294.3	85549.4	84427.3	85651.1	83044.1	82736.5	87702.8			1397
569	199.044	199.043	199.044	565.139	562.524	566.129	20	6	6	6	2	27293.3	22560.3	25194.4	23300.5	23886.5	21890.1	22094.3	22690.2	21858.5	23209	20683.1	23948.7	15764.4	14401	16217	13821.6	13625.7	16493	13479.2	11377.2	16159.7	15874.3	14981.4	15570.7			525
572	199.805	199.805	199.805	99.0376	97.7589	105.282	7	6	1	0	0	385983	359127	312607	252400	220512	178396	142274	105696	135179	128744	113045	104229	NA	NA	NA	NA	NA	165.149	NA	NA	NA	NA	NA	NA			113
571	199.805	199.805	199.805	16.0302	15.1666	18.187	7	6	1	0	0	518917	673210	469178	466014	402401	353092	753991	49808	595509	617422	585878	616859	740329	647014	834917	689842	844413	849383	262520	170294	147724	104493	164067	154113			941
570	199.806	199.805	199.806	55.6445	53.8592	56.2197	18	0	6	6	6	169341	227716	164160	160026	147346	119273	703919	646604	566297	589777	602670	625381	936292	745924	1.03724e+06	838854	1.03107e+06	1.01143e+06	262943	170715	147777	104526	160826	142857	[47][M+3]+		6
573	199.851	199.851	199.851	1203.08	1201.8	1206.42	11	5	6	0	0	NA	38336.8	42618.8	30443.4	50302.7	40816.6	41547.7	46889.2	40634.6	40231.7	40172.7	46891.9	NA	NA	NA	NA	962.4	NA	NA	323.988	NA	NA	3687.73	NA			1110
574	199.907	199.906	199.907	937.827	936.81	938.857	18	5	3	6	4	NA	4925.83	7132.38	5998.55	7540.75	6814.03	1570.48	3380.12	3249.76	3895.56	3386.6	2859.11	5471.45	6931.18	6316.62	4977.5	6877.07	5360.22	2925.49	3194.43	3892.55	4869.3	3782.1	3874.02			222
575	200.011	200.01	200.011	228.79	226.381	232.966	11	0	0	5	6	595.843	185.894	771.393	253.93	554.149	249.166	307.585	161.387	473.825	143.165	199.308	213.53	8465.41	8667.29	7397.43	9265.1	5830.22	7549.32	7536.75	7087.53	8985.33	10062.4	8010.76	7766.34			1398
576	200.806	200.805	200.806	54.9392	53.8274	55.7624	10	0	6	4	0	2906.71	3935.58	2694.14	2563.38	2268.09	2117.45	14363.7	10734.8	8758.17	8622.7	10072.2	9771.68	17614.2	12335.5	20322.5	11941.9	19103.9	20464.2	4795.32	2344.46	3671.45	1429.31	3850.96	3356.59	[47][M+3]+		6
577	200.955	200.954	200.955	1183.06	1171.26	1227.55	18	6	3	5	4	1.065e+07	1.99731e+06	2.08681e+06	1.08831e+06	759750	438324	233104	288625	228492	180985	146888	142318	46424	60326.4	30348.4	47858.6	41326.3	40459	25383.5	40545.2	53921.7	4149.45	60228.2	27566.1			1135
578	200.965	200.965	200.966	15.3906	14.4796	39.7359	12	6	6	0	0	49397.2	63645.4	79588.4	78390.3	81897.6	80573.4	80141.6	83534.3	91461.3	90227.7	89114.8	88003.1	8846.77	11125.3	10620.5	10147.8	10485	10858.4	10036.7	11578.2	NA	11679.3	NA	NA			1026
579	200.967	200.966	200.986	145.491	140.291	154.046	23	5	6	6	6	52879.9	46639.8	50833.2	54038.2	47544.5	54036.2	42073.4	51377	59299	59559.4	55354.8	59497.7	199023	180765	182157	321302	172951	188180	178224	175198	185659	199095	24464.7	205956		[M+Na]+ 177.979	65
580	200.977	200.965	200.99	93.1833	81.6132	102.396	22	6	6	6	4	19566.3	28850.9	37588.6	39192.2	36623.8	38585.6	46158.9	42723.6	43028.9	44242.8	40494.1	41006	26132.4	25616	25174.4	25929.7	23968.3	28096.5	28006.6	28030.7	29319.5	32464.4	28694.4	25635.6			1365
581	201.104	201.104	201.104	553.402	553.136	553.702	6	0	0	6	0	2633.94	2880.7	2490.31	2145.67	1501.51	2699.59	1629.81	2422.16	1002.58	876.737	1337.76	2641.14	55788.9	40843.9	58848.5	30420.8	42449.5	21550.3	383.697	500.758	913.439	789.275	334.79	1342.33		[M+H-CO2]+ 244.088	29
582	201.113	201.113	201.114	728.134	727.118	728.842	24	6	6	6	6	31317.1	28314.6	27196.2	26810.8	24340.7	26706.3	24971.7	24043.1	26036.2	25709.4	24542.9	25025.7	19038.1	17002.5	16341.6	18165.6	18710.4	18198.5	16453.7	17229	18305.8	18428.3	18441.2	19917.6			164
583	201.15	201.149	201.15	1164.17	1162.44	1166.31	22	5	6	6	5	12164	19070.4	13738.6	12008.1	18502.6	16547.6	17035.8	15723.7	17143.3	16388.1	37367.8	15434.4	13361.4	10808.2	9123.34	13102	15800.6	10935.4	11363.2	16977.5	11020.1	6066.06	13871.7	10154.4			569
586	201.802	201.802	201.802	97.379	95.0935	99.4839	6	6	0	0	0	82016.6	77641.5	68398.4	58786.1	51131.3	43566.1	33271.8	37303.3	32906.6	29461.4	26563.4	25159.1	NA	NA	NA	NA	NA	NA	NA	NA	NA	NA	NA	NA			1640
585	201.802	201.802	201.802	15.8852	15.1666	17.9801	6	6	0	0	0	113913	144424	116063	104445	90811.9	77050.6	165948	142942	NA	141271	128197	134954	157402	132356	162655	132355	165719	166420	54972.5	35639.3	NA	20797.4	NA	31194.4			941
584	201.802	201.802	201.803	55.7305	55.2077	55.9038	7	0	6	1	0	34791.6	47766.3	33985.9	35637.1	32227.6	24158.3	151412	137085	119103	130423	132161	135354	197309	153775	219539	174976	217977	216043	54928.6	35609.8	29690.9	20777.1	31896	31237.1		[M+Na+K-H]+ 140.859	6
587	201.859	201.858	201.859	1208.85	1207.81	1210.5	10	4	6	0	0	12415	54855.4	68865.4	60420.3	67941.8	60879.9	50859	51630.8	42910	51309.2	48194.8	47167.5	NA	NA	NA	NA	NA	NA	NA	NA	NA	NA	182.591	NA			464
588	202.036	202.036	202.037	1308.03	1306.73	1308.75	7	1	6	0	0	2084.68	2290.78	7948.28	27273.2	26775.8	33104.6	39395	32911.3	32261.2	28942	26907.4	34207.3	1948.83	3880.45	9203.66	5414.9	2295.03	1930.93	5084.73	NA	603.802	8654.01	NA	3613.06			25
589	202.904	202.903	202.905	51.0597	50.6647	51.8226	19	6	6	1	6	33440.1	43580.1	57280.1	52313.6	59025	50783.7	23249.9	24113.4	27536.4	29534.7	21753.6	26970.1	3710.97	3993.3	2064.95	3638.72	3466.63	2140.66	33550.6	33642.9	35066.5	40064.5	42119.2	40085.8		[M+Na]+ 179.91	47
590	202.952	202.951	202.952	1194.64	1177.28	1227.55	8	6	2	0	0	3.12061e+06	606991	767863	320725	241115	142842	76867.8	88910.1	83969.3	76423.7	62354.6	65855.8	13254	20587.7	585.776	16064.7	16340.5	4793.43	1602.42	11373.1	7851.44	NA	30491.7	4770.69			17
591	202.977	202.964	202.98	82.2632	79.4767	109.707	22	6	4	6	5	28911.5	28374.2	23478.9	21787.6	23576.5	22787.3	19666.3	14484.8	18012.5	16738.6	18136.2	17069.6	6569.17	6312.33	7553.46	6898.82	7007.33	9173.99	5514.26	3616.22	14704.8	14962	4889.39	4092.43			1285
592	203.021	203.02	203.021	54.3251	53.6912	55.2077	12	0	6	6	0	665.943	1488	696.73	1934.41	602.733	1889	6128.83	10482.2	8336.83	7954.08	8543.11	8233.19	14696.1	16371.2	15257.7	15121.5	12720.1	9273.28	826.436	NA	1471.2	178.144	600.514	630.215			6
593	203.022	203.022	203.023	1308	1305.27	1310.46	11	1	6	1	3	3081.64	NA	3285.15	20614.7	24649.5	23644.7	35504.9	28528.6	29373.4	27532.2	36235.8	31207.1	9543.62	15902.8	17562.1	18718.6	12894.9	9073.86	17832.3	NA	2221.08	20014.6	NA	14504.5		[3M+H+K]2+ 122.02	25
594	203.056	203.056	203.057	790.843	790.405	791.36	12	1	5	0	6	1278.22	2271.05	3719.29	2393.58	2914.09	2775.4	3714.53	8034.48	7883.23	9838.68	6599.07	6927.11	601.317	NA	369.139	193.744	807.72	396.428	4588.21	4256.89	4023.78	5422.38	5823.05	5297.54			186
595	203.083	203.083	203.083	316.52	316.156	318.821	18	6	6	0	6	12471.7	12326.9	15934.4	19941.1	16900.9	23298	8227.33	19216.3	20036.1	17068.8	18151.5	19111.7	10288.4	17920	14596.4	13155.3	39845.4	25959.3	12443.8	18607.1	31600.5	17289.3	15070.3	18025.1		[M+K]+ 164.119 [M+Na]+ 180.093 [M+NH4]+ 185.049 [M+H]+ 202.075	356
596	203.083	203.083	203.083	553.402	553.136	553.702	6	0	0	6	0	1605.16	2961.88	2597.58	1721.98	2157.77	2724.24	1639.82	4419.13	2905.29	2729.39	2458.89	4237.82	197193	144978	203176	108365	144076	77735	1873.16	1097.09	3324.18	2933.92	1779.57	3079.49		[M+H-COCH2]+ 244.088	29
597	204.086	204.086	204.086	553.265	553.042	553.678	6	0	0	6	0	NA	NA	NA	NA	NA	150.473	NA	165.42	NA	NA	NA	NA	24907	16997.7	24715.9	13122.5	17195.5	8741.14	NA	NA	146.324	NA	NA	219.416		[3M+2NH4]2+ 124.033 [M+K]+ 165.122 [M+Na]+ 181.096	29
598	204.901	204.9	204.902	50.3739	49.694	51.1759	12	6	4	0	2	3999.12	6428.2	7199.29	7433.2	8026.57	5660.28	3345.31	3870.55	4301.28	4235.85	4466.43	4539.51	1749.37	1250.94	1360.55	859.592	1969.35	1914.92	6029.12	5421.08	5577.49	5441.73	6213.21	5800.13			26
599	204.971	204.971	204.971	1308.08	1307.24	1308.76	24	6	6	6	6	202624	287122	201219	304918	216426	231476	336786	341267	213654	281472	448909	383334	734580	585947	852846	962211	650767	571665	456456	546263	788163	618414	406285	592899			662
600	204.993	204.992	204.993	89.8937	89.6159	90.3503	12	6	6	0	0	10812.3	9656.82	11110.1	8082.86	11502.3	12506.6	9461.47	11425	11910.1	9945.25	18485	18510.5	NA	NA	NA	NA	1094.38	1270.36	NA	NA	NA	NA	NA	NA		[M+H-CO]+ 231.986	112
601	205.036	205.035	205.036	61.9101	61.0527	64.652	19	6	6	6	1	47578	56026	54145.7	35178.6	40788.7	48650.4	52480.5	88497.1	89720.4	87579.6	85259.7	88529.4	16439.1	19339	14426	21302.6	14802.7	12012.8	44641	62414.9	58213.2	67337.1	46007	50056			264
602	205.124	205.123	205.124	401.436	400.875	401.895	15	4	5	0	6	2890.15	4825.77	7908.68	7157.46	6319.25	5782.53	5476.45	11642.4	10224.5	12364.1	8659.58	10146.5	4016.92	3945.24	4208.04	3416.96	3286.01	3793.25	15849.6	14049.3	10831.3	11044.1	10793.4	11984.3			40
603	205.16	205.16	205.16	1244.39	1244.25	1245.02	12	5	6	0	1	14703.3	25895.6	32707.2	44641	54523	53460.3	66884.2	66452	70903.8	71800.3	74536.8	75221.7	5222.86	5178.89	7043.58	5023.59	4517.05	5758.73	4386.6	3669.2	5469.33	4058.66	7155.08	5146.64		[M+H-CO2]+ 248.143	30
604	205.84	205.839	205.84	13.8914	12.9731	15.7401	11	6	5	0	0	71351	104088	103837	93345.8	80833	71271.5	35576.2	64874	62312.2	42178.4	23707.6	20719.5	NA	NA	NA	NA	NA	NA	NA	NA	NA	NA	NA	NA			1027
605	205.936	205.935	205.936	12.6384	11.3749	14.002	12	0	1	5	6	8824.43	14484.3	NA	16543.9	NA	16551.2	18288.3	16611.9	NA	15353.3	15964.7	14887.7	11699.4	13623.2	15862.8	13432.1	11900.6	15235.3	14250.3	14055.3	14076.6	15806.8	16206.2	18001.8			1028
606	206.049	206.048	206.05	178.216	177.666	178.747	10	0	6	1	3	1945.69	2331.77	3192.75	3390.2	3287.8	2865.23	5345.99	9773.06	9480.82	11018.7	10082	9887.56	3558.79	4322.45	3363.34	4922.85	4201.48	2883.03	4876.22	6136.66	5039.27	5135.78	5522.67	5358.62			153
607	206.083	206.082	206.083	496.552	495.209	498.51	23	6	6	6	5	5906.19	8698.48	9481.54	9021.61	8453.24	9780.24	5983.94	8363.81	9142.96	8254.53	8818.55	8199.58	60881.3	56751.4	55892.2	64981.2	54035.8	29341.3	4666.38	4827.63	3841.51	5693.61	5762.28	5875.16		[M+2H-HCOOH]2+ 456.146	79
608	206.898	206.898	206.899	1203.18	1194.85	1219.18	9	3	6	0	0	NA	8822.8	18092.2	17558.5	33336	34693.9	54071.9	37723.3	49566.4	46217.6	47107.5	48587.9	NA	NA	NA	NA	420.499	NA	NA	NA	NA	NA	3785.56	NA			1127
609	206.916	206.915	206.917	142.998	142.42	143.434	20	6	6	4	4	4237.96	11536.4	10815.6	6325.89	8412.82	7624.81	4871.66	9831.48	12298.5	10429.6	8448.15	12419	6600.73	8102.87	5046.95	8025.79	6764.66	2731.82	3794.54	4677.2	4806.18	3794.86	3805.75	3660.93			65
611	206.973	206.973	206.973	103.874	102.614	104.559	12	6	6	0	0	265334	289153	282827	287028	281073	279422	303772	285932	295802	290920	297473	286822	126403	121806	117696	115470	112646	114933	110817	111782	108580	108425	103796	103572			1452
610	206.973	206.973	206.973	44.3203	43.027	48.6799	20	6	6	2	6	490343	618798	452179	420369	459096	676662	654951	474434	700526	711687	697783	438233	118285	87263.4	120655	86281.7	138504	101161	198908	172183	131546	129261	142702	150905		[3M+2K]2+ 112.015	56
612	207.012	207.012	207.013	501.054	498.913	502.996	24	6	6	6	6	123922	118475	122406	120988	116671	113592	116446	121520	117980	114098	115795	120132	92421	93191.8	95353.8	95218.3	95248.3	96664.7	90578.3	93403	96894	91714.4	86060.7	93088.6	[342][M]+		618
613	207.033	207.032	207.034	297.369	296.844	298.073	15	0	6	3	6	1377.43	2754.13	2171.3	1269.39	1779.94	2211.71	5147.92	11438.2	11410.6	9172.36	11751.5	11349.8	2939.86	3731.19	2683.32	5481.47	3500.92	3192.03	6435.52	7968.12	7464.43	8235.86	7721.23	6476.2			1296
614	207.052	207.051	207.052	87.0555	86.2609	87.9464	11	0	0	6	5	5452.47	14186.2	11308.7	7439.78	9477.26	13765.3	3946.18	10162.2	6735.74	7004.44	10034.3	8367.96	7901.69	13497.4	8807.38	9506.49	6760.04	8197.66	7085.95	10046.2	10853.8	13890.1	9638.15	6997.2			11
615	207.139	207.139	207.14	1080.78	1079.04	1083.73	24	6	6	6	6	16081.1	15263.1	15541.3	13289.9	14220.6	16235.8	14857.8	15289.4	13396.7	14710.6	14204.1	13263.4	157389	177957	157475	155695	150670	157202	142869	138581	133321	142190	142281	137576			1239
616	207.14	207.139	207.14	1185.51	1180.07	1193.6	11	3	6	0	2	NA	18345.7	836.067	1292.82	23322.5	21767.5	24332.8	25445.7	24938.3	23924.7	24670.3	27309.8	60434.6	48360.5	48066.5	57703.9	58336.9	48690.7	46658.7	56100.7	55406.8	18892.6	58257.9	51467.4			1136
618	207.931	207.931	207.931	101.526	97.2136	104.595	24	6	6	6	6	40972.4	64613.5	70635.9	73806.9	77005.1	80567.2	87070.1	83720.7	83585.4	84280.2	80617.8	79993.5	45463.1	46068.2	53127.3	50119.8	47088.7	48354.9	40543.5	38751	40048.2	41831.7	44465.1	42399.7			1453
617	207.931	207.931	207.932	13.3923	12.0015	14.4939	24	6	6	6	6	176112	254792	268270	277139	279541	291367	282222	285514	287734	287117	279541	274923	228171	239095	249515	243143	238502	238558	246848	240301	235715	242965	262669	274003		[M+NH4]+ 189.902	36
619	207.935	207.931	207.935	1148.26	1136.7	1160.98	20	4	5	5	6	47713.1	48628.5	113676	112544	59392	100943	92175.3	107030	59342.8	117421	130022	141057	46969.8	37146.4	40985.3	44451.8	49759.1	45151.3	46068.6	50027.1	49433.4	40540.1	49276.8	46001.5			1566
620	208.015	208.015	208.016	501.929	497.909	503.388	23	6	6	6	5	15334.2	12878.2	12876.2	15129.1	13491.5	14186.9	12768.1	13390.8	13261.6	13530.9	15117.5	13820.1	10208	10029.3	9857.87	10355.6	9724.9	11384.7	8165.65	7111.88	8852.27	7512.59	8663.11	5067.18	[342][M+1]+		618
621	208.098	208.098	208.099	1190.87	1189.86	1192.17	19	5	6	4	4	NA	11261.7	5619.83	4895.42	16931.4	18136.3	19597.1	21627.6	22357.2	22870.7	21487.7	22697.1	6126.47	3716.88	3567.18	6170.33	7859.64	5155.09	5809.82	9211.83	8367.07	1130.42	13617.2	9971.76			858
622	208.143	208.143	208.143	1079.71	1078.55	1080.23	12	0	0	6	6	785.026	443.872	827.805	491.142	598.936	658.155	147.9	672.764	506.982	NA	621.873	541.445	23340.9	23755.4	21695.8	22462.8	20973	22907	20296.9	19639.6	21006.4	21879.4	20178.7	20817.9			1240
623	208.933	208.932	208.934	12.7127	11.2886	19.2611	17	5	5	6	1	NA	13112.7	14657.1	13510	15848.5	14595	17227.5	17331.8	NA	18740.1	14897.5	17696.6	9365.26	10190.9	13378.8	10598.6	8623.77	10674.4	8528.33	NA	NA	NA	NA	NA			1029
624	208.976	208.952	208.984	92.3144	89.5724	112.881	13	6	6	1	0	12170.6	10894.6	12227.1	14037.8	14101.3	13757	13403.6	15912.6	17327.7	14846.4	14093.8	17586	5526.24	5179.75	4633.1	5835.05	4820.5	6524.82	2332.23	3287.16	5830.28	4339.76	3480.65	3634.52		[M+K]+ 170.016	61
625	208.984	208.984	208.985	1194.34	1186.76	1195.71	10	4	6	0	0	130159	25744.6	730.149	NA	5722.64	4636.57	5674.56	5228.37	6470.62	6662.68	6261.03	6107.71	NA	NA	NA	390.226	912.224	NA	NA	573.268	NA	NA	NA	NA			495
630	209.011	209.01	209.012	502.22	498.253	503.859	16	6	6	4	0	7096.18	5635.57	6289.53	5505.86	5694.02	5689.37	5931.18	6209.07	6137.7	6406.57	5051.36	5648.18	4424.7	3726.16	4689.79	3640.45	4155.22	4413.01	2534.1	2808.46	4043.66	3060.92	2471.22	3463.96			620
628	209.031	209.03	209.031	213.93	213.482	214.212	23	6	6	5	6	595279	815841	765521	630369	573783	551859	326861	586812	548352	537198	552477	640986	551612	453437	491772	194176	407720	381917	944814	1.21292e+06	983088	1.03284e+06	947062	1.07587e+06		[M+2H]2+ 416.055	24
626	209.031	209.03	209.031	280.256	279.673	280.586	24	6	6	6	6	4.95206e+06	6.87017e+06	6.58317e+06	5.44442e+06	5.29878e+06	5.26638e+06	1.5967e+06	2.97111e+06	2.71576e+06	2.45236e+06	2.95049e+06	3.3034e+06	3.89696e+06	3.70699e+06	3.65704e+06	1.62064e+06	3.06463e+06	2.8179e+06	4.70493e+06	5.4971e+06	4.81039e+06	4.98554e+06	4.6843e+06	5.19109e+06	[57][M]+		7
627	209.031	209.03	209.031	57.0966	56.7665	57.428	24	6	6	6	6	1.24728e+07	1.49442e+07	1.25566e+07	1.01754e+07	9.63407e+06	1.16045e+07	6.40867e+06	1.00599e+07	9.20945e+06	1.18054e+07	9.09967e+06	9.39297e+06	7.5695e+06	1.29389e+07	6.72637e+06	8.39242e+06	6.61155e+06	4.98559e+06	6.99309e+06	1.04011e+07	8.52417e+06	1.06226e+07	9.31694e+06	1.09022e+07	[48][M]+	[M+NH4]+ 190.996 [M+NH4]+ 190.996	6
629	209.031	209.03	209.031	317.742	317.197	318.512	16	0	6	4	6	594847	928663	1.0964e+06	1.00605e+06	879968	770163	754643	1.56895e+06	1.18834e+06	1.30655e+06	1.34123e+06	1.55454e+06	1.18501e+06	707040	1.14756e+06	327687	979293	961484	2.38065e+06	2.63351e+06	2.07851e+06	2.06571e+06	2.09844e+06	2.37264e+06		[M+2H]2+ 416.054	13
631	209.031	209.012	209.049	121.151	120.511	122.468	12	0	0	6	6	7796.84	8596.86	6518.67	4511.31	5985.18	5921.11	6314.89	8342.89	6659.82	9440.19	7582.39	8644.09	3650.9	4710.59	3926.88	4866.09	4965.39	3854.52	4686.16	4999.53	4135.63	4343.67	3391.06	4119.71			1520
632	209.045	209.044	209.046	422.861	422.519	423.533	9	0	3	0	6	1544.61	1776.06	1872.04	1304.52	1648.29	1613.6	3029.01	6495.08	5571.79	7267.48	5220.37	5908.3	716.519	173.23	605.274	232.421	786.552	782.139	9988.06	10581	7627.19	6193.59	8250.13	8137.18			1823
633	209.081	209.08	209.082	618.381	617.155	619.767	24	6	6	6	6	22443	19004.3	18319.7	16609.1	18746.4	16896.8	16939.6	14438.8	15018.4	17043	16944.5	17209.7	14538.2	13190.8	13235.3	13623.3	14402.3	15810.4	13559.3	12509.6	14235.8	13144.4	13241.9	13783.9		[M+Na]+ 186.09	129
635	209.085	209.085	209.086	786.595	779.258	787.14	14	6	6	1	1	18793.5	15930.2	16327.1	18213.2	16948.2	15712	15374.1	16365.2	16847.6	16533.4	15862.4	15789.6	4678.11	3904.63	3030.74	4951.32	4588.6	3844.95	4446.38	4463.52	4920.73	3916.3	4551.06	4825.31			1769
634	209.086	209.084	209.086	846.047	843.464	851.415	23	5	6	6	6	13802.4	12207.9	11080.6	9088.74	14215.4	13129.9	10491.9	11871.6	11213.3	9994.86	11124.7	11926.7	6945.98	7957.63	7610.72	8596.65	8490.89	8151.93	6994.67	7724.03	9540.15	7304.78	7882.63	8770.09			1702
637	209.093	209.085	209.093	1307.37	1305.4	1308.69	7	1	6	0	0	10517.1	14143.7	19655.4	46413.4	46971.1	50737.3	54313	97867.5	57446.1	49266.8	56908.8	53036.3	NA	2641.41	5362.52	3242.26	NA	3492.88	2761.26	NA	1549.85	5776.09	NA	2452.31		[2M+Na]+ 93.0562	25
636	209.094	209.094	209.095	589.222	588.705	589.586	8	2	6	0	0	26009.5	13765.9	11862.8	12639.1	10678.3	10341.6	11481.3	13822	11100.6	11170.9	14176.2	10821.4	2583.72	2844.65	3341.15	2661.39	3417.72	1853.06	2905.57	2212.78	2784	2953.71	2532.37	2519.7			1584
638	209.155	209.155	209.155	1153.35	1152.88	1154.25	13	1	0	6	6	5761.21	8809.85	5820.44	7228.22	7651.23	8269.27	8958.55	8755.2	9562.01	9211.91	8949.22	9288.36	59721.7	78769	62562.5	60178.2	58323.7	72269.1	86463.7	57424.8	81129.1	50283.2	48289	54397.4			1210
639	209.155	209.155	209.155	1104.08	1103.6	1104.57	12	0	0	6	6	2110.58	1427.72	1558.46	1760.67	1695.3	2103.54	1460.14	1617.02	1550.53	1461.16	766.117	1260.37	31304.5	35883.3	32873.8	31737.7	31172.2	31261	31501.3	31446.8	31424.4	29196	28511.9	28190.4			1495
640	209.16	209.154	209.161	1212.51	1185.38	1214.71	9	3	6	0	0	776.652	25757.4	5291.21	4855.04	16796.1	19229.7	24517.3	16614.4	22663.4	28145	27102.6	27322.1	2668.61	2564.98	521.373	1814.76	1031.92	NA	NA	1353.03	933.438	NA	4437.07	539.977			434
641	209.834	209.834	209.834	14.2418	12.0665	15.9428	6	6	0	0	0	21496.8	33532.5	30706.4	25626.9	23924.9	20763.8	15654.5	13670.2	NA	9280	8223.71	8018.04	NA	NA	NA	NA	NA	NA	NA	NA	NA	NA	NA	NA			1030
642	209.932	209.932	209.933	1153.76	1146.59	1160.32	11	0	0	5	6	1659.45	2811.68	2126.07	1457.7	3262.69	2962.97	3710.51	6114.21	4271.39	7847.41	7443.96	6518.07	34220.8	24065.1	49049.4	28525.8	33769.4	32293.7	29871.2	34467.5	32278.7	30818.2	40950.4	34051.7			1202
643	210.034	210.034	210.035	280.256	279.673	280.586	24	6	6	6	6	309614	414459	378445	313342	294001	298326	95314.4	168274	158481	142871	170684	193246	216498	208320	204227	95836.4	181585	164613	263099	312363	296595	318926	286852	319950	[57][M+1]+		7
644	210.034	210.034	210.035	57.0966	56.7665	57.428	24	6	6	6	6	772720	944167	745460	587127	549035	659773	350395	553552	537896	697571	529219	538649	430885	775798	384692	491000	377970	286570	402859	611339	505046	674083	575749	664259	[48][M+1]+		6
645	210.077	210.077	210.078	1156.92	1156.05	1159.06	24	6	6	6	6	5573.46	11089.4	8409.19	9868.47	18210.7	15670.7	19319.6	17921.5	17967.2	18429.7	18950.4	15419.5	14438.8	14255.1	11883.1	14017.7	13979.5	14462.6	13089.4	14606.7	13651.4	12161.3	17934.7	14835.4			1199
646	210.884	210.884	210.885	1155.66	1149.67	1159.6	21	6	6	3	6	104335	92729.6	74460.9	49789.1	72239.3	51825.1	54760.7	79350.6	74505.5	86932.5	85124.2	92839	228466	182296	186182	231503	230945	190930	234880	229458	213061	226367	237483	220175			1211
647	210.916	210.916	210.916	1306.14	1286.24	1308.72	11	5	6	0	0	31736.2	42121.4	49162	51150	76020.7	45620.4	54468.3	43047.5	41386.5	49898	53372	49952.9	399.654	3353.67	4351.32	1599.29	NA	344.242	2984.37	NA	NA	2640.71	1234.66	1283.6			25
648	210.95	210.95	210.95	15.1023	13.8478	38.8978	10	4	6	0	0	NA	NA	213303	217203	219724	227231	221893	237375	223954	241976	235038	240311	NA	NA	NA	33423.3	33484.7	34306	NA	NA	NA	NA	NA	NA			1031
649	210.95	210.95	210.95	156.961	151.474	166.765	10	0	0	6	4	209608	230309	245343	244376	247075	256374	256207	266794	272691	275266	264843	274054	573378	528353	557284	594214	526600	562302	520893	527842	521666	498530	516469	520977			1653
650	211.002	210.99	211.002	82.5109	65.1527	83.2	16	2	5	3	6	56412	101238	119591	99431	4261.08	116293	81280.8	139773	195326	175352	161215	144394	99523.3	131526	108668	110264	98921.5	89409.1	26193.1	41610	34754.3	56799.5	59410.3	57556.3			48
651	211.027	211.026	211.027	1308.08	1305.92	1308.89	24	6	6	6	6	119990	169268	222862	376011	390108	226359	262003	185512	169534	190082	164269	180498	89215.1	136715	257856	130989	107633	246693	120383	129814	244201	126801	145426	143624			25
652	211.035	211.035	211.036	280.216	279.673	280.586	24	6	6	6	6	85104.8	113907	102513	86729.2	84233.4	86099.3	29784.2	46247.6	45652.3	39433.2	48886.8	50176.3	62943.2	59494.7	60564	28788.2	49468.2	47041.2	78599.4	85735.3	81614.8	79101.1	73500.7	77955.3	[57][M+2]+		7
654	211.035	211.035	211.036	56.8967	56.6823	57.3189	12	2	0	4	6	205605	244459	200858	159149	146312	180562	99664.8	156124	138635	181959	141887	139764	114717	206639	107057	126263	99463.1	76101.4	104679	161509	135601	160370	133099	155871	[48][M+2]+		6
653	211.035	211.035	211.036	317.758	317.253	318.278	13	0	4	3	6	12111.7	15741	18404.1	16683.4	14659.4	14786.6	13347.5	25482.9	17929	24420.3	23186.8	24475.6	22444.7	13407.7	20215.2	7270.88	17583.8	16195	38732.1	45020.2	35921.2	34798.3	32670.3	38188.5			13
655	211.096	211.095	211.096	790.062	789.397	790.718	11	0	5	0	6	2820.39	2787.53	3658.95	2992.75	2746.11	3194.2	6229.19	9169.36	8122.7	8303.82	6564.19	8387.26	1921.81	2055.9	2064.23	1360.11	2019	1846.52	8734.42	9923.31	8050.46	9667.04	8743.45	8757.81		[M+2H]2+ 420.182	186
657	211.134	211.133	211.134	1188.32	1185.47	1192.22	9	3	6	0	0	NA	13090.6	1331.22	NA	20333.4	20062.2	24459.1	19673.1	21380.2	21854	23548.6	20926.1	75237.8	48006.4	60847.9	75265.2	82840.4	65440.5	72110.2	94614.4	97667.6	75697.1	102780	93037.6		[M+NH4]+ 193.103 [2M+Na+2NH4]3+ 287.183	28
656	211.135	211.134	211.135	1077.52	1077.14	1078.1	12	0	0	6	6	5363.99	4197.35	4858.62	6506.76	5134.91	4636.42	4357.95	6066.46	5719.91	5801.99	6208.87	3643.44	253137	251684	229286	254460	231126	255166	241298	239033	244179	244794	241793	254547		[M+H]+ 210.125	1237
658	211.908	211.908	211.909	13.8639	12.2455	15.9004	24	6	6	6	6	36669.1	48232.4	47492.1	47413.6	50400.2	48757.3	48021.3	51214.1	47433.8	47624.7	45636.4	48953.2	36982.1	39433	41228.8	41929.5	38829.4	37420	36646.3	35126.8	37509.3	35655.4	37449.1	39450.6			1032
659	211.953	211.953	211.954	1308.72	1279.14	1317.13	9	0	0	3	6	NA	NA	NA	NA	NA	NA	NA	NA	NA	NA	NA	NA	20112.7	16118.9	42508.5	22305.9	9276.95	31078.8	34636.1	6200.59	42725.6	91858	72559.4	100171			663
660	212.028	212.027	212.028	1308.35	1305.41	1310.1	8	2	6	0	0	1778.53	2499.75	1596.32	18288.4	48309.5	27507.5	27945.7	36076	28388	21410.9	39706.1	49944.7	6040.32	11957.7	16768.9	16545.4	8002.27	5266	9591.76	NA	1440.27	12693.5	8542.81	8810.85		[3M+H+NH4]2+ 135.009	25
661	212.138	212.137	212.138	1077.47	1076.06	1079.04	12	0	0	6	6	NA	NA	NA	NA	NA	NA	141.3	NA	NA	NA	151.816	145.315	36305.3	32794.9	41247.5	34170.7	33053.1	42116.6	31484.7	37636.2	29258	34977.9	31797.7	36975.8			1241
662	212.84	212.84	212.858	52.6728	52.2874	54.3816	6	0	0	6	0	NA	NA	NA	NA	NA	NA	NA	688.908	NA	332.179	518.185	573.635	8987.6	8179.55	7893.55	7043.93	8051.36	4237.64	NA	NA	NA	NA	NA	NA			1253
663	212.882	212.882	212.883	1155.66	1149.67	1159.6	21	6	6	3	6	47317.5	66621.1	52924	37559.8	50076.1	37988.6	41182.2	60390	52789.7	59488.5	60627.1	68588.8	169389	133553	138142	169105	168841	151966	170522	173519	182295	178453	175510	172918			1212
664	212.911	212.911	212.911	1307.74	1304.54	1309.46	24	6	6	6	6	1.24017e+06	1.22106e+06	624300	1.35042e+06	1.16788e+06	794383	1.34332e+06	756228	1.3238e+06	1.36803e+06	1.07637e+06	1.23627e+06	170937	104553	112235	102543	144812	211887	94727.8	123914	106974	141792	102978	146826			635
665	212.911	212.911	212.936	1204.44	1202.19	1207.95	23	6	6	6	5	437215	704097	683171	704198	796768	739331	790445	812921	754114	797252	790397	810820	116256	176792	13492.5	112474	142539	109470	98966.2	104407	126656	120976	194134	174737	[346][M]+		1103
666	212.922	212.914	212.922	50.9396	49.399	51.4957	11	6	0	0	5	30465.2	30834.9	21275	20077.6	18146.1	25408.4	4143.43	2161.08	4031.34	3742.52	4197.55	2519.48	593.156	1435.62	750.421	1256.65	430.332	204.308	28922.5	12193.6	27491.8	14799.4	12592.7	12453.9			1250
668	212.997	212.991	213	83.8688	82.2546	88.6594	23	6	5	6	6	17474.1	22046.1	21915.7	18669.1	19863.6	20494.7	9094.77	15833.3	14686.8	17969.3	11978.8	14381.4	16682.3	15180.6	17146.3	4392.9	18259	15383.6	9785.02	8755.14	7036.1	9780.89	8778.64	10092.8		[M+Na+HCOOH]+ 144.005	11
667	213.002	213.001	213.002	127.553	126.135	128.577	23	6	6	5	6	28946	33208.5	35341.1	33216.3	35534.6	36818.8	31928.5	31550.9	31089.8	33011.4	33527.7	30986.1	23684	20657.3	23862.6	22334.6	26372.5	22775.9	19103.5	20202.2	19550.4	21150.7	22550.4	21492.9		[2M+2Na-H]+ 84.0197	1
669	213.892	213.888	213.907	13.5587	11.3932	14.798	11	0	0	6	5	862.363	1465.32	NA	1891.53	NA	849.15	688.722	936.982	NA	697.816	957.75	786.023	16941.5	11996.3	18672.1	17489.8	11277.9	17422	11700.3	11853	NA	11281.5	11469.4	12926.3			943
670	213.912	213.912	213.913	1204.26	1202.31	1207.36	14	4	6	2	2	33665.9	88776.9	91473.1	98472.3	113237	96811.2	104284	99591	102778	104700	108499	109278	12382.7	10477.4	2827.09	10324.5	15190.4	10050	NA	13778.5	10363.3	NA	26300.5	1807.9	[346][M+1]+		1103
671	213.932	213.931	213.932	1154.45	1137.77	1163.02	6	0	0	0	6	162.354	NA	178.535	NA	148.51	343.517	361.107	198.809	354.748	168.48	404.106	1327.13	6218.8	4056.87	4177.47	7166.96	8440.42	6251.79	9675.82	11197.9	9196.7	10260	15566	10657.1			1213
672	213.964	213.963	213.964	424.347	422.965	426.177	12	6	6	0	0	10745	11617.5	8560.06	9288.25	9289.43	8954.03	8564.98	8497.47	8867.25	10312.7	9125.77	11226	3552.5	2446.86	3151.88	3154.56	2415.41	1791.4	2930.14	2457.88	2684.07	3486.66	2650.59	2710.36			1824
673	214.049	214.048	214.05	54.1557	53.6383	54.5313	20	6	6	2	6	5837.89	7382.67	7854.16	8215.16	8115.47	11051.6	62830.4	73489.7	72143.2	61498.1	77267	71655.8	4478.81	5860.63	2028.75	4669.83	2033.5	2753.41	59163.5	60078	98450.8	48144.4	51466.3	51020.3		[M+H-COCH2]+ 255.05	6
674	214.145	214.145	214.146	667.714	667.072	668.556	17	2	3	6	6	6555.61	4434.8	4540.06	4838.53	6059.21	5144.99	4296.49	5222.82	5135.04	4616.98	4996.38	6610.9	9426.37	9968.14	9135.6	8837.63	11499.3	10951.2	9498.12	8565.85	10591	9183.14	10369.4	10451.4			1319
675	214.88	214.879	214.881	1155.01	1147.25	1159.6	17	3	4	4	6	4800.28	12850	9438.97	4402.72	10084.2	4900.93	6656.27	12141.2	9439.93	13794	12459.4	12939.9	31761.4	25429.4	30850.8	31959.9	28516.5	31504.8	29408.7	32624.6	35815.6	38159.3	35956.3	34807			1214
676	214.887	214.881	214.891	54.0673	53.0465	57.8763	14	4	4	0	6	15645.3	28408.9	33543.7	19323	34047.6	33654.9	6218.36	9118.39	10686	7440.32	9377.79	7700.65	9807.4	12200.7	11518.8	12324.4	11277.8	15879.6	28993.6	32690.8	33700.6	41516.1	40922.4	34682.6			47
677	214.926	214.897	214.927	101.362	88.9626	103.163	11	3	6	2	0	16278.2	17925	17308.5	18997.2	18341.1	22874.4	23854.1	18824	24791	20345	21656.7	24980	4657.22	9552.06	8415.76	8153.06	8259.03	7268.1	8680.97	9811	10654.6	9916.19	9567.47	8897.06			1454
678	215.033	215.033	215.034	55.0298	54.3816	56.5686	24	6	6	6	6	284149	405363	322183	266116	261728	250105	637076	963677	978531	1.02639e+06	873864	946790	370772	502785	333767	511155	362271	274311	525758	555776	480054	445531	506817	512288	[49][M]+		6
680	215.115	215.114	215.116	90.6855	89.623	91.9644	22	4	6	6	6	3273.52	13696.8	16715.9	6124.41	12435.1	9932.63	8103.17	11712.2	21063.1	19021.8	21726.5	24399.4	8596	10959.4	10694.7	10303.6	8713.18	7482.2	16430.9	16307	16027.9	16430.1	5983.88	10204.8			1363
679	215.129	215.128	215.13	832.475	831.677	833.326	24	6	6	6	6	32865.8	27102.9	23491	23616	25918.6	24390.5	23961.4	22250.2	24595	22461.5	22921.4	23458.9	15780.6	15542.4	16334.6	15360.6	15782.6	16299.5	16530.8	15989.7	18249.2	18249	17701.6	19446.3			217
681	215.14	215.14	215.141	353.944	352.477	355.085	20	6	5	3	6	5291.31	11598.5	10470.8	7290.91	8831.41	9616.91	4808.02	9345.22	8303.33	8203.1	9071.16	8426.28	6169.16	12956.6	5396.93	9368.63	5482.72	5550.25	13967	14952.4	12487.2	16583.5	16036	14850.2			99
682	215.165	215.165	215.166	1198.04	1196.79	1198.98	23	6	6	6	5	31872.8	63451	53449.4	53807.9	77829.7	73500.8	84593	83934.8	88038.3	89445.6	84517.9	85023.3	46648.7	37902.3	35896.9	45556	50645.7	39937.8	40254.1	55815	52028	39234.9	64810.5	52561.3			479
683	215.838	215.837	215.838	1153.01	1144.56	1161.68	24	6	6	6	6	27048	30766.3	51298.2	212998	124550	147636	193297	102077	104856	119924	109743	76225.3	59131.8	21021.1	32258.1	36544.8	31516.2	24055	29255.8	76051.1	26820.3	48777.3	38956.2	42399			1215
684	215.869	215.869	215.869	13.643	12.3649	15.1666	12	6	6	0	0	42309.6	55565.7	56510	55404.4	49206	46914.1	42512.1	39302.6	35066	32516.8	32318.7	30592.8	NA	NA	NA	313.13	982.334	692.269	NA	NA	NA	NA	NA	NA			971
685	215.905	215.905	215.905	59.7584	59.4673	60.1039	6	0	0	6	0	NA	417.456	357.446	791.309	441.756	NA	2120.44	2879.13	1833.3	1960.53	2485.55	2212.41	7394.92	4582.59	10679	6949.35	11788	11506.3	151.94	152.787	NA	NA	NA	211.681			6
686	216.005	216.005	216.005	1308.75	1307.52	1310.13	8	2	6	0	0	3225.72	NA	8394.63	34074.8	32130.6	37890	40618.4	34968.4	43799.2	104906	60601.7	38029.7	NA	1326.06	3299.8	763.44	NA	1589.2	1703.46	NA	329.549	2499.68	NA	1254.85			25
687	216.036	216.036	216.037	54.8461	53.7212	55.9095	24	6	6	6	6	15407.3	20985	17864.4	15950.8	17578.1	14773.8	48294.6	70137.5	70240.8	71368	60191.9	67984.5	23429.4	30370.9	21323.1	37043	19179.8	16133.9	32969.9	33514	30792.4	22940.3	28919.4	29621.9	[49][M+1]+		6
688	216.854	216.854	216.854	1204.43	1200.33	1210.69	17	5	6	3	3	74540.9	130726	134890	135346	126155	117502	110867	102586	103625	101007	97872.6	101434	20330.9	3506.79	NA	5069.73	14476.5	14863.2	NA	19660.9	42659.4	NA	50994.3	4952.21			1111
689	216.918	216.896	216.927	54.2095	52.6923	60.1977	24	6	6	6	6	170953	156782	217548	256826	269895	237197	230803	199240	195656	256239	204641	225167	17005.3	18973	24780.4	25059.7	18097.6	24883	62573.6	72057.5	62542.9	86524.7	84498.7	91984.1		[M+K+CF3COOH]+ 43.9567	6
690	216.944	216.94	216.945	143.456	142.648	144.618	21	3	6	6	6	6718.73	7963.1	9539.36	8023.57	9970.31	9154.57	11793.9	8796.22	11149.2	11657.9	11668.1	11888.3	15199	18143.4	14316.2	18777.4	14455.4	11497.2	15372.1	17236.3	21058	17042.9	17328.8	17796		[M+K]+ 177.979	65
691	216.988	216.988	216.989	172.4	172.153	172.874	7	6	1	0	0	4891.66	16882.5	18339.6	11929.2	12250.4	12456.3	689.907	3277.98	3369.16	4758.14	1972.94	3112.92	316.603	604.927	135.699	349.816	656.973	280.362	2460.06	3610.03	1674.65	2454.21	2352.27	498.097		[2M+K+2NH4]3+ 287.977	151
692	217.03	217.03	217.031	54.9843	54.3816	55.9986	24	6	6	6	6	88447.4	123059	106661	90804.7	94633.8	82552	229173	334796	346083	365939	309883	335538	135758	173175	116210	175157	129751	93744.8	168930	180937	144366	140231	159805	169988	[49][M+2]+		6
693	217.12	217.119	217.12	232.325	229.612	232.966	23	5	6	6	6	2104.8	9480.42	11786.1	6433.42	7710.76	8123	6553.74	13180.9	11718.1	9779.31	10691.8	11144.7	7196.37	11581.8	10862.5	10881.9	11081.9	8166.72	6458.11	9506.05	14689.5	22263.7	12149.4	13521			1841
694	217.836	217.836	217.837	1152.37	1141.13	1161.02	13	6	4	1	2	9025.74	7621.33	17590.4	70986.3	42700.7	67947	81476.4	29302.2	51597.5	40480.3	68144.7	32718.6	32401.6	4806.66	11687.1	9253.36	12399.7	8309.76	9843.93	17637.3	11936.3	16842.6	15037.8	10458.9			1216
697	217.851	217.85	217.871	94.4922	92.3892	97.3418	8	6	2	0	0	18729.9	31466.2	28059.9	22503.7	22992	19333.5	17861.2	20284.4	18779.5	16718.1	15935	12555.1	NA	314.613	138.164	NA	152.792	354.259	NA	NA	NA	NA	NA	NA			1368
695	217.853	217.853	217.854	1203.8	1201.69	1210.42	10	4	6	0	0	808.087	19935.3	19708.7	7532.75	25511	25442.4	26167.5	21453.4	21083	21626.8	18089.9	22910.3	233.57	NA	NA	NA	635.755	NA	NA	NA	NA	NA	3229.43	NA			1125
696	217.87	217.851	217.874	14.219	11.4052	21.8563	17	6	6	0	5	46392.5	65233.4	68160.6	60945.7	61075.8	57169.4	49299.4	52156.8	43534.5	42834.6	41484.6	40933.5	4458.53	NA	NA	5486.43	6079.31	6753.62	8619.64	9084.93	9166	9680.65	10286.1	12130.3			954
699	218.012	218.011	218.015	1012.81	1002.61	1022.92	24	6	6	6	6	4986.83	10132.6	11298.2	11176.7	10895.5	10600.3	9821.67	8563.29	11773.1	9225.9	11237.5	11271.3	7082.76	6821.44	7689.42	8775.59	7479.67	9026.14	7743.33	6103.62	7151.66	7833.76	9170.58	6155.47			158
698	218.034	217.99	218.035	54.3098	53.7212	82.7847	24	5	6	6	6	7816.07	9663.14	8605.7	5389.62	4968.76	8003.53	12669.2	20472.7	22503.8	19965	17777.6	18928.8	9182.5	9658.5	8671.16	10534.1	8130.81	7163.01	12253.4	12002.6	10969.3	10895.8	10439.7	12173	[49][M+3]+		6
700	218.067	218.066	218.068	88.2524	87.4557	88.8227	11	0	5	0	6	386.421	2360.62	2243.56	1555.33	1584.6	1780.95	1639.25	5508.5	6906.18	6705.44	5615.32	5966.59	1872.19	2965.09	1566.6	2318.65	1430.55	634.749	19048.1	26907	22299.1	25930.3	23185.1	23458.7		[M+H-H20]+ 235.07	11
701	218.104	218.103	218.104	237.501	236.933	237.927	23	5	6	6	6	5280.67	9157.81	8130.45	8764.04	7196.28	14855.8	10123.3	18736.7	17702.6	18396.3	18570.6	18301.4	11460.4	13560.7	9833.25	15568.7	9424.02	8748.24	13917.5	17436.9	18795.9	21906.6	15896.7	17800.8			204
702	218.878	218.878	218.894	51.3241	50.6986	55.7624	13	5	0	2	6	20999.1	32341.5	35987.9	30600.8	28776.2	34576.9	2492.21	1062.95	2908.59	2996.85	3076.16	2639.72	4012.99	3140.13	4401.56	2787.83	6926.41	7243.98	22159.8	23212.8	23330.9	20849.8	15516.7	20793.8		[M+K]+ 179.91	47
704	218.932	218.931	218.932	17.9801	14.9534	35.5396	7	1	6	0	0	31810.5	30741.3	27124.3	26773.1	24194.6	23125.6	22529.4	19710.5	22814.7	19639.9	20959.2	20338.7	NA	NA	NA	NA	NA	NA	NA	NA	NA	NA	NA	NA			1033
703	218.935	218.932	218.935	92.314	91.8819	97.7114	7	6	1	0	0	28300.4	28649.2	26931.6	23586.9	21587.1	21214.4	16929.5	16697.9	15688.9	16400.1	15046.4	16434.5	826.901	1371.92	1392.42	1783.58	1086.68	470.8	NA	NA	NA	179.871	173.8	NA			61
705	218.983	218.982	218.983	90.0574	89.2977	90.645	17	0	5	6	6	33610.6	27281.7	29533.1	22838.1	37652.7	30768.9	31511.5	42036.8	42330.3	35992.9	53894.7	57487.3	22527.4	21044.3	16791	26056.6	27952.2	34685.7	18724.2	14892.1	31611.3	28155.3	20035.5	29537.6		[M+K+HCOOH]+ 134.019 [M+H-CH2]+ 231.986	112
706	218.985	218.985	218.987	662.493	658.494	665.903	24	6	6	6	6	52966.7	31731.4	28778	31998.6	32463.6	32679.6	33033.8	27810	27963.7	31701.2	30984.3	29190.9	16841	17895.6	13290.2	18245.9	11255.7	17628	15147.8	15622.5	16188.9	15913.7	16580.5	15110.6			1233
707	218.988	218.987	218.989	1190.17	1188.17	1209.09	10	3	6	0	1	13337.2	27733.7	7439.2	2592.72	20751.2	20379.6	18292.5	18541.7	19277.5	19705.4	18223.4	16429.3	NA	NA	NA	336.773	2396.22	NA	NA	1228.91	NA	NA	6102.8	NA			871
708	219.015	219.014	219.016	64.8973	62.5466	65.9266	18	6	6	2	4	53795.7	71874.8	73904.6	55273.6	66093.5	60659.2	39102.7	51386.6	50240.5	55734.3	49114.9	49885.3	20895.3	20614	20561.7	18248.2	19442.4	12159.9	43677	48803	34208.6	51204	37343.1	37544			265
709	219.078	219.077	219.078	135.747	135.26	136.929	17	5	5	1	6	2245.18	4670.61	5511.91	6455.01	5876.74	5701.16	3378.24	6295.59	5618.84	5186.92	4540.32	4427.67	9034.49	2225.96	12899.2	449.528	4553.79	5816.8	7665.58	9277.01	6758.03	5542.96	6464.54	6758.1			1781
710	219.088	219.087	219.088	300.007	299.086	300.332	10	6	4	0	0	6840.96	6034.58	6734.06	6048.76	6930.79	6449.21	6571.4	6422	7008.47	6055.27	4772.16	6674.68	1096.26	1858.43	2026.14	2100.55	2176.75	2283.05	1600.67	2148.57	2559.24	1333.03	1659.52	1785.67			1294
712	219.845	219.845	219.846	94.219	90.9352	95.3018	12	6	6	0	0	302329	430635	409626	377999	369670	324857	296458	342632	305765	289494	248321	244888	23367.5	19482.5	21905.7	21372.4	21247.4	17131	1366.89	987.615	1634.13	1662.05	1015.19	767.975			1369
711	219.846	219.845	219.846	16.6112	13.5587	18.4385	18	6	6	0	6	779997	1.12932e+06	1.11301e+06	1.04721e+06	971574	917855	717056	686083	640837	605161	537511	504962	23432.6	NA	NA	23441.4	25755.9	23389.7	32038	27104.4	27387.9	25583.1	27222.5	26426.3			942
713	219.846	219.846	219.846	60.2899	59.3835	60.9183	6	0	0	6	0	41793.1	42680.7	42080.7	45939.9	33730.1	30303.3	109092	75228.8	67783.9	65233	89040.1	71616.2	47326.1	21612	57750.1	39456.4	51773.4	70708.5	3952.54	263.224	921.122	270.416	262.679	1204.16			271
715	219.97	219.97	219.97	56.9326	56.564	57.6005	8	0	2	6	0	172.181	755.813	816.54	810.945	558.843	468.677	13425.7	10282	13222	10730.6	8422.57	14361.1	42338.1	31592.1	48296	35937.9	47804.3	42718.7	2172.88	2626.75	2336.7	1639.22	2213.3	2745.48		[M+NH4]+ 201.934	6
714	219.984	219.984	219.984	1308.67	1280.18	1309.33	10	4	6	0	0	525.637	NA	31031.8	48330.2	104833	42333.4	51591.8	57893.8	160043	103814	69670.3	151929	NA	416.535	219.447	NA	NA	198.287	1324.07	NA	NA	2954.47	NA	314.092			664
718	220.147	220.147	220.147	1308.03	1288.28	1308.83	11	5	6	0	0	83349.1	NA	123011	107542	301902	323461	335685	174908	199621	336031	192547	594644	58068.2	53914.4	57085.2	66176.6	60273	50573.8	49709.2	17454.5	46983.8	59166.8	NA	56371.5		[M+NH4]+ 202.118	25
716	220.147	220.147	220.148	1086.47	1085.67	1088.07	24	6	6	6	6	66076.6	59085.8	58163.6	55440.2	54791.6	52477.5	64838.7	51848.3	55411.6	55611.3	58896.5	55833.3	96285.5	105630	99429.2	95636.7	84751.8	93807.5	89672.4	88217.7	94905.9	94855.6	92310.6	95849.2		[M+Na]+ 197.151	72
717	220.147	220.147	220.148	1180.89	1179.98	1183.53	12	0	0	6	6	63655.4	80559.4	68180.1	68457.6	86949.4	84098.4	86746.5	89871.4	90442.4	93120.8	88089.7	86989.8	99776.9	113278	105221	98120.3	94680	101347	94208	95777.3	96943.1	98968.2	99264	98850.4		[2M+Na+3NH4-H]3+ 292.172	14
719	220.847	220.847	220.848	17.8746	15.6736	22.3541	12	6	6	0	0	66156.8	89447.5	82589.3	81894.3	74993.2	70548	54351.2	52906.6	47989.8	45079	42635.9	42289.4	NA	NA	NA	849.874	305.58	NA	NA	NA	NA	NA	NA	NA			1034
720	220.847	220.847	220.848	94.6723	91.7386	96.1955	12	6	6	0	0	26973.1	33348.6	32467.2	28647.5	28448.5	24831.5	23153.4	25817.2	26597.6	22045.9	18718.1	17956.7	1104.7	1304.01	1964.22	1604.21	953.564	691.321	NA	NA	NA	354.611	NA	152.711			1361
721	220.919	220.918	220.919	1158.5	1151.65	1182.54	21	6	6	5	4	19652	43499.4	42011.1	39594.2	59930.5	52375.5	54020	72176.4	64863.3	74770.2	74348.8	85747.4	188144	210135	202319	182497	152082	184777	230278	152491	190807	191257	179757	147619			1346
724	221.067	221.066	221.068	490.242	488.312	490.641	14	2	6	0	6	2650.02	3913.39	6943.13	6321.65	5122.14	5906.54	10039	21911.2	18841.6	23880.2	17643.8	17853.8	2786.64	3276.98	2820.47	2417.93	3048.47	3126.91	22657.7	19053.1	18346.1	13100.1	14750.8	15596.1			1597
723	221.067	221.067	221.068	89.6318	88.4362	90.9848	21	5	5	5	6	2926.93	8520.68	8582.42	6899	8130.13	7710.91	6287.96	12056.9	11211.6	13470.7	11112.4	12323	6951.41	8201.65	9010.02	7823.5	6632.34	4712.64	10224.8	12657.7	12301.4	12647.8	11054.8	11634.2			1633
725	221.068	221.067	221.068	655.709	653.648	656.366	13	1	6	0	6	4847.58	6683.04	10376.2	6368.74	7263.99	5762.75	8918.31	18014.9	16964.5	19745.4	15317	18204.4	4673.45	3444.4	5049.64	4208.42	3881.06	4340.38	12496.3	14821.2	12893.6	10456.6	10871.7	11425.4			78
722	221.082	221.082	221.083	940.783	938.807	942.17	22	5	5	6	6	22625.5	24714.8	23660.9	24268.8	25746.9	22636.9	24021.6	22375.2	24680.8	26050.5	24402.2	27262.7	21702.9	21432.3	21514	21692.6	20857.9	21427.2	20517.6	21011.6	21681.8	23126.2	23914.4	22249.9			1842
729	221.154	221.154	221.155	1308.03	1306.85	1308.72	10	4	6	0	0	93445.9	NA	105301	307377	191585	353887	447833	260470	273413	318108	264352	432944	16947.5	17911.8	17998.9	19692.6	27663.7	22992.3	18039.9	8002.07	17286.3	30909	NA	30270.4		[2M+Na+2NH4]3+ 302.195	25
727	221.155	221.154	221.155	1213.15	1211.67	1213.83	15	6	6	2	1	98210.3	141780	163207	195934	247909	245977	306122	317410	317432	339991	345763	339274	46059.3	20613.8	37172.6	36844.8	33844.7	50502.5	46252.5	59487.8	68133.8	56537	70607.5	56646.6			422
728	221.155	221.155	221.155	1178.34	1176.39	1179.12	12	0	0	6	6	98351.5	124477	97829.1	108685	128008	125516	136597	142170	133951	141615	139998	137613	80396.6	99304.7	80629.8	81456.6	90626.8	97979.3	102011	102122	100478	105357	101927	106326		[2M+Na+2NH4]3+ 302.198	14
726	221.155	221.154	221.155	1086.52	1085.74	1087.8	24	6	6	6	6	146867	130796	128245	125888	129786	125056	144779	125819	128716	127257	129372	133159	111015	127723	104982	114669	121604	138309	142946	146444	158999	163915	158710	156277	[261][M]+		72
730	221.801	221.8	221.801	1164.87	1154.43	1168.35	13	0	1	6	6	2533.23	5534.5	3612.85	1172.09	5272.01	3892.87	2374.03	6994.58	5867.77	7327.32	6589.6	7304.69	31692.8	30563.4	27367.6	31420.5	32514	29738.5	25551.8	32150.4	31982.9	24007.7	37266.2	35804.4			565
731	221.842	221.842	221.843	94.4023	91.0795	95.0877	12	6	6	0	0	187325	254326	245229	226508	227019	188509	167535	199654	181500	166949	150703	155382	13801.8	11217.6	15322.9	14265.7	13078.8	10414.6	195.148	318.048	212.7	659.875	833.856	745.583			1361
732	221.842	221.842	221.843	16.5969	15.6736	18.4385	12	6	6	0	0	483580	686443	653953	603194	566026	544438	430023	406115	391643	360170	333184	311847	NA	NA	NA	17085	15904.9	15906.6	NA	NA	NA	NA	NA	NA			942
733	221.914	221.913	221.917	1154.32	1148.95	1173.39	19	6	5	2	6	25932.8	47880.2	38646.9	24842	36731.6	30224.4	32590	43865.3	35377.7	42156.8	42576	55851.3	38444.8	16826	61058.2	41999.9	42754.2	42532.2	36690.6	52997.8	58901	72617.6	52788.2	71191.4			1217
734	222.053	222.053	222.054	1308.05	1290.32	1309.44	24	6	6	6	6	207374	84099.3	205456	89093.5	77201.5	92999.4	144330	80745.8	160348	81232.7	90522.9	131136	82318.6	130462	212117	105896	106954	99215.8	97767.3	91948.3	98876.7	83785.2	79226.9	139895		[M+Na]+ 199.069	25
735	222.158	222.158	222.159	1087.12	1085.34	1088.57	24	6	6	6	6	22377	18073.8	18415.6	19785.3	19202.6	18559.9	23748.3	17991.4	19945.7	20869.7	19800.6	20208.4	15614.7	18519	14643.2	16011.1	16502.7	19471.4	20027.9	21167.8	23075.9	24038.5	22854.6	25149.2	[261][M+1]+		72
736	222.159	222.159	222.16	1210.61	1187.38	1213.2	15	5	6	1	3	8496.02	48499.1	39214.9	34895.8	75279.1	75464.8	88903.3	91474.1	91603.6	96722.8	97162.1	97045.7	15449.2	8347.8	6156.86	14163.7	19165.9	12160.8	10200	23769.6	17100.6	3731.16	36630.3	15138.1			435
738	222.841	222.841	222.841	1209.18	1207.81	1227.57	12	6	6	0	0	65979.2	70475.8	78210.7	71564.9	72521.1	66477.9	61876	57261.1	50549.7	59775.4	59177.5	59544.5	NA	NA	NA	NA	NA	NA	NA	NA	NA	NA	2105.41	NA			436
739	222.841	222.841	222.841	1307.13	1284.92	1308.1	6	6	0	0	0	61987.4	48947.1	51255.7	41366.8	37573.4	30346.5	27731.1	26960.5	27074.3	23046.1	27231.7	26403.9	NA	NA	NA	NA	NA	NA	NA	NA	NA	NA	NA	NA		[2M+2K+2NH4-H]3+ 277.776	25
737	222.844	222.844	222.845	16.4328	15.1803	17.7789	12	6	6	0	0	43653.5	53937.4	56261.1	50024.2	44907.4	45913.5	36487.3	33278.5	35091.2	32521.9	28610.7	27985.9	NA	NA	NA	633.913	303.925	369.556	NA	NA	NA	NA	NA	NA			1035
740	222.91	222.888	222.911	80.0713	53.8632	82.5407	26	6	6	6	6	93375.2	70102.9	65251.3	58956.6	59923.1	52983.1	45432.1	53230.5	53412.9	50607.9	49053.8	55032.9	41773.1	43219.7	41971.5	47892.4	44998.9	36869.5	9994.56	8470.77	8613.57	10438.9	10089.8	9463.87		[2M+Na+2K]3+ 283.898	8
741	222.916	222.915	222.917	1158.79	1152.37	1183.86	22	6	6	5	5	14776.6	40126.2	32758	28905.8	49121.8	40988.9	42678	54757.9	49394.8	59271.3	57396.1	61641.6	117565	155982	139612	140060	126725	135815	172517	149474	143258	166573	143284	160532			1347
742	222.917	222.916	222.917	1307.76	1305.33	1308.3	11	0	1	6	4	NA	NA	NA	NA	NA	NA	NA	NA	NA	NA	NA	31582.9	63681.3	56748.4	57365.8	63710.6	60475.7	50319.4	61809.1	50720	NA	74883.3	NA	58478.2			665
745	223.027	223.013	223.028	1307.45	1275.49	1310.73	11	5	6	0	0	29689.3	40604.5	82214.2	192226	121693	100527	157335	238137	40072	64222.8	23260.2	77065	3121.92	12871	15051	8411.38	3373.25	8005.65	13624.4	1293.19	1886.96	18074.8	NA	15661.2		[3M+Na+NH4]2+ 135.009	25
743	223.029	223.028	223.029	174.975	173.885	175.854	17	4	1	6	6	9397.36	14918.1	19818.5	12961.9	17446.4	15823.7	12624.5	24403.4	24350.1	25836.4	21060.7	22885.6	10234.4	11752.4	9840.63	11341.8	10410.6	8515.06	24102.4	25309.3	21624.8	17537.9	21966.8	22881.7			1736
744	223.029	223.028	223.029	144.85	142.769	145.882	16	0	4	6	6	3025.2	6079.43	6378	5165.97	6538.44	6127.13	20932.5	43408.7	39867.4	37044.3	38077	40175.1	15483.6	14266.9	13098.7	18349.7	13527.8	10029.6	15697.5	19182.4	18834.9	19528.9	14456.1	16027.2		[M+H]+ 222.023	65
746	223.046	223.046	223.047	58.3635	57.8763	59.2649	24	6	6	6	6	247507	354509	304201	200753	215552	398603	444111	818339	915553	782386	832550	859565	112692	222510	100356	194119	99691.8	83153.7	293054	497500	541930	796853	513575	551991	[50][M]+	[M+H-CH4]+ 238.067	6
750	223.061	223.061	223.062	419.756	418.731	420.416	17	3	6	6	2	3099.87	6524.07	7794.2	7429.54	10047.3	6603.88	15443.3	32458.5	25465.4	36436.3	28285.8	31707.6	8175.23	6258.78	7352.54	12264	8331.57	6606.95	11201.1	11245.9	8764.36	7052.34	9274.34	8544.06			1130
748	223.061	223.061	223.062	357.42	356.511	357.884	21	3	6	6	6	3617.54	6428.16	8506.66	6500.87	7890.82	6473.72	24808.5	52460.9	47244	59038.8	41021.8	51230.4	12119.1	11220.7	13427.6	15082.5	11089.5	9971.62	16277.9	16419	12717.2	13061.5	13908	15055.9			1610
749	223.065	223.064	223.065	222.335	221.912	222.99	18	6	6	0	6	8470.98	16209.8	19779.2	18544.2	21233.2	18805	19889.7	42428.9	39417.5	44712.3	34929.4	38949.5	5806.06	5190.62	5372.87	5363.93	5289.37	4560.67	35682.4	41925.5	30340.1	25406.6	27205.8	29202.1		[M+NH4]+ 205.03	139
747	223.083	223.082	223.083	84.9627	83.816	85.6006	22	5	6	6	5	4910.74	11146.9	16309.1	18806.1	16315.3	19256.8	16862.1	31707.5	34288.4	49691.2	26042.6	32693.4	11018.7	17917.8	12174.4	11933.1	18038.1	8786.06	19122.4	38059.7	29499.7	43887.5	37355.8	38118.7			336
751	223.101	223.1	223.102	954.9	953.831	963.98	17	3	2	6	6	6054.85	6857.6	7414.18	5375.06	10487.8	8991.85	5824.33	7882.08	6156.32	7012.02	6096.99	5899.63	4840.62	5414.3	4395.96	5640.82	5148.91	4951.89	4586.93	4866.58	4780.1	4849.98	5244.75	6038.45			245
752	223.134	223.133	223.135	988.303	987.731	988.845	11	3	6	2	0	5733.53	8671.15	8251.43	8307.93	9178.59	7914.9	7727.83	8748.86	8213.44	8337.59	8522.35	8096.63	5305.64	6018.92	6358.69	5159.29	6765.08	5975.66	6005.08	5623.65	7374.63	6332.95	5887.45	6801.68			250
753	223.134	223.134	223.134	1186.11	1183.34	1188.25	10	3	6	1	0	NA	10458.3	NA	443.559	14271.9	14164.3	15694	14410.9	17274.5	15787.7	18486.1	16858.4	12748	4427.82	5698.12	12427.5	18278.2	6117.27	9295.02	18965.1	17537.6	8780.12	26346.7	15804.3			872
754	223.181	223.181	223.182	1235.54	1234.88	1235.71	10	4	6	0	0	15827.7	26262.2	27528.8	28432.8	37184.6	37541.2	42517.4	43609.7	47566.6	45715.5	49388.8	44186.6	4611.65	4762.93	3061.53	3387.94	3742.95	6219.28	2804.99	3696.2	6062.88	3093.74	6407.71	3774.16		[2M+H+Na]2+ 211.183	34
755	223.207	223.207	223.208	1178.17	1177.68	1178.85	11	0	0	5	6	NA	NA	NA	NA	223.299	NA	NA	172.262	359.241	NA	158.762	147.262	27030.8	20255.9	19086.8	22915.5	27362.8	23078.8	22089.5	28511.9	25220.8	21087.8	30162	23661.2			373
757	223.798	223.798	223.798	1304.82	1286.24	1306.73	11	6	5	0	0	176248	129398	61213	77138.9	69212	57064.7	45572.5	53702.9	29488.1	42920.5	39399.7	39234.3	NA	425.337	530.456	450.443	NA	408.225	NA	NA	NA	1616.29	1457.34	NA			25
756	223.798	223.798	223.799	1165.53	1154.98	1167.98	17	0	5	6	6	4862.38	14326.8	5720.26	5091.14	9823.58	7159.56	7629.33	11383.5	11570.4	12953.4	12446.1	12851.6	47804.7	51178.3	46450.2	51200.5	48614.7	49940.2	49185.8	48197.8	50859.2	43507	54310.1	52473.2			570
759	223.84	223.839	223.84	93.7932	91.0795	95.0713	11	6	5	0	0	35371.2	45717.6	51443.7	44733.5	42473	36949	34758.2	41623.8	37671.6	30820.3	30651.5	27044.2	1022.13	155.166	1476.84	339.594	695.529	435.609	NA	NA	NA	NA	NA	NA			1370
758	223.84	223.84	223.84	16.0885	15.1394	17.9092	12	6	6	0	0	90251.5	129132	131997	118150	114033	106546	86324.6	78867.8	77839.9	68708.3	64308.9	62869.1	NA	NA	NA	315.531	939.433	900.035	NA	NA	NA	NA	NA	NA			980
760	224.05	224.049	224.05	58.4295	57.8763	59.2649	23	6	6	5	6	18560	24339.1	18504	14014.3	15574.1	27281.1	32596.6	58999.5	62271.3	55971.7	61170.6	62015.3	8219.17	15541.4	7000.29	12844.9	6226.08	5996.84	20272.1	33144.8	39699.2	56185.1	39177.3	37435	[50][M+1]+		6
761	224.093	224.093	224.093	1176.62	1174.49	1176.8	11	5	6	0	0	2024.55	15250	7503.13	11820	22615.7	23342.6	24524.8	25185.3	24818.7	24514.6	26306.2	25771.9	2804.55	1815.87	810.167	3952.04	4442.11	2595.51	4240.75	3044.43	2775.24	NA	5088.05	2506.88			14
762	224.803	224.803	224.804	1150.88	1138.16	1157.68	23	6	6	6	5	877484	597087	1.11035e+06	3.54398e+06	2.11778e+06	1.90065e+06	1.74212e+06	1.54306e+06	2.42663e+06	1.68783e+06	1.94782e+06	1.29985e+06	285027	120118	181259	147500	143418	155491	143837	229049	161580	205159	158042	144000			92
763	224.908	224.881	224.909	79.8142	79.2709	82.1839	19	6	5	6	2	31730.9	20557.4	19717.4	17989.1	17534.7	16442	16012.1	18481.6	17569.7	18552.2	15419.2	18794.2	15254.2	16667.4	15662.7	17864	16138.8	14245.2	9840.99	2556.48	9796.36	3933.44	4269.16	3121.16		[2M+3Na+K-H]3+ 283.898	8
764	225.006	225.005	225.007	391.794	390.973	393.012	11	5	6	0	0	3150.86	5348.04	5728.97	5536.89	7537.21	9228.88	8302.75	10093.6	14545	8241.69	9533.89	9583.05	6152.86	5675.84	4057.32	4959.37	5302.35	5350.57	4489.05	3753.18	5480.78	3580.91	4944.28	5200.37			1789
765	225.044	225.044	225.045	481.045	479.663	484.291	23	6	5	6	6	11912.8	18272.3	21162.2	20515.4	16957.4	26736.7	5947.55	8438.39	9922.15	12232.3	9718.26	10850	13927.1	15388.7	15734.8	20276.5	16277.3	15910.4	15946.2	18677.4	18117.2	25468.7	19828	20786.2			1608
766	225.053	225.052	225.054	1307.47	1284.2	1309.23	16	5	6	4	1	42471.1	35442.3	121509	68975.6	51240.6	102028	76469.6	51505.6	76686	70596.3	69409.3	59903.1	35732.5	23838.4	41111	48316.5	35526.1	38087	40276.3	9055.97	22146.7	29799.3	NA	39924.5			25
767	225.061	225.06	225.062	53.4427	52.688	54.3816	24	6	6	6	6	42877	54933.2	54495.8	48891.9	55046.8	49952.6	89191.5	82816.4	88164.7	92214.1	84172.7	83372.7	17545.1	18482.4	18140.6	20004.7	16674.2	19976.1	82949.6	96041.8	99945.2	84966.5	70548.3	77082.1	[228][M]+		47
768	225.15	225.15	225.151	821.388	820.763	821.76	12	0	0	6	6	2243.04	2212.09	1300.21	2778.37	1957.17	2280.88	2644.27	1959.19	2361.86	2346.96	2665.45	2690.9	13982.9	13439.5	12608.2	12324	12743.5	12306	12860.1	13902.4	14975.3	12786.3	13750.2	13357.4			1678
770	225.796	225.795	225.796	1300.34	1282.22	1306.05	8	6	2	0	0	33253.5	24926.5	27649.1	20708.8	26157.5	11561.9	9377.88	11053.2	7674.19	8132.17	5168.05	6248.86	NA	NA	204.984	NA	NA	NA	NA	NA	NA	NA	NA	NA			908
769	225.796	225.795	225.796	1163.24	1149.3	1166.66	16	0	4	6	6	803.456	5256.16	1909.86	1453.36	3621.4	1738.52	2679.17	4744.07	6055.49	5788.69	6463.82	6650.86	26372.3	25691.6	20586.6	27132	26141.5	24216.2	26762.6	27597.1	24948.1	17472.4	30816.9	28468.9			571
771	225.898	225.897	225.898	11.9059	9.33468	15.8703	20	2	6	6	6	61263.9	76881.3	NA	52518.3	NA	48250	59606	54723	50133.8	49103.6	49843.3	44118.1	6579.15	10573.5	8161.26	8345.18	9943.74	9132.68	10092.5	9162.42	12609.4	8374.29	12813	10158.6			1036
772	225.927	225.926	225.927	56.768	55.9038	57.1743	11	4	0	1	6	50776.2	71051.9	107376	101167	118173	79950.3	NA	506.579	NA	234.928	356.572	434.728	3724.06	919.087	NA	1178.43	1296.35	9835.9	328171	130971	151460	199291	280302	168714			286
773	226.065	226.065	226.066	52.6664	52.3717	53.7662	10	2	6	0	2	3049.91	4871.53	4440.32	3199.9	4088.81	4382.51	7339.76	5590.74	5806.97	5898.21	6022.23	5780.22	700.083	1455.68	887.849	1043.53	914.852	1239	6278.9	6448.35	6863.82	4824.01	4094.34	5800	[228][M+1]+		47
775	226.801	226.801	226.83	1307.34	1280.84	1308	11	6	5	0	0	66458.1	35811.9	86781.9	615572	271476	522864	604389	242614	331484	245664	260511	211389	NA	NA	282.303	NA	NA	NA	NA	NA	NA	NA	NA	NA			25
774	226.801	226.801	226.802	1152.06	1138.16	1157.62	24	6	6	6	6	675287	545970	717592	1.31321e+06	1.6076e+06	1.24896e+06	1.21169e+06	1.11389e+06	1.61711e+06	1.1766e+06	1.31859e+06	888170	250620	118618	144925	87611.7	95761.8	108969	92035.2	161707	117661	158804	139007	79619.3			1218
778	226.919	226.919	226.919	12.2245	10.9254	12.7127	6	0	0	6	0	NA	NA	NA	NA	NA	NA	4005.53	NA	NA	NA	5334	4078.65	29678.5	32130.3	32409.3	33784.6	27431.5	31866.4	NA	NA	NA	NA	NA	NA			1037
776	226.919	226.897	226.922	102.229	97.5757	116.836	16	0	5	5	6	8630.36	11913.8	12809.8	13601.9	11919.7	12395	4137.93	16696.7	18053.6	9465.61	11761.3	7866.88	29316.4	32480	30195.5	32217.9	26678	30634.8	29118.1	26748.9	29570.5	30407.9	29689.7	27294.4		[M+H]+ 225.912	1410
777	226.919	226.919	226.92	50.7764	50.6986	51.3241	6	0	0	0	6	23786.4	29344.2	47455.6	41356.6	47394.1	37243	20441.3	29127.6	22967.4	28496.1	20643.8	25937.2	53514.9	45761.3	57987.3	46181.3	65038.5	58702.2	168801	148337	122508	115221	115554	126103			26
779	226.979	226.978	226.979	1308.48	1302.6	1309.82	18	2	5	6	5	19524.1	20695.6	19826.5	45745.3	37101	48366.8	72651.5	56117.2	47095.6	63502.1	NA	75100	48273.7	39310.9	77689.4	44329.1	70000.4	66961.1	37519.3	28126.9	52941.5	125442	56054.6	59598.4			25
780	226.996	226.967	226.997	67.8786	49.1218	68.7317	18	6	6	6	0	230824	283169	294130	243619	262017	226491	140184	212319	192987	189465	185454	175203	122919	144011	115481	128829	122800	114724	20787.5	21851	2576.81	26863.6	21512.9	17532.1		[M+Na+K]2+ 392.038	5
781	227.017	227.017	227.018	172.143	171.493	173.349	22	6	5	5	6	5492.81	24299.5	29937	21766.4	22374	22178.7	3076.45	9761.26	6302.1	8167.91	7648.26	7740.61	3625.81	5441.04	4427	4785.42	6308.71	4085.13	23144.3	32194.1	26716	33238.3	23253.1	15571.8		[M+NH4+NaCOOH]+ 140.991	151
782	227.893	227.892	227.893	14.5511	13.0847	24.7222	9	6	3	0	0	20033	27265.9	25222.7	24006.4	23240.7	23216.3	20325.1	19439.3	NA	18079.3	16547.1	15851.1	1410.4	NA	NA	2387.77	2505.61	2707.21	NA	NA	NA	NA	NA	NA			978
783	227.97	227.967	228	50.2462	48.8587	68.1803	21	6	3	6	6	12276.3	13170.9	18476.9	11826.8	14605.1	12211.4	12703.8	16436.7	20250.7	17023.6	18495.6	16104.7	22324.3	25418.6	22703.2	23077.7	21231.2	20667.6	10236.2	8395.93	11441.5	10931.5	12201.8	11234			744
784	228.161	228.16	228.161	765.862	764.821	766.8	24	6	6	6	6	13880.7	10589.7	10223.8	9836.77	10469.2	11177.7	10208.8	10697.8	10820.3	10902.5	10330.3	11524.1	12290.6	14428.5	14504.3	13031.2	14886.8	13455.4	13706.9	13633.1	14308.3	13871.5	13176	14569			234
785	228.799	228.799	228.799	1150.84	1135.4	1157.73	21	5	6	4	6	98424.2	92853	158031	231932	276726	280134	235154	169568	304215	151114	271586	177587	38781.8	15264.4	21613.6	17285.2	16319	16426.6	11838	35889.7	20253	18659.2	13542.2	14539.9			92
787	228.96	228.96	228.961	14.7083	13.6332	17.321	12	6	6	0	0	504877	647407	656471	654083	682270	682006	663122	710811	695619	722200	701016	713738	NA	NA	NA	105461	103574	100274	NA	NA	NA	NA	NA	NA			943
786	228.961	228.961	228.961	100.4	99.6159	101.204	12	6	6	0	0	310041	357539	342454	346747	344680	346589	368807	338505	360648	366244	351556	346031	148126	143400	140796	133930	132626	135985	138579	144500	138582	144883	133379	135173			1414
788	228.961	228.961	228.961	155.526	150.813	163.797	8	0	0	6	2	619851	685990	697265	697896	703924	721802	722364	761640	749053	761058	747032	756857	1.42223e+06	1.43526e+06	1.38326e+06	2.79714e+06	1.35619e+06	1.37043e+06	1.3237e+06	1.37193e+06	1.36487e+06	1.40547e+06	1.26434e+06	1.32015e+06		[M+H-CO]+ 255.948	935
789	228.992	228.967	228.994	68.8287	67.4276	87.6797	24	6	6	6	6	88316.8	102288	104768	90272.7	100345	91574	51668.5	75764.3	70031	73803.8	71284.9	67060.5	26836.9	29745.8	25916.5	23830.5	24178	21231.1	25640.6	30379.5	22433.3	27333.3	25247.6	28223.5			5
790	229.012	229.012	229.013	54.102	54.0217	54.5187	6	0	0	0	6	15572	27294.5	26644.9	23042.2	22956.9	26172.3	8370.21	9963.32	10982.6	11364.5	9863.85	9866.91	956.768	3847.85	3642.73	3485.25	2993.83	3348.69	16227	20207.6	17388.3	22669.6	20599.4	19427.9		[M+H]+ 228.002	47
791	229.145	229.144	229.145	932.679	931.675	933.396	24	6	6	6	6	20675.2	20348.1	22080.4	17630.8	18968.8	17218.2	15818.1	17367.5	17646.2	17511.2	17236.9	17705	12029.6	11656.8	11736.5	12373.3	12787.7	13133.8	10652.2	12090.3	13646.2	12210.2	11589.1	12075.6			229
793	229.156	229.156	229.156	251.559	251.145	253.887	10	6	0	0	4	4333.73	17154.2	18548.4	13221.3	11155.4	17411.5	1078.49	418.002	397.267	573.137	330.754	148.049	3173.94	1992.2	1211.26	911.409	556.327	1730.79	7849.63	7768.32	6432.26	4677.31	8393.1	7926.15			131
792	229.159	229.159	229.16	1176	1164.93	1177.28	12	5	6	1	0	5261.02	18315.5	7043.24	9450.45	16526.3	16452.5	16496.7	17341	14920.4	16089.9	14125.7	14909.5	4114.65	2453.87	2862.75	3868.77	6717.39	4479.22	4004.46	6702.52	3610.17	1880.25	6601.84	4181.67			14
794	229.181	229.181	229.182	1215.9	1213.84	1218.4	21	6	6	5	4	53179.6	82444.7	78448.7	89965.8	114148	108215	128447	128920	130562	132122	134724	128959	31459.1	22067.6	16497	21540.3	29413.1	28232.7	16820.2	35213.3	34597.6	17287.9	40825	29725.2			437
796	229.874	229.874	229.874	102.024	99.0907	103.116	12	6	6	0	0	28579.2	37871.3	38225	38039.6	38728.4	35576.7	44776	41912.8	42942.4	42559.9	38134.5	38183.2	13930.2	11814.8	14514.4	12258.6	13199.1	12703.8	3817.01	2659	3874.53	3984.24	3582.63	4698.25			1455
795	229.874	229.874	229.875	13.5275	12.0955	15.5679	24	6	6	6	6	110016	146438	152408	147316	145561	145839	133659	131211	126833	119691	115956	117177	42867	42533.9	45900.1	45655.6	43452.6	46164.5	46716.4	45150	44927.2	47456.2	49590.1	52837.9			1038
797	229.917	229.917	229.918	785.516	783.816	787.082	11	0	0	6	5	340.415	298.819	NA	518.99	312.831	156.928	NA	NA	877.702	461.952	357.853	416.77	6477.63	6927.99	6752.78	6663.01	6186.08	6765.9	6872.2	6890.57	7618.13	6595.5	7499.06	6829.85			1770
798	229.948	229.947	229.948	1307.92	1298.1	1309.63	11	0	0	6	5	NA	NA	NA	NA	833.841	NA	666.363	1409.54	2243.3	1323.01	964.277	2316.65	80200.3	53978.2	36552.2	44710.3	81403.4	43567.1	45057.1	20862.9	49989.4	69412.7	43833.2	27088			666
799	229.999	229.999	230.001	58.7822	57.2242	59.8247	14	1	1	6	6	5075.33	6368.59	5832.19	6492.33	5535.77	6880.35	6541.88	4775.88	5652.78	4265.37	4468.08	4741.76	14183	7788.79	17937.6	11378.3	19593.6	17067.7	31290.4	33367.8	26735.5	21975.2	18434.7	26823		[M+2H-CH2]2+ 471.988 [M+2H-CH2]2+ 471.988	6
800	230.067	230.067	230.068	141.765	141.559	142.332	13	1	6	3	3	2945.85	5074.76	5549.73	5243.67	5953.86	6942.87	8207.35	16389.2	14117.6	14589	15151.8	14137	6468.87	7635.76	5380.79	8693.48	6869.77	4195.15	12902.5	15770.9	17082.5	18069.5	13093.9	13757			1389
801	230.766	230.766	230.766	1149.46	1148.84	1151.68	10	4	6	0	0	22361.8	40807.5	43148	19592.5	37320.7	23961.6	26796.6	46591	40035.2	51250.1	48732.5	60413.1	9032.97	5222.3	5380.77	8362.76	9496.11	6774.75	10811.3	11719.7	12832.4	8649.65	16442	12608.6			1567
802	230.881	230.88	230.882	16.1435	14.0931	17.6098	14	6	6	1	1	49250	57473	56232.9	52618.2	51089.5	49076.9	41446.9	42068.4	40101.3	38537.9	36250.2	37612	7132.1	NA	8633.76	7339.03	7401.9	7623.58	NA	6275.92	NA	NA	NA	NA			956
803	230.957	230.957	230.957	152.824	148.772	157.888	12	0	0	6	6	48741.6	50234.6	50602.9	48928.2	52114.4	51485.7	54809.3	53696.7	53452.5	56832.5	55371.2	55780.4	434981	395174	369534	760914	353812	594777	345044	332625	326927	341358	351638	356768			936
804	230.982	230.959	230.985	116.227	101.125	128.126	18	4	6	2	6	18203.6	29786.6	25779.9	18435.1	25010.9	25830.7	29174.1	41081.4	43726.2	46796.5	40804.2	44657.1	13780.1	16791.4	15774.1	26917.7	20630.7	11003.5	37343.1	44091.2	39517	42878.6	41877.8	45312.7			1803
805	230.985	230.984	230.986	1282.98	1277.81	1290.12	11	0	0	6	5	5831.76	NA	NA	1448.84	1767.7	2916.14	2435.46	735.069	2046.01	2016.42	2537.02	1284.92	17558.4	23776.5	29940.5	21162.8	11094.9	17270.4	24930.4	2331.47	12181	31037.1	18452.4	20960.8			1594
806	230.987	230.985	230.987	1189.86	1178.78	1200.74	12	4	6	1	1	238626	29036.6	2871.37	NA	23047.6	21948.6	19015	20209.9	21038.3	17174.9	20404.9	16598.3	19663.5	16053	3031.46	19220.9	22484.1	16607.2	2565.86	23735.9	10712	NA	12452.7	9218.92			866
809	231.012	231.011	231.012	317.167	316.593	317.838	9	0	3	0	6	8874.05	13686.5	13182.6	12398.1	10793.7	8526.91	9367.23	16290.8	13448.2	15162.2	15680.6	16370	15460.7	11364.6	12358.4	7083.65	12102.3	11221.6	20830.7	22983.2	19009.8	19693.2	18092.4	21063.2		[M+2Na]2+ 416.054	13
808	231.012	231.012	231.013	279.798	279.013	280.48	20	6	6	2	6	32041	37145.3	36263	32228.6	31125.1	30789.3	15538.3	23366.5	20632.9	21759.6	22584.8	23439.4	23518.5	23236.4	23226.7	13802.8	20971.5	21788.9	25089.7	29895.4	29408.4	28112.3	25465.9	25971.5			7
807	231.014	231.013	231.015	57.4922	57.0302	58.039	24	6	6	6	6	39222.5	40710.2	30619	27496.6	25435	30014	53324.1	78301.2	66928.3	85833.3	74038.1	78248.4	334111	392795	342273	352881	343246	259098	38962.9	40228.3	35424.2	41284.1	36274.2	37929.1	[51][M]+	[M+Na+NH4-H]+ 190.996 [M+Na+NH4-H]+ 190.996	6
810	231.07	231.07	231.071	773.929	772.866	779.808	13	6	0	1	6	12565.6	18149.6	12955	9916.7	7394.78	23233.7	1798.37	3244.43	5242.61	1600.5	2608.88	3182.28	1936.64	5704.75	1637.59	2612.56	1326.86	2197.13	8379.41	12927.1	12907.8	15543.9	10692.4	12252.6			1681
811	231.932	231.931	231.932	14.7757	14.002	16.1401	14	1	1	6	6	51951.8	NA	NA	40082.6	NA	40386.1	43305.5	42525	NA	43895.2	42855.3	43353.7	52004.2	51424.2	52006.9	51879.1	52785.8	54159.5	53365.2	56565.4	55099	56926.9	56245.2	56690.2			1039
812	232.016	232.016	232.017	57.1537	56.835	57.4867	6	0	0	6	0	346.301	267.663	NA	543.899	232.98	197.788	173.215	977.328	737.223	1047.3	260.333	1020.26	20751.2	23978	20850.8	24292.2	22070.8	16222.8	1664.36	1038.01	958.662	1064.75	1103.34	1107.27	[51][M+1]+		6
813	232.764	232.764	232.764	1148.97	1142.3	1151.02	12	5	6	0	1	54454	81401.7	84278.8	37185.9	69289.7	39207.6	44121.4	88170.7	65210.9	83673.4	77976.6	104858	15129.8	6955.33	10074.7	15168.6	15812.2	10171.5	17219	18685.8	29966.8	17788.3	28495.6	25651.1			1570
814	232.899	232.886	232.924	52.7294	48.5784	53.5367	18	6	0	6	6	230004	239706	343627	393190	332106	406808	10117.8	20106.8	32378.4	19942.6	20077.5	20751.8	22652.4	25611.9	18625.9	21242.1	26771.5	20541.9	73044.8	116485	121908	28265.6	111274	43545.7			47
816	232.936	232.936	232.936	17.0486	16.5189	18.931	6	0	6	0	0	61372.2	67369.8	72599	73584.1	NA	79993.5	85618.3	90160.4	91478	98934.9	96343.1	93287	19234.2	18124.3	17787.2	19135.3	18852.5	20392.4	19814.4	18444.8	NA	20733.6	NA	NA			942
815	232.939	232.937	232.94	82.1572	79.4767	83.5626	24	6	6	6	6	74591	82843	89198.4	92457	91092.1	96836.5	80401.9	93194.7	91978.9	99520.5	101300	101973	77790.6	79358.8	82672.7	81158.9	81731.6	84813.4	95660.6	102172	93022.5	105309	101700	96467.6			48
818	232.986	232.985	232.987	843.902	842.479	845.179	20	6	6	4	4	22661.3	19766.1	19330.8	17832	19761.2	20069.6	19559.4	19397.1	21027.5	20554.9	20066.8	19976.8	9740.27	9268.93	10662.3	9486.74	9749.11	10550	9310.09	8821.58	11132.1	11065.3	11907.4	9406.82			1701
817	232.988	232.988	232.989	128.126	126.135	131.941	23	6	6	5	6	80361.4	85443.1	85596.2	82807.6	82646.1	77873.4	70706.8	75077.4	73328.7	83095.7	76429.8	80138.4	66416.1	58396.7	42416.3	46770.9	49709.2	37713.1	49919.8	46859.4	42678	35715.9	34929.5	38215.3		[M+2Na+K-H]2+ 382.035 [M+Na+K]2+ 404.02 [M+2Na]2+ 419.988	1
819	233.095	233.095	233.096	618.918	617.737	620.427	24	6	6	6	6	46502.9	78179.5	69725.2	44093.5	51604.8	72994.3	19658.2	29615.6	38370.6	26414	30786	32331.7	30465.5	60713.3	29949.4	64760.8	31992.4	27235.5	82188.7	122831	114901	124820	108626	95709.4	[371][M]+		1693
820	233.155	233.154	233.155	1212	1211.11	1213	24	6	6	6	6	69754	129043	152613	171461	251837	233200	287773	285706	285833	314409	305425	307341	141744	72882.6	61290.5	112149	130875	121307	128680	142954	158864	152418	176342	154534			426
821	233.892	233.892	233.892	1155.63	1147.26	1161.64	11	0	0	5	6	2931.87	7491.66	5605.49	6066.07	7485.05	6753.15	7096.12	7976.97	5863.89	7036.76	8335.18	10934.6	25161.3	20637	27933.7	30154.7	24446.4	22213.1	21738.2	26028.2	25947.8	24921.9	25482.7	22182.9			1201
822	233.932	233.931	233.932	13.9249	11.3749	17.6098	24	6	6	6	6	28518.4	36129.6	37595.1	39305.7	39012.8	40213.1	41236	40403.8	42386.2	41176.5	39535.7	38569.4	35519.8	38548.8	35646.1	38555.8	36986.3	35854.6	36885.2	37472.5	40664.7	39342.5	43794.4	42525.4			1040
823	233.939	233.932	233.942	89.0111	82.5151	105.975	16	4	3	6	3	9939.51	5816.25	4991.14	15466.6	11966.3	15338.2	11317.3	14147.2	16151	14034.4	12677.5	13504.5	7521.37	13447.4	6960.19	9226.38	6857.14	12804.1	9618.53	10454.4	10205.7	14012.2	12238.4	15794.2			11
824	234.006	234.006	234.007	1087.74	1076.52	1098.12	24	6	6	6	6	48280.7	45360.1	45766.5	44441.3	44910.9	45777.5	46955	44726.1	46459.7	47190.7	47224.9	43699	41780.6	43719.4	46166.4	43795.1	42566.4	44636.5	44175.9	44727.1	44649.9	47945.8	46664.3	48107.5			1479
825	234.099	234.098	234.099	618.462	617.155	619.177	13	5	0	2	6	4964.16	8480.27	7138.29	4019.48	5262.25	6463.91	1486.24	1822.41	3209.83	2118.42	3049.39	2378.38	2064.18	6087.71	3032.78	5785.84	3069.31	2352.14	7633.55	13616.2	13049	13753.6	11847.6	9966.46	[371][M+1]+		1693
826	234.158	234.158	234.159	1212.1	1211.85	1212.75	13	2	6	2	3	7381.84	16552.2	20447.6	24060.6	37899	35233.4	42001	47039.3	44226.2	48533.9	48396.9	47490.6	21947.9	9752.39	8303.9	17244.3	20442.5	20291.5	19156.5	23638.3	24640.5	19336	28948.8	21987.7			427
827	234.872	234.871	234.874	13.3836	10.4768	18.187	13	6	6	0	1	11866.3	11948.2	22777.4	11416.8	13187.4	13325.1	34951	25423.9	37069.9	24788.5	31654.4	32004.8	19268.6	NA	NA	19236.2	17702.4	17639.1	NA	NA	NA	22255.8	NA	NA			1041
828	234.873	234.872	234.873	102.962	102.769	104.86	6	0	0	0	6	9115.03	9916.44	11723	11015.7	11300.3	10979.2	11371.6	11293.1	11915.9	11832.2	11643.3	11129	7633.17	7899.73	6211.76	8262.49	7980.89	8606.98	11089	11684	12623.4	10260.1	10474.9	12271.5			1456
829	234.885	234.867	234.889	52.688	43.0068	53.4117	17	6	0	6	5	36422.6	44310.2	53739.6	60918.5	54246.2	55151.4	3290.98	1212.73	3796.03	2722.49	2464.37	2822.8	30996.4	33001.3	32022.4	32233.8	31994	31546.8	23016.6	21816.6	26507.4	21110.4	18786	19160.6			1251
830	234.898	234.898	234.899	1157.59	1146.59	1167.1	8	0	0	2	6	418.584	1931.89	2034.64	1591.23	2798.11	2752.76	1957.1	4247.01	2285.59	4130.88	2042.69	4786.75	21333.2	15180.8	20520.5	20775.2	21190.7	16931.6	21697.6	25974.6	23143.5	20118.8	24855.2	22201.2			60
831	234.912	234.911	234.925	88.9573	87.5308	102.466	17	6	6	5	0	30739.5	34958.4	31379.7	30253.9	32629.8	29458.6	16575.4	17856.8	15915	19420.1	16010.3	16600.5	14679.1	15170.8	15850.2	17469.6	15696.6	13534.8	2334.98	3142.41	3668.14	4922.67	4171.08	4145.12		[M+Na]+ 211.927	11
832	235.134	235.134	235.135	1086	1085.11	1086.46	13	1	0	6	6	4074.41	4229.39	3583.67	2831.18	2740	3584.99	2970.49	2361.23	2376.86	3121.1	2075.14	2447.54	17643.7	17629.6	20721.7	17916.7	14786.2	11766.9	7276.26	7933.45	6494.46	7312.73	6739.28	6406.41			72
835	235.926	235.89	235.926	1140.11	1138.64	1153.99	17	6	6	2	3	455368	362882	341735	699565	502193	350024	498270	401032	407622	321429	467914	504972	17469.1	15633.1	8962.62	11102.2	21528.2	20485.6	9701.69	19603.9	11387.5	16895.3	18484.8	14150.2			1552
834	235.926	235.926	235.927	104.271	102.584	105.893	23	5	6	6	6	80923.9	122149	134617	140093	144389	141193	170769	155181	155983	142467	151249	148212	95033.9	97666.3	108578	100593	93829.4	108596	81973.9	75446.7	86544.4	84477	88979.2	83381.1			1457
833	235.926	235.926	235.927	13.5345	12.0955	15.0806	24	6	6	6	6	349663	477383	496300	489587	498329	500745	490890	486896	481973	482788	459656	467433	422329	456554	467355	478400	465886	456578	473748	466509	491300	498268	512435	517125		[2M+Na+K+NH4]3+ 313.893	36
836	235.941	235.94	235.941	58.3455	57.7437	59.5372	8	0	2	6	0	1439.75	NA	NA	NA	NA	NA	5944.76	4120.61	2866.08	1054.81	5825.27	4518.34	4152.91	4294.17	6938.13	4858.09	5235.3	4888.92	3374.71	637.754	2407.54	NA	3227.07	2244.05		[M+H]+ 234.932 [2M+Na+2K+NH4-H]3+ 294.935 [2M+3Na+NH4-H]3+ 310.909	6
837	236.046	236.046	236.047	54.4168	53.9583	54.8989	13	6	6	0	1	5147.66	9065.52	6870.39	6738.6	7289.17	8369.67	3764.82	5410.27	7057.72	5562.87	4915.78	4723.34	260.858	1072.35	448.886	936.772	NA	275.455	2606.54	4635.01	4625.56	4761.19	4080.19	4875.88		[3M+H+K]2+ 144.038	6
838	236.078	236.077	236.078	88.1823	87.3384	88.606	19	6	6	4	3	10528	17111.9	18059.2	11565	13082.6	21323.7	10736.2	18877.9	20684.5	20038.9	17284.8	19645.4	18186.9	26938.8	15241.5	27632.1	15722.7	11947.2	6606.64	10339.9	11651.4	13496.9	9040.04	9513.32		[M+H]+ 235.07	11
841	236.105	236.105	236.105	1308.1	1307.35	1309.31	10	4	6	0	0	81061.8	NA	194092	401918	234212	631152	628785	337153	457042	1.27874e+06	453617	381170	64786.1	58239.2	59560	68547.5	69037.5	60252.3	59789.9	53357.1	59575.8	62656.8	NA	60946.5			25
839	236.106	236.105	236.106	1086.57	1085.67	1087.8	24	6	6	6	6	182633	170843	165930	166127	166529	165157	189739	162965	166718	171513	167234	168920	219556	237478	218312	215147	202502	213373	209994	203311	200345	208525	214928	211989		[M+K]+ 197.151 [M+H]+ 235.103	72
840	236.106	236.105	236.106	1179.76	1167.89	1183.52	16	4	0	6	6	133276	171082	143868	148609	183845	45112.8	198927	199424	200897	197442	196644	197593	162134	174688	158246	153415	147501	160127	145689	145644	142283	146585	149847	146793		[M+Na+K]2+ 410.252	14
844	236.911	236.91	236.912	1203.01	1201.76	1205.1	11	5	6	0	0	3205.34	50095.2	55203.8	44551.1	59707.5	48544.5	49532.3	48327.1	49648.8	48928.4	48596.2	54645.5	643.102	2116.17	NA	1650.1	2542.05	857.924	NA	1146.83	NA	NA	1324.38	NA			1112
843	236.912	236.911	236.913	1307.08	1285.58	1308.11	12	6	6	0	0	51276.5	53352.6	56282.3	46620.8	83290.9	66674.2	77144.9	50922.2	69754.4	49944.6	58612.4	87623.9	NA	1777.86	2337.84	466.298	389.5	NA	NA	NA	NA	607.569	NA	NA			636
845	236.912	236.896	236.928	1156.52	1136.03	1165.65	13	1	1	5	6	8243.21	12933.3	7472.66	7345.02	12964.8	10524.3	11973.8	13420.2	12893.5	14671.4	15717.2	18761.3	20395.5	12330.2	18634.7	11488.2	20783	14727	36534.4	20301.3	25010.8	35601.7	31830.4	25866.6			1219
846	236.928	236.908	236.929	107.149	87.8983	109.638	10	1	1	2	6	6444.95	11531.2	10236.9	11644.9	11398.7	12043.5	13014.1	12205.5	13645.6	13802.3	12387	15750.5	9267.99	5053.91	9521.3	5944.98	10590.1	10077.8	12898.6	14265	14055.8	15379.6	13681.5	16156.2			1161
842	236.929	236.929	236.929	13.5925	12.0955	15.4268	22	5	5	6	6	NA	39084.5	42170.6	40779.9	41663.6	41866.8	37116.5	37872	NA	41908.6	39094.5	38525.7	32516.7	36045.6	36371.6	36528.5	32951.3	37561.5	38543.3	33393	35924	34549.7	36813.5	35309.1			1042
847	236.98	236.979	236.98	748.5	734.903	752.793	21	6	6	3	6	72602.7	28300.9	25091.3	24140.3	23874.5	26728.6	23288.7	22851.4	23979.7	22819.4	21115.1	23303.8	12487.5	13034.4	13108.2	12810.7	11504.6	11414.1	12800.3	13597.5	11601.3	13404.5	19085.5	14780.3			173
848	237.044	237.043	237.045	243.714	243.157	244.227	24	6	6	6	6	15177.7	22479.9	26254.5	20052.6	22703.7	23299.3	7527.81	14353.4	12615.6	13992.3	12189.7	12094	8002.14	8673.8	6839.84	6590.42	7726.95	7030.63	17999	21388.8	18270.9	19718.2	16291.1	17823.6			1812
849	237.062	237.061	237.063	57.8476	57.2168	60.1039	23	5	6	6	6	21421.2	44831	43834	37809.1	42191	46718.4	31394.9	51078.8	52372.1	73658.9	50176.3	47361	20446.1	19863.5	20102.1	18439	19008.2	18130.9	45777	56148.3	52477	54236.6	49286.1	50005.2		[M+Na]+ 214.072	6
850	237.113	237.113	237.114	1081.95	1077.8	1085.96	24	6	6	6	6	59101.1	51418.8	52189.6	52351.1	49892.1	52458.1	57090.5	53334.9	53502.2	53475.2	54514.1	54456.7	52840.4	56832	54317.8	53492.2	50886.8	56334	50120	51055.1	52199.5	51122.8	49897.5	51524			211
851	237.87	237.869	237.873	96.2928	93.6824	105.974	16	5	5	0	6	14851.9	16499.7	15641	17482.4	16974.9	14753.7	16814.5	16878.1	15911.7	15869.3	17468.9	16778.6	9699.74	6924.96	10434.6	9477.86	9613.3	8791.49	13074.9	14452.7	12118.9	12163.6	10327.4	12403.7			1364
852	237.907	237.867	237.908	14.1607	12.0955	18.483	24	6	6	6	6	29562.8	32475.5	32492.5	31070.1	33047.9	33689.7	31590.8	32209.4	30896.8	32840.9	30546.7	32446.8	22509.9	22943	24598.9	20781.9	20828	23335.9	24865.1	21584.7	22955.6	21229.3	23780.6	22836.5			1043
853	238.037	238.037	238.038	1307.94	1305.92	1309.23	24	6	6	6	6	185244	288644	283567	224760	218204	223068	277220	236176	238988	251832	231100	243888	206706	220191	236416	251571	226052	213873	217294	211529	211652	220661	214638	202150	[127][M]+	[M+K]+ 199.069	25
854	238.071	238.038	238.072	1157.02	1152.44	1178.79	15	5	6	3	1	3829.06	6981.16	5557.41	6324.16	9201.64	11321.9	11560.3	9214.96	9033.2	8829.53	11177.4	9130.33	4768.02	77361.8	68945.8	3639.04	3503.55	3818.39	68081.3	3534.83	3388.71	1562.89	4282.72	4019.36			1220
855	238.836	238.836	238.836	1207.27	1205.81	1213.12	11	5	6	0	0	604.646	29867.4	43367	53411.9	53655.1	41612.4	57434.2	50508.8	46027.6	55625.8	49112.1	50228.9	NA	NA	NA	NA	213.337	NA	NA	NA	240.998	NA	7519.16	NA			1113
856	238.859	238.859	238.862	101.806	97.7114	104.96	23	5	6	6	6	196772	192617	200752	208318	217258	225149	275579	257634	249079	259359	283706	281291	144299	139071	156166	153017	182494	174696	38151.6	39358.8	39243.5	41825.8	40310.4	37284.7			69
857	238.861	238.859	238.886	20.8637	15.1803	55.3617	23	4	6	6	6	255810	5929.87	11932.3	203698	212373	9952.54	244782	255090	254911	260499	259194	249293	52427	54514.1	47233.5	50457.9	48040.9	47066.4	56705	53913.3	55545.7	54348.5	49236.4	50909.7			1044
858	238.93	238.911	238.931	1158.15	1141.13	1168.47	19	5	5	3	6	10914.6	19256.6	17959.9	23078.7	33798.2	34365	24108.6	36941.7	34277.6	34744.5	34683.2	38090.3	11422.4	6264.1	7815.45	13526.7	20154.9	11897.5	24945.8	23320.1	17627.4	19990.8	21596.4	20115.2		[3M+H+K]2+ 145.958	60
863	239.04	239.039	239.06	1307.79	1266.68	1310.73	22	6	6	4	5	15196.6	23129.5	78867.2	134558	134699	73817.4	118443	191948	25783.9	51100.7	41322.5	49426.8	19715.3	41639.5	42308.2	36678.3	20762.4	16609.5	26181.9	2117.71	22307.6	40839.2	39946.2	31748.2	[127][M+1]+		25
860	239.06	239.059	239.06	139.149	138.388	139.631	9	0	3	0	6	3579.85	5067.88	6156.42	5430.49	7461.57	5827.88	9397.47	20010.3	17018.2	19883.7	17014.1	19740.8	3230.44	3106.25	2820.79	3146.98	3037.6	2487.53	18173.2	18453.3	16173	14517	14173.5	14885.7			1784
859	239.06	239.059	239.061	90.6791	88.8518	91.753	18	3	3	6	6	7751.4	12200.8	15865.3	13727.3	15572.4	15393.4	5645.58	12241.9	8909.75	12566.6	9453.4	9725.34	12065.9	10988.6	11438.1	10117.7	10909.7	7738.36	10156.8	11085.1	9452.26	8304.84	10008	9002.26			61
862	239.067	239.06	239.068	1209.19	1208.5	1243.63	24	6	6	6	6	81087.3	55901.3	124886	142860	178548	168467	190718	200427	752695	191152	192688	188554	164266	165923	171756	194851	191127	180477	205920	186419	184179	184015	149531	180571			438
861	239.078	239.077	239.078	57.7171	57.11	58.808	24	6	6	6	6	25252.6	50215.9	50779.5	36809.9	35901.1	52049.6	36084.3	61347.3	59846.3	58132.6	56855.4	60178.6	20586	29516.5	19322.8	32024.2	18749.9	18297.4	59034.8	69348.8	74300.4	76239.3	63736.4	66220.6		[M+H]+ 238.067	6
864	239.129	239.129	239.13	1158.33	1157.12	1159.64	15	3	0	6	6	51621.9	121094	67411.1	63912.2	73615.5	67242.7	73494.1	71231	72027.6	75400.8	71969.1	71726.3	107062	111250	110726	98995	101163	112714	98332.8	91624.3	88652.9	99386.1	98636.3	92374.2			1355
867	239.903	239.903	239.903	1138.37	1137.32	1140.13	12	6	6	0	0	230245	247450	299843	166291	200337	367305	179752	326072	443235	343415	160706	213225	213.862	1264.81	1651.63	1749.02	1058.93	1857.94	1582.71	1629.36	2381.05	1025.01	1495.27	1748.76			1571
866	239.903	239.903	239.903	102.629	98.3711	104.595	24	6	6	6	6	68874.1	105235	116840	126946	126300	132543	150539	130835	130852	132495	127171	128356	51260.1	49851.9	53688.4	51691.1	49955.2	53789.3	45552.3	45429.8	46825.5	43536.8	46467.6	46213.4			1458
865	239.903	239.903	239.904	13.4958	12.2455	15.0806	24	6	6	6	6	317846	452338	456830	475121	469733	484506	480135	491357	479744	482056	465724	469811	290534	306863	312436	325022	315814	307983	317726	314934	315235	289188	328566	331407	[213][M]+	[M+Na]+ 216.91	36
868	239.99	239.989	239.991	838.774	837.948	840.106	12	6	6	0	0	8016.57	6075.51	7021.34	5978.25	6069.34	6464.86	4714.45	6116.85	5773.72	6170.61	6344.78	5959.27	2770.47	2174.5	2626.55	2159.08	2366.07	2836.49	3369.38	2684.15	2866.45	2272.3	2785.25	2782.76			255
869	240.069	240.062	240.071	1209.2	1207.09	1242.97	25	6	6	6	6	5786.14	18593.8	17729.9	16241.6	29489.7	29249.9	33048.3	38689.6	156027	32715.5	32205.7	33718.5	24811.3	24301.5	23491	24959.8	26442.7	26935.6	20496	24340.8	26123.8	19198.3	23575.4	22851.8			428
870	240.856	240.856	240.857	101.656	97.0518	103.163	17	5	6	6	0	120355	114278	118975	126582	131748	135565	158670	153734	153901	155984	166456	161354	89540.4	89387.4	90940.4	91637.4	92873.1	101948	25287	27513.5	25803.3	27403.6	27897.2	25892.4		[M+K]+ 201.888 [M+NH4]+ 222.822	69
871	240.857	240.857	240.857	15.2107	14.9534	16.4436	7	1	6	0	0	155145	NA	NA	124432	NA	141383	143152	155693	153783	151920	152674	154880	NA	NA	NA	28308.5	26484	30490.8	NA	NA	NA	NA	NA	NA			1045
872	240.91	240.907	240.91	14.219	12.9659	14.8882	17	5	0	6	6	63088.9	67041.4	67226.6	68986.4	66232.3	68940.3	69365.1	70259.8	NA	71757.2	66878	71080.2	78493.5	81132.9	79597.4	81239.5	82144.7	79987.5	82164.2	83922.3	83756.7	83892.5	83798	85626.2	[213][M+1]+		36
873	240.911	240.91	240.911	99.5517	97.1304	100.071	7	1	0	0	6	34046.6	30766.7	30997.1	31644.2	31787.9	35356.4	33985.9	30884.9	32833.7	35557.4	34845.9	32498.2	42982.8	43952.1	43637.6	43262.3	46189.6	49555.1	40126.7	42533.2	45552.7	45545.9	42084	41258.2		[M+K]+ 201.951	1412
874	241.012	241.012	241.013	55.4481	54.2571	59.5372	17	5	2	6	4	44951.8	61227.4	50497.1	35514.8	40157.4	45988	45248	57326.2	51963.3	51496.8	57887.2	58163.2	18643.2	20292.9	21094.8	20095.4	23374.1	18004.2	17446	22242.4	38529.9	39147.7	21835.2	22781			6
875	241.033	241.012	241.046	83.2	82.1194	111.307	23	6	6	0	6	8057.34	12258.1	9049.64	5024.71	7967.72	9687.2	9292.07	11158	11265.3	9559.93	10923.3	11960.6	7712.79	10224.9	7672.58	8513.88	6290.89	6528.29	3894.62	5036.88	5028.54	6213.84	6102.87	6851.83			1288
876	241.891	241.884	241.901	13.0705	11.3749	15.7838	24	6	6	6	6	12435.4	19118.6	19039.8	19159.3	18749.8	19530	25838	27168	26112.6	27146.3	25638.3	24509.8	64683.9	69206	75357.4	73762.4	74080.3	69590.5	71527.7	71755.5	73131.1	71868.5	70565.7	70674.8			36
877	241.9	241.896	241.927	58.4932	57.2277	62.0258	15	6	0	6	3	12043.6	19830.1	24669.9	24687.7	27088	19801.3	NA	NA	NA	NA	NA	NA	11552.4	5185.9	12589.8	11075	14459.4	9953.33	27780.7	5724.3	7294.35	13347.2	21421.9	5175.08			6
878	242.08	242.052	242.081	55.738	55.1782	57.428	24	6	6	6	6	18948.1	27907.6	24157.1	23310.8	20320.7	30023.9	374486	453574	473857	448573	461049	464094	58287.7	80757	26194.4	76211.4	17266.2	39740.4	126814	146685	186279	120276	125463	132786	[52][M]+		6
879	242.176	242.176	242.177	858.201	857.642	858.602	24	6	6	6	6	157201	142036	132696	135199	144312	136485	131668	141176	135761	141564	140743	147565	158873	164086	152024	157435	158368	153329	151504	152450	159982	157752	148424	165284	[303][M]+	[M+K]+ 203.214 [M+Na]+ 219.187 [M+NH4]+ 224.143 [M+H]+ 241.169	106
880	242.854	242.853	242.854	102.018	97.0518	103.874	16	5	6	5	0	19693.1	21064.4	21085.2	23691.4	22790.4	23893	30332.4	25623	26119	25504.6	28144.3	30132.6	17055.7	15510.3	17211.9	16376	15511.1	11921.4	1670.23	1789.45	2803.78	3186.26	2215.04	2290.52			1459
881	242.943	242.943	242.944	49.189	48.1986	50.0376	24	6	6	6	6	91804.9	93497.4	101082	101664	102446	90995.2	137124	147000	121081	128527	133482	127888	184929	149026	195834	169422	191092	204069	84270.8	75146.1	81729	86991	95076.8	88237.5			26
882	243.031	243.03	243.035	350.947	338.586	360.25	12	0	6	5	1	457.141	319.758	499.768	332.449	532.027	404.935	14484.5	22709.3	29036.9	30089.2	21734	21181.9	5640.23	6017.4	4750.92	4967.68	4194.03	5380.88	3965.89	2839.94	4363.62	4976.83	3582.99	5239.37			1606
883	243.052	243.052	243.052	190.912	190.477	191.379	6	0	0	0	6	929.75	3131.08	3039.23	2097.72	2226.56	2444.16	1615.17	3463.54	3355.52	3717.02	3542.73	3571.62	1180.07	1009.07	204.034	970.081	229.292	680.767	3823.55	4303.2	3913.36	5094.68	4083.55	4184.6			224
884	243.063	243.062	243.063	144.614	144.314	145.094	24	6	6	6	6	62444.7	166892	163639	70458.6	122329	141629	66282.6	164384	145071	185065	158370	156705	82311.5	139763	120217	141964	84400.4	76833.4	147167	193894	313305	261471	202863	188627	[355][M]+	[M+H-HCOOH]+ 288.061	1384
885	243.083	243.083	243.084	55.1491	54.7304	55.7305	11	0	6	0	5	1077.97	1318.18	884.48	1355.25	1282.66	1778.52	27056.4	27393.8	31908.8	26055.2	30011.6	30583.4	2464.91	4716.22	1110.29	3559.79	NA	2580.48	7895.07	9328.86	11007.7	7040.95	7722.04	6949.65	[52][M+1]+		6
886	243.124	243.123	243.125	630.278	626.839	634.01	19	5	3	5	6	7074.65	8789.72	9322.37	7121.21	8136.71	9113.35	9068.71	11693	11361.1	9077.32	10402.4	11727.3	5436.12	8706.13	7938.24	7142.28	5080.09	4999.25	8575.98	9273.67	11522.4	8238.65	7439.14	8151.82			1796
887	243.161	243.16	243.161	1028.79	1028.03	1029.19	24	6	6	6	6	49167	45975.3	38089.6	36282.4	35742.4	32215	35017.2	32035.5	33191.3	32586.4	31322.7	30412.7	23187.7	25958.9	23730.6	23801.2	24812.6	24049.6	24846	26336	26573.2	25799.5	24914.2	24736.6			185
888	243.18	243.179	243.181	858.161	857.412	858.477	24	6	6	6	6	21594	20360	20184.2	20615.7	20534.9	20400.8	20069.9	20903.3	19705.1	20729.4	19477.2	21388.3	24918.7	23047.4	21808.4	22798.6	21217.2	21725.2	20689.8	20760.6	22168.5	22374.8	22670.8	25238.3	[303][M+1]+		106
889	243.196	243.196	243.197	1241.04	1239.1	1242.84	18	6	6	2	4	60249.5	82011.8	89220.9	97101	129537	124140	154701	157351	171291	167953	170579	165472	28486.8	26601.9	21576.2	18303.5	26599.8	34246.1	19819	27551.4	41143.6	27334.7	46926.3	30565.1			1407
890	243.88	243.88	243.881	14.312	12.2382	16.0875	24	6	6	6	6	34261.2	49518.9	50970.4	54172.4	55216.6	55571.1	56692.1	56940.9	55844.8	52886.6	54223.2	54058.1	28153.7	31259.3	31276.3	30229.2	31788.6	30208.7	31664.9	31414.2	29967.2	31820.3	32709.4	36386			1046
891	243.911	243.909	243.914	57.7437	56.7686	58.808	13	6	0	1	6	7481.26	5963.19	12081.1	17562	13949.8	9676.06	1763.47	895.251	388.827	411.933	891.793	593.905	2657.06	1356.19	2435.33	2130.01	2390.57	3509.94	38896.5	20832.5	25401.7	24709.5	32651.5	28722.4			287
892	244.008	244.007	244.008	172.778	172.214	173.248	11	5	0	0	6	773.473	5624.46	7992.03	6251.5	8151.12	8694.17	984.225	3114.46	2065.98	2179.18	1998.6	3564.27	2720.87	3436.39	2335.95	2982.51	4482.3	1760.84	16850.4	22099	18419.1	26543.6	15798.5	9175.09			1737
893	244.014	244.014	244.015	61.926	61.4246	62.4336	6	0	0	6	0	585.883	167.339	663.949	793.576	705.111	696.803	1126.01	1845.42	2479.14	1330.82	1080.79	1994.87	11104	6683.5	11591.1	10095.9	13358.4	10258.9	NA	NA	1490.37	194.023	NA	413.195			272
894	244.066	244.066	244.067	144.373	143.105	144.983	21	4	6	5	6	7256.37	17338.9	17106	8761.82	13504.6	17229	10020.8	21261.3	20558	24547.8	21469.3	22771.2	9096.32	14725.1	14259.5	16322.9	9916.06	8967.91	17667.7	21074.8	37463.2	28157.8	23958.9	24100.2	[355][M+1]+		1384
895	244.894	244.889	244.908	52.3867	50.9922	53.8722	21	3	6	6	6	5489.2	2959.21	2271.43	5245.51	4019.57	3829	11950	19011.4	15288.7	16417.8	15666.9	17181.9	9418.78	9972.11	9779.43	8579.15	10078.9	9258.18	5157.56	6780.73	6832.64	7659.46	5504.32	4335.19			47
896	244.924	244.922	244.924	1151.91	1143.18	1159.6	10	0	1	3	6	1451.58	5813.18	4036.69	2402.5	4920.06	3776.34	5822.58	7406.53	5954.55	7734.87	7877.45	8892.67	12669.5	12188.2	9707.46	14645.8	15200.8	13679.2	15726.1	13896.9	20225.8	14127.1	19959.2	13596.9			1221
898	244.94	244.939	244.94	129.917	128.948	131.049	10	0	0	4	6	2364.98	3397.1	2800.31	4323.73	3826.2	4264.07	2068.86	4161.29	4113.98	3235.1	3924.1	3116.28	6371.41	9276.23	7981.03	5692.06	9386.01	11676.8	13274.3	15607.6	16017	14312.7	13983.5	20040.7		[M+Na]+ 221.952 [M+H-CH4]+ 259.973	1484
897	244.94	244.939	244.961	87.3533	81.4053	87.9659	23	6	5	6	6	13784	18626.2	16264.4	18687.6	20865.6	21741.5	3813.61	7660.83	8337.31	9637.21	8423.94	7726.88	24019.3	26117.2	24177.1	25985.9	23537.3	23227.7	33573.9	34911	23431.3	30261.4	32384.3	32739.3			11
899	245.043	245.043	245.044	56.1398	55.5777	56.5686	24	6	6	6	6	177512	297445	316155	319459	283824	475189	536528	745821	688903	592747	664148	686677	228367	258388	182360	241559	185031	137894	455488	579458	862981	573666	484791	568651	[53][M]+		6
900	245.078	245.078	245.078	89.6159	88.5563	89.7127	7	0	6	0	1	1718.01	3268.6	4111.23	3225.6	2547.18	3799.88	6114.49	10423.6	10818.1	11181.5	9131.85	10506	4355.1	5596.53	3835.27	6317.7	3490.24	2375.34	7811.49	10776.6	10288.1	10446.7	8140.22	9413.69			1634
901	245.093	245.093	245.094	553.724	553.124	554.384	24	6	6	6	6	27244.9	46192	40613.8	30275.6	33079.8	43053.5	27528.4	69620	48099.3	40454.8	48958	68346.7	3.2521e+06	2.28784e+06	3.24325e+06	1.68759e+06	2.33669e+06	1.25299e+06	24857.1	23710.9	49980.4	45093.7	48745.3	47055	[204][M]+	[M+H]+ 244.088	29
902	245.86	245.86	245.874	12.6992	11.3749	15.5679	16	2	2	6	6	2629.08	6554.84	NA	5601.47	NA	2802.38	2382.93	6342.58	5233.73	3681.88	3110.31	2500.75	23257.4	25850.8	25036.6	26541	24530.4	24552.4	23548.1	25792.1	23638	22867	26346.4	27384.7			1047
903	246.018	246.017	246.018	114.769	113.214	115.417	24	6	6	6	6	10221.5	12716.7	18281.1	14639.1	15706.6	17065.7	8998.68	11839.6	13733.2	13161.2	12134.1	11796.9	6974.76	9363.47	6624	6661.4	6608.92	5055.23	15100.8	17424.9	14157.4	14419	15220.1	14458.6			1799
904	246.047	246.046	246.048	55.8678	55.3617	56.5283	21	5	6	4	6	6984.17	14271.2	16802	15946.9	15005.9	30239.3	35727.2	46945.2	45331.7	32702.7	43480.3	47067.4	12497.1	12614.3	9163.93	11798.3	8477.56	6509.67	31184.8	33707.4	50640.4	37862.2	29438.7	34643.9	[53][M+1]+		6
905	246.096	246.095	246.097	553.678	553.124	554.467	21	6	5	6	4	4185.85	7028.78	5894.12	4416.48	4930.93	7513.35	2602.4	9399.13	6203.01	5311.08	6986.31	10141	415983	309308	422722	232230	312685	164622	4522.44	3435.01	8056.9	5867.69	7118.17	6309.66	[204][M+1]+		29
906	246.926	246.926	246.927	19.604	17.2046	38.945	12	6	6	0	0	68748.1	69097	61452.8	58295.4	54773.1	50459	49014.9	46132.8	44711.1	45261.1	43131.2	41694.4	142.991	NA	NA	162.249	NA	NA	NA	NA	203.583	NA	NA	154.31			1048
907	246.927	246.926	246.961	103.259	101.129	112.471	22	6	6	4	6	52672.9	45562.1	37862.9	36516	34406.6	32535.6	37195.7	36194.2	35952.2	35443.1	32722.3	33064.2	472.249	15449.6	13696.6	14515.4	11068.9	190.083	29736.1	38967.5	41319.4	41859.6	35400.1	35740.2		[M+2Na-H]+ 201.951	1412
908	246.981	246.981	246.982	881.961	880.447	882.593	24	6	6	6	6	112846	45644.2	37267.8	35249.5	34032.3	33536.1	33495.3	32754	35221.5	33652.6	30602.6	33258.4	21910.7	22730	22705.1	21349.3	21646.9	22497.8	21807	21355	22515.6	24796	25370.9	25990.2			1494
909	246.989	246.988	246.989	56.8967	56.564	57.4887	12	0	0	6	6	25330.2	38371.1	32423.6	29517.4	28769.2	31510.6	22585.6	30776.5	27161.6	25186.8	29526.1	25332.6	62387.2	64207.1	56518.3	58559.4	60093.8	62509.5	155790	143786	128201	115960	114816	123412		[M+K+NH4-H]+ 190.996 [M+K+NH4-H]+ 190.996	6
910	247.042	247.041	247.043	56.2998	55.7955	56.5283	9	3	6	0	0	11679.5	16102.5	16832.8	15537.7	16056.3	14941.4	34463.1	55563.1	54621.5	67950.3	50150	59547.1	18139.1	17328.3	20641.9	21074.2	19009.2	13135	30797.2	29554.3	16565.5	15401.8	21775	23668.5	[53][M+2]+		6
911	247.119	247.119	247.119	477.676	477.5	478.912	8	6	2	0	0	13265.3	11007.2	13456.9	11372.2	10705.6	12626.1	10214.4	7772.62	8151.99	10533.2	9926.67	8583.32	4218.91	4596.49	3319.61	4492.71	4153.53	4161.39	2638.04	1046.85	3079.52	2337.03	1944.78	3398.18			350
912	247.169	247.169	247.171	1213.2	1210.41	1214.66	9	0	6	1	2	NA	1726.31	1752.96	1503.73	4345.52	6214.6	10182.7	8429.51	8000.74	8758.49	10340.7	9918.34	9024.55	4401.06	2349.72	4842.07	7592.94	5629.78	3337.26	7451.09	5975.03	3527.25	9562.55	5813.9			439
913	247.81	247.81	247.81	1144.77	1141.52	1149.58	15	6	6	3	0	149964	140609	217902	630047	372856	683952	624227	286372	459623	348444	430280	307802	52407.9	28032	30959.8	29162.1	27123.4	22480.7	24832.1	39847.1	24800.8	28617.9	30270.2	24046.6			1537
914	247.84	247.84	247.841	11.9482	10.3123	12.7127	12	0	0	6	6	183.342	NA	NA	314.184	NA	NA	338.298	834.667	NA	NA	157.859	467.144	8969	10579.2	10742.2	8491.21	8857.18	8095.67	7844.93	9054.35	9906.78	9594.35	9567.42	10440.7			1049
915	247.941	247.94	247.942	86.523	85.8571	87.5769	8	0	6	2	0	1960.1	2173.07	1603.14	1260.64	1473.95	1342.2	5273.39	9838.12	9418	11621.3	9435.7	10707.3	2526.35	3572.28	2199.8	3471.21	1822.37	1655.43	171.571	239.85	NA	NA	622.553	137.911			341
916	247.962	247.962	247.963	48.0207	47.8581	48.6684	11	0	0	5	6	1497.62	2841.74	2871.04	1728.79	1667.05	2323.69	731.868	2365.43	4033.94	1975.24	3544.06	2915.34	6299.4	7092.8	4260.84	7577.2	5028.7	5325.08	8418.61	9078.15	10490.4	10316.4	9117.24	8801.45			745
917	248.85	248.849	248.85	100.464	95.0863	102.229	12	0	0	6	6	2625.47	2414.94	4850	3532.5	4434.51	4851.23	5703.15	4846.85	7882.32	6274.16	7148.29	9103.19	18236.2	15998.1	17314.5	15477.1	17467.9	17878.1	12054.2	13684.2	13783.3	13355.3	14443.4	14576.5			1460
918	248.9	248.9	248.902	50.3795	49.2387	51.835	24	6	6	6	6	20239.6	33743	52283.5	46764.9	53815.2	39917	28663.9	63440.1	45886.4	57655.6	39276.5	48830.4	97829.3	77605	94112.7	76449.7	100638	80632.7	135737	123522	110228	120999	125605	131203			26
919	248.918	248.917	248.92	102.445	100.466	104.223	8	6	2	0	0	21269.2	22403.8	20866.9	17030.5	18126.4	16721	17538.7	14642.5	14608.9	16579.6	14060.3	14545.7	245.066	NA	563.174	NA	NA	NA	1135.73	285.611	156.171	520.511	NA	763.353			1461
920	248.961	248.961	248.961	1308.14	1307.83	1308.62	24	6	6	6	6	3.16653e+06	3.06608e+06	5.2061e+06	3.52111e+06	6.71789e+06	6.17372e+06	6.4674e+06	5.48023e+06	7.46932e+06	3.65644e+06	7.12739e+06	6.08863e+06	2.66435e+07	1.27065e+07	1.22463e+07	9.56027e+06	1.21374e+07	2.61525e+07	7.15062e+06	9.06163e+06	2.49434e+07	1.05049e+07	5.98268e+06	2.39712e+07	[128][M]+		25
921	249.09	249.089	249.09	325.343	324.913	327.307	10	6	4	0	0	16558.9	24568.3	25456.1	21244.6	20299.4	25487.8	8923.92	17575.7	18951.9	16070.5	16678	17232	NA	6699.14	NA	7372.52	1941.59	2195.6	12655.5	22982.6	25617.6	38114.2	21549.9	24713.3		[M+K]+ 210.123	91
922	249.125	249.125	249.125	276.464	276.031	276.481	7	6	1	0	0	18536.4	45544.8	30542.5	78270.4	15834.9	152873	2081.12	3934.98	3998.83	755.032	8883.21	3932.64	17630.8	NA	NA	NA	NA	18321.1	NA	NA	NA	NA	NA	NA			88
923	249.15	249.15	249.15	1244.39	1243.76	1244.91	12	6	6	0	0	406176	784586	933502	1.189e+06	1.5496e+06	1.54053e+06	1.92185e+06	1.94279e+06	2.04849e+06	2.09865e+06	2.07083e+06	2.10751e+06	160386	149888	190118	186372	146124	145629	158756	144383	166389	163461	183743	162495		[M+H]+ 248.143	30
925	249.186	249.186	249.186	1175.66	1175.31	1177.35	6	0	6	0	0	108326	214054	186695	169464	214699	183776	135282	198961	172588	186849	188496	181373	41556.9	44663.7	53988.8	51339.7	57329.2	53466	38057.8	41842	42049.3	47085	38653.4	38977.2		[M+H-CO2]+ 292.172	14
924	249.186	249.186	249.186	1154.97	1154.87	1155.08	6	6	0	0	0	99424.9	193423	124969	156439	211624	176405	135194	163940	142090	156107	158984	157510	41545.7	44651.2	54009.6	51359.1	57351	53470.2	38072	41830.5	42038.1	47102.7	38667.7	38966.4			43
926	249.807	249.807	249.808	1144.17	1139.5	1149.6	12	5	6	1	0	32050.8	65353.2	83019.9	339204	201138	311458	286747	144193	236314	190523	220469	136712	29247.8	10020.6	13941.3	12206.1	12070.3	9802	10924.4	20818.4	10454.4	15262.7	12809.5	9960.84			1538
927	249.892	249.892	249.893	1151.06	1145.22	1157.6	9	1	0	2	6	27047.8	32065.9	41033	35132	42219	36755.8	41564.8	50597.7	47826.5	53551.4	53483.5	55190.3	41795.2	33556.5	42072.3	33426.1	46756.3	37159.8	55730.9	41756	62473.9	57703.3	53856.9	55065.8			1569
928	249.901	249.899	249.905	51.405	50.4416	55.7955	8	2	0	0	6	2516.59	2356.47	7214.26	14764.9	10923.6	4794.71	954.297	1669.07	1437.01	995.69	1348.68	998.787	3954.08	2773.89	3728.47	1804.84	3674.03	3051.01	8344.04	9961.45	10038.6	10239.1	10222.8	9823.28		[M+NH4]+ 231.87	47
929	249.964	249.964	249.965	1308.14	1305.92	1309.38	24	6	6	6	6	123075	278986	155906	147429	136755	172040	150923	204987	308168	125207	222001	242568	419259	292788	477930	349985	415140	541157	277386	570547	445026	723853	264666	441544	[128][M+1]+		25
930	250.146	250.146	250.147	1236.23	1235.22	1237.72	24	6	6	6	6	275712	587657	688272	1.15413e+06	1.71189e+06	1.58913e+06	1.99178e+06	1.94421e+06	2.10946e+06	2.22617e+06	2.25798e+06	2.2262e+06	440392	424245	287081	467587	576331	424356	890772	606616	529585	610290	501980	625905	[209][M]+	[M+K]+ 211.183	34
932	250.847	250.847	250.847	9.76012	9.44411	10.2132	6	0	6	0	0	NA	NA	NA	NA	NA	NA	5564.72	6973.9	6603.36	6885.14	6831.56	8702.71	NA	NA	NA	2593.15	2506.53	4612	NA	NA	NA	NA	NA	NA			256
931	250.849	250.834	250.86	53.1969	52.025	54.5313	22	5	6	5	6	11064.2	7405.33	9316.39	9332.88	10953.1	9157.16	6714.4	14722.7	10472	13670.9	12162	13468.7	6235.54	6583.29	5525.47	5976.08	5824.29	7392.74	36238.8	35831.2	33015	39818.9	42633.5	45489.3			47
935	250.965	250.963	251.009	51.9536	49.2387	61.2658	12	0	6	6	0	5729.32	3679.24	2637.68	3925.66	2584.82	2901.83	11674	15812.5	15619.1	14534.4	16802.4	16489	31969.7	32266.1	30474.9	32558.3	33547.4	36097.2	15776.4	14332.3	14827.3	14108.7	15607.2	18020.8		[3M+H+K]2+ 153.986	47
933	250.966	250.965	250.976	1308.2	1305.27	1309.62	24	6	6	6	6	426853	102378	232283	143561	93384.8	38472.3	30362.9	32706	33956.5	33920.3	30615.3	96348	60993.9	63097.2	63457	81477.9	80061.8	59515.3	54551	62863.4	89892.7	88940.5	90275.6	107151	[128][M+2]+		25
934	250.975	250.973	250.976	1188.22	1184.69	1190.11	6	6	0	0	0	510778	265765	110363	144887	80085.4	47106.3	42211.9	31098.3	31445.3	29860.5	30117.5	30973.3	41761.7	47361.1	38983.8	39456.4	43657.6	44210.7	37635.1	43774.5	44954.5	19123	40808.5	38864.8			873
936	251.077	251.077	251.078	121.171	120.543	121.776	23	6	6	5	6	4618.39	9099.28	13544.4	10894.9	12752.3	12594.7	9432.12	20034	19209.9	24039.6	18471.6	19649.9	4831.3	4330.7	4253.53	4271.76	4742.26	2630.43	21084.4	23784.7	16681.8	12328.5	15210.5	15824.2			1523
937	251.096	251.095	251.097	534.123	531.788	535.881	14	6	1	6	1	11849.4	17251.1	13976.1	14385.4	12281	20617.4	1093.11	2936.48	3264.94	3584.79	1475.54	3052.86	4566.96	6784.51	4077.95	9573.55	4313.8	4915.41	2957.17	3632.95	3430.93	4178.31	2883.12	3487.86			1525
938	251.096	251.096	251.097	822.667	821.76	823.59	12	0	0	6	6	2532.14	2150.49	2226.66	2284.19	1760.17	1419.97	1306.08	799.312	1894.23	2096.38	2190.34	1213.94	6153.19	5634.53	5564.59	5896.83	6778.28	5651.51	5722.82	5826.93	5607.7	5684.21	5924.5	5622.03			1679
939	251.131	251.131	251.132	1177.33	1159.65	1178.07	10	3	6	0	1	5023.76	14272.4	3661.86	5468.19	13697.8	14184	13281.3	13727	13830.3	11355.1	13104.9	13218.4	1528.95	1305.04	532.77	1347.03	1829.53	1502.54	7869.02	3580.51	1750.4	1000.81	3936.54	1746.63			14
940	251.149	251.149	251.15	1236.15	1235.22	1236.81	23	5	6	6	6	34062.5	86466.5	94692.4	170847	250927	232282	297746	270538	303286	310886	338843	332394	66961.7	64212.5	42090.8	70771.8	82760.2	66380.8	128901	86789.7	76308	81361.6	71776.1	86460	[209][M+1]+		34
941	251.213	251.212	251.213	1290.43	1289.8	1290.6	8	2	6	0	0	18171.9	19514.5	24392.5	29789	31839.9	33646.2	35498.2	43290.5	40483.5	39295.2	39117.6	39955.9	4487.99	4940.72	6436.61	4266.63	4049.12	5409.22	4489.48	3660.26	5868.28	7632.48	6671.14	7217.42			184
942	252.152	252.152	252.152	1235.58	1235.54	1235.67	7	1	6	0	0	1613.42	6158.65	7739.71	14378.7	25711.5	26060.4	30572.6	29931.9	34191.2	32853.7	33790.6	34530.2	7181.8	5094.7	4458.22	5455.12	7948.78	7164.39	12597.6	8532.99	7158.3	9148.86	6974.35	9390.15	[209][M+2]+		34
943	252.832	252.831	252.832	52.654	52.3867	53.0314	6	0	6	0	0	NA	NA	NA	NA	NA	NA	5834.84	11095.5	9289.65	9950.76	10349.1	11172.1	2739.58	2696.03	2820.21	238.029	1599.17	2280.58	NA	NA	NA	NA	NA	NA			47
944	252.893	252.891	252.898	52.3481	48.4197	52.7547	10	4	0	0	6	12504	7115.26	6232.45	5515.25	5650.14	4868.69	3034.06	2936.74	3051	3146.49	2441.21	2874.83	2690.1	1592.82	3140.38	2254.45	2126.37	1943.39	7323.13	8467.17	7193.54	8460.72	9443.74	7627.77			47
945	252.905	252.905	252.906	1199.03	1195.6	1203.73	9	3	6	0	0	NA	12716.9	5481.48	693.04	28291.2	26642.8	15771.8	15980	18096.8	18869.6	21411	19500	NA	NA	NA	NA	1524.94	NA	NA	302.614	NA	NA	4965.31	NA			496
946	252.964	252.963	252.964	79.6629	78.7044	80.8943	22	4	6	6	6	68084.3	75798.3	73485	76280	83644.5	86618.7	52273.2	60965.1	62602	64486.4	58038.4	63658.4	57506.1	60020.6	55890.9	59743.1	55789.7	47002	62618.7	61035.1	60164.1	63214.8	64105.5	67305.8		[M+Na]+ 229.973	8
947	252.997	252.996	252.997	151.807	147.799	158.548	24	6	6	6	6	35979.3	28362.4	29334.4	31706.8	28236.5	25514.4	23630.8	25790.8	26365.9	26381.8	25321	26405.3	42655.1	60708.9	63231.3	47746.1	41020.5	53147.5	33420.6	30976.4	58155.9	48123.3	56137.6	62154.7			937
948	253.075	253.075	253.076	494.712	491.618	495.954	18	6	5	1	6	12803	15706	15053.9	10793.6	10867.8	16126.9	3803.62	10534.9	11913	10198.3	8467.69	10815.2	4770.68	6898.65	5191.3	8170.68	5582.64	4826.15	9399.38	10371.6	10073.8	10579.9	8978.82	9287.05			1506
949	253.093	253.092	253.093	63.6805	63.094	64.547	14	1	6	6	1	2821.88	34925.3	40457.5	8557.11	29073.6	12276	6848.44	22534.4	13339.3	14148.4	20329.2	18310.5	14917.2	21413.9	38295	22004.4	24627.3	21189.5	2740.1	1187.41	6903.11	13128.4	3188.86	1368.44		[M+Na]+ 230.1	3
951	253.144	253.144	253.145	1307.52	1305.97	1309.49	9	3	6	0	0	NA	NA	2658.59	18994.5	25750.5	58880.7	45501.8	32251.2	32210.1	50222	45789.9	30985.8	NA	1107.7	3389.54	1550.1	1044.66	NA	NA	NA	NA	602.745	NA	NA			667
950	253.145	253.145	253.145	1086.46	1086	1086.94	13	1	0	6	6	8760.18	8332.7	7518.59	7498.37	7260.99	6705.82	6863.26	5297.7	6652.45	6336.16	6791.07	5319.74	21123.7	21143.9	24718.9	20870.5	16036.8	17520.1	13134.7	9261.58	8812.37	10235	10111.2	10400.2		[M+K+NH4-H]+ 197.151 [M+NH4]+ 235.103	72
953	253.827	253.826	253.827	91.0795	89.7127	93.2619	7	6	1	0	0	25921.2	28946.6	27137.5	22359.3	24478.1	19664	16287.5	18590.4	18189.3	16935.5	12047	13283.3	NA	NA	NA	215.536	NA	NA	NA	NA	NA	NA	NA	NA			1371
952	253.827	253.826	253.827	17.9447	15.1666	21.5472	12	6	6	0	0	50745.3	63993.9	63398.1	58109.4	48742.7	48713.5	33514.1	33731.4	30850.9	27150.1	23182.3	22830.2	NA	NA	NA	437.103	135.905	185.939	NA	NA	NA	NA	NA	NA			1050
954	253.904	253.903	253.904	1149.91	1140.47	1158.28	11	0	3	2	6	3071.26	6320.91	4931.96	4206.49	5153.54	4548.73	5328.84	9224.02	7320.46	8769.65	8461.61	8499.32	9081.28	6823.1	18608.8	11288.9	9201.2	9517.95	11834.3	12766.5	11086	15220.4	16199.4	12566.3			1553
955	253.915	253.908	253.916	118.417	116.984	122.136	11	0	3	2	6	850.987	2121.96	1812.6	679.468	2621.65	1222.69	2087.85	2503.7	3211.78	2396.14	3666.59	4148.2	1816.13	4194.53	1040.12	2902.64	3395.76	7161.55	4439.39	6516.87	6768.13	7731.41	5164.44	6424.91		[M+2K-H]+ 176.998	1522
956	254.015	254.015	254.016	66.5653	59.5263	67.3536	10	6	0	0	4	26623.5	38900.1	61258.3	43468.1	55702	41956.2	2364.84	3109.37	1708.33	1320.23	5821.22	2470.09	1754.68	3640.94	1636.97	2871.48	1962.86	4286.33	34289.2	25852.9	10500.9	40867.6	37810.5	26390.3			5
957	254.857	254.856	254.862	51.4364	50.6647	52.028	11	5	0	0	6	8738.01	25081.1	39241.8	42456.3	44390.8	28728.2	15917.3	13112.2	10791.4	19196.7	7716.74	11948.8	9315.89	6897.87	9993.79	6353.57	9573.39	7540.23	71417.1	68458.9	58009.1	55497.2	56055.2	57981.7		[M+Na]+ 231.87	47
958	254.917	254.903	254.918	50.7045	49.1387	51.1312	13	1	6	6	0	11056.3	8330.36	11476.5	12720.1	15212.2	9797.17	222788	330739	295893	343094	294775	327195	164208	165322	161880	137885	165691	153511	9233.87	5081.55	5202.4	8907.39	16047.4	12180.8			26
960	254.94	254.94	254.977	139.693	133.03	146.876	10	0	0	6	4	816.832	615.846	427.681	319.414	291.079	307.691	150.117	168.921	NA	193.928	543.462	NA	28159.2	48758.1	29899.1	25548.1	24095.8	19376.5	40077.7	40948.5	38830.6	23947.2	22243.1	21112.1			1782
959	254.976	254.975	254.976	90.3554	90.1345	91.3254	12	6	6	0	0	19272.6	16592.5	18461.6	13749.1	17843.7	17293	17152.6	21013.3	24065.9	21624.2	30043.9	31816.9	3898.38	3932.2	3050.96	3772.65	5222.34	5482.01	1683.78	1813.25	4325.71	3966.98	2021.31	3355.57		[M+Na]+ 231.986	112
961	255.055	255.055	255.056	86.3106	85.7349	86.6322	12	0	0	6	6	5186.24	6754.86	10806.8	7008.43	8298.05	9825.69	5367.36	11281	10596.2	11776.7	11013.6	11776.7	7583.23	12163.2	8389.07	12081	8292.85	6605.42	7420.91	11300.2	10363.8	12061.1	8520.92	9552.69		[2M+Na+K+2NH4-H]3+ 334.082	11
962	255.072	255.071	255.073	54.0636	53.0465	54.7281	19	6	6	1	6	7306.44	11593.9	8883.43	5095.58	5205.14	7797.2	4826.73	10014.1	7316.88	8802.06	9380.23	8494.43	2602.63	4140.19	1419.04	3107.04	656.889	1147.45	9404.18	13503.5	13031.3	15108.6	10849.6	12754.8			47
963	255.089	255.089	255.089	416.431	415.903	416.758	23	6	6	5	6	17453.9	34515.9	37355.9	27047.9	31527	30048.7	16008.6	32800.4	35420.2	39010.1	30321.1	32963.8	14329.4	19455.5	13953.5	17809.5	14802	11793.8	42878.5	47881.5	41901.2	45847.4	45406.7	44943.1		[M+K]+ 216.127	1131
964	255.233	255.233	255.233	1306.67	1288.55	1308.01	12	6	6	0	0	394718	454750	158376	111451	69028.6	55934.4	85166.6	65972.4	122128	62920.6	87661.9	81904.7	991.451	2194.54	5916.87	2849.29	1215.28	634.254	858.238	NA	NA	755.207	843.922	1362.08			637
965	255.822	255.822	255.822	90.3915	88.2366	91.9853	12	6	6	0	0	400893	528300	496614	425686	418777	341702	327723	352445	321943	251499	327789	240029	5475.48	3459.04	6448.14	5318.69	5861.8	3950.81	NA	NA	NA	NA	NA	NA			112
966	255.822	255.822	255.822	19.0449	16.9938	20.4772	12	6	6	0	0	864526	1.19648e+06	1.13464e+06	1.02046e+06	920134	852989	573664	534238	479394	437166	372901	353875	NA	NA	NA	458.034	183.003	197.817	NA	NA	NA	NA	NA	NA			1051
967	255.823	255.823	255.823	58.8419	58.0629	59.1245	6	0	0	6	0	64446.6	45558.4	42427.4	56553.9	50607.8	29389.8	169292	116672	106783	105607	142478	116858	71654.8	40958.3	88133.6	61468.8	86027.9	105892	9400.16	5129.94	3735.4	3083.48	5241.2	4048.75		[M+NH4]+ 237.792	6
968	255.945	255.944	255.946	1168.6	1153.7	1184.06	20	6	6	6	2	5073.12	14182	8953.4	6416.74	16025.9	13373.7	15837.6	18223.5	18304.8	15619.4	18380.2	18496.3	20218.6	36983.9	15924.4	24633.8	21115.5	20142.9	9694.47	15699.8	6165.11	443.682	12500.5	8871.14			572
969	256.06	256.059	256.061	59.5372	59.1492	60.1876	9	1	6	2	0	2138.64	4088.08	2626.93	2003.26	1466.16	2167.23	5793.88	9923.53	9564.77	9497.13	9415.17	9292.48	7713.52	6572.34	8551.7	11609.3	8635.74	4150.61	1673.97	926.088	1095.9	1266.88	1327.95	2114.37		[M+H]+ 255.05	6
970	256.822	256.822	256.823	18.3224	16.5899	20.8872	12	6	6	0	0	63039.5	84481.9	77683.5	72729.3	67654.6	59214.9	38721.8	41485.3	35970.8	34035.7	28276.6	27155.1	NA	NA	NA	NA	NA	NA	NA	NA	NA	NA	NA	NA			1052
972	256.822	256.822	256.822	90.9953	89.7016	92.2605	9	6	3	0	0	28623.9	40924.3	38636.3	29797.3	29668.6	28733.9	22762.5	25280	21759.6	20168.7	17833.9	16118.5	150.365	NA	NA	NA	NA	149.455	NA	158.565	NA	137.341	159.351	NA			1372
971	256.832	256.832	256.832	1148.68	1141.52	1158.28	12	0	0	6	6	1057.67	2431.37	3176.91	1001.38	2326.81	723.056	2101.46	2293.43	1692.88	1880.04	2684.01	3125.17	16434.2	16288.1	22566.8	18811.1	25565.5	18568.8	18896.4	20265.8	15588	25071.6	16649.9	17338.7			1536
973	256.846	256.846	256.846	1205.84	1203.84	1207.75	11	5	6	0	0	21801.5	95461.9	103631	112356	108747	99446.9	100021	99982	89517.7	90938.9	96564.4	97452.7	192.354	NA	NA	NA	696.537	NA	NA	1559.24	692.412	NA	9991.89	NA			1104
974	256.852	256.852	256.853	51.2426	50.6986	51.4364	6	0	0	0	6	1012.13	1648.23	5091.81	1621.45	2009.97	2230.03	NA	880.415	361.947	482.877	737.976	313.939	484.291	167.522	NA	NA	1125.21	NA	16081.3	15809.7	13416.3	14676.1	11202.7	12497.9			1254
976	256.935	256.914	256.955	44.8736	38.6283	50.7101	12	2	4	6	0	NA	NA	1.0173e+06	NA	1.08523e+06	NA	NA	1.18896e+06	1.15898e+06	1.18917e+06	NA	1.20488e+06	8710.95	6757.99	8861.81	6970.39	8410.42	7449.03	NA	NA	NA	NA	NA	NA		[M+K+NaCOOH]+ 149.978	56
975	256.955	256.938	256.955	103.185	89.623	103.874	13	6	6	1	0	449113	509450	503623	527627	542303	554497	609373	580697	611377	627109	608145	610277	262970	248465	246056	240241	235087	3999.34	236418	239348	242707	263574	261588	252191			1420
977	256.956	256.956	256.956	155.751	151.474	164.673	10	0	0	6	4	964216	1.02548e+06	942097	965863	844180	660105	550528	687341	409109	339446	330692	422690	2.83567e+06	2.76201e+06	2.68887e+06	3.03252e+06	2.60117e+06	2.62489e+06	2.45278e+06	2.57606e+06	2.59019e+06	2.7958e+06	2.80286e+06	2.85936e+06		[M+H]+ 255.948	935
978	257.048	257.048	257.049	1174.76	1173.93	1176.62	9	3	6	0	0	NA	6390.76	525.335	1444.04	6697.81	7890.64	8505.96	8468.61	8357.45	7885.87	7013.96	10340.8	NA	NA	NA	NA	NA	NA	NA	NA	NA	NA	228.167	NA			374
979	257.176	257.176	257.177	1122.52	1120.51	1123.68	24	6	6	6	6	11008.1	13779.8	13181.4	13840.7	12376.5	11865.3	12656.7	13449.7	13513.8	13794.5	12234.7	12925.6	7625.91	9042.71	7320.45	6306.99	8448.57	8355.28	7872.09	6915.93	6690.55	6668.2	6530.34	6949.13		[M+H-CH4]+ 272.204	16
980	257.212	257.212	257.212	1271.52	1269.58	1272.16	12	4	6	1	1	29395.8	35549.5	52043.4	55183.2	60951.4	61587.3	75030.4	73219.3	79428.6	84009.3	76171.3	80842.6	13812.7	19850.1	14051.8	9636.41	10470.4	16545.4	12223.8	8476.74	18340.2	20796.8	22184.9	15319.8			188
981	257.819	257.819	257.819	90.3621	87.5769	91.9853	12	6	6	0	0	341043	471315	466823	397878	380751	322070	295550	341521	324446	263243	311753	229298	5486.25	5069.59	6674.95	5955.86	5153.97	4322.07	NA	NA	NA	NA	NA	NA			112
982	257.819	257.819	257.819	18.9868	17.1787	19.9487	12	6	6	0	0	760954	1.08102e+06	1.03469e+06	952602	853784	771370	560970	508873	468100	435679	360500	338874	NA	NA	NA	317.656	683.13	145.463	NA	NA	NA	NA	NA	NA			1053
983	257.819	257.819	257.82	58.8419	58.0629	59.1245	6	0	0	6	0	52977.2	41702.2	42140.4	53266.1	46143.1	27851.7	157962	113371	102116	101120	134407	112570	74848.5	39903.7	80028.5	59501.9	83238	101944	10651.5	7417.08	5903.3	759.673	4217.68	2068.73		[M+Na]+ 234.826	6
984	257.848	257.847	257.848	1204.42	1203.07	1205.84	8	2	6	0	0	NA	6611.23	8734.89	3015.2	27141.2	19510.1	20708.5	17599.7	17825	18966.2	17160.5	21200.7	NA	NA	NA	NA	NA	NA	NA	NA	NA	NA	361.14	NA			1114
985	257.956	257.914	257.957	14.7668	10.6799	40.277	23	6	6	5	6	67809.1	87987.9	90059.8	90818	91133.8	88665.9	92632.7	95268.5	91790.1	95327.6	93932.3	92489.2	9292.75	8732.12	NA	11189.5	8311.69	9129.29	6836.54	9571.2	7999.44	8467.93	9717.16	12004.7			970
986	257.957	257.956	257.957	101.973	100.574	103.776	12	6	6	0	0	38525.7	48935.4	42929.6	47283.8	46447.8	45906.6	57829.4	48773.7	51357.5	48370	47594.3	46468.7	22715.1	21049.1	20036.5	20504.7	19146.1	21211.4	19737.1	20713.9	20875.1	21157.4	20877.9	18077			1462
988	258.006	258.006	258.006	1293.76	1293.07	1296.54	9	3	6	0	0	24535.1	26140.9	21080.8	30510.7	31491	33732.1	34023.2	32645.6	32764.3	33218.2	31366.7	32859.7	NA	289.695	1880.98	NA	437.69	NA	279.928	NA	NA	527.61	NA	NA			240
987	258.006	258.006	258.007	1238.2	1235.57	1242	12	0	0	6	6	NA	NA	NA	NA	NA	NA	NA	NA	NA	NA	NA	NA	20845.8	18467.5	19495.7	13935.1	18549.2	18644.1	9990.25	13462.9	18803.6	16478.9	18755	17288.8			929
989	258.15	258.15	258.151	1237.34	1236.6	1237.75	19	5	6	3	5	3919.77	11510.3	13556.3	16855.8	18666.5	20159.4	22120.2	22668.6	22943.8	21190	23283.6	22909.5	5866.08	5080.94	3724.94	6243.47	6546.33	5992.31	8572.94	6689.71	6355.7	6786.86	6549.48	7258.62			930
990	258.819	258.819	258.819	19.0661	17.1787	21.9868	12	6	6	0	0	60377.3	81845.8	75764.6	72617.5	64668.4	55839	42112.4	39715.9	37684.9	32317.2	30665.3	29067	NA	NA	NA	212.496	NA	NA	NA	NA	NA	NA	NA	NA			1054
991	258.819	258.819	258.819	90.7946	89.031	91.8819	9	6	3	0	0	27461	35466.8	35174.8	30984.7	27861.8	21843.9	21980.5	23835.1	22641.6	18768.1	17267.4	15922	NA	607.37	NA	NA	NA	NA	NA	147.687	NA	151.377	NA	NA			1373
992	258.843	258.843	258.844	1307.43	1304.01	1309.49	9	3	6	0	0	NA	461.713	4604.18	65041.8	46630.2	92748.7	51905	54914.2	66370	53549.4	41361.7	27334.5	NA	NA	NA	NA	NA	NA	NA	NA	NA	NA	NA	NA			668
993	258.916	258.916	258.917	14.608	13.0138	16.1337	6	0	0	6	0	NA	NA	NA	NA	NA	NA	20320.5	NA	NA	NA	20945.9	21269.1	39586.2	45216.5	37886	37983.1	38141	40594.8	NA	NA	NA	NA	NA	NA			1055
994	258.94	258.917	258.94	1157.18	1149.67	1163.02	13	1	0	6	6	7592.76	514.542	NA	288.926	358.449	678.859	367.175	2829.01	590.002	855.832	1657.4	2161.12	32704.7	26432.9	25772.5	33201.4	36701.1	31491.5	30734.5	34813.8	36718.1	29643.6	39963.6	33739.4			1222
995	259.023	259.022	259.043	54.7555	53.7573	62.8053	24	6	6	6	6	708972	885926	727708	652611	621898	838131	482527	467576	558324	533702	530334	523074	97792	54749.6	105736	104486	101979	94166.9	607099	687591	685806	660052	622076	619975	[54][M]+		6
996	259.06	259.06	259.061	85.5716	85.3932	85.9262	14	6	6	2	0	16161.7	27715.2	32161	37971.3	31829.7	37200	41246.4	81232.6	79113.8	101556	62000.7	74392.2	19811.6	20779.6	18441	19965.1	27784.3	15138.9	11572.6	14244.8	12554.7	19147.4	13117.9	12173.9		[M+K]+ 220.098	11
997	259.063	259.062	259.064	86.7953	85.7349	87.2759	9	0	0	3	6	16110.1	27736.3	32180	37965.9	31915.4	37099.9	41327.5	81048.9	79383.9	101643	62048	74408.5	19788	20779.8	18434.1	19970.7	27825.7	15122	11541.5	14278.1	12557.7	19151.6	13132.4	12201.6		[M+K]+ 220.098	11
998	259.816	259.816	259.816	90.3209	88.2366	92.7051	12	6	6	0	0	124802	154801	165583	134591	132329	103967	108655	109257	107001	88722.2	109314	80670.7	984.082	NA	1347.37	1118.65	1752.65	353.157	NA	NA	NA	173.619	NA	NA			112
999	259.816	259.816	259.816	18.8407	17.1034	19.9487	12	6	6	0	0	264161	369457	360590	313940	289370	261952	188410	172217	165434	144829	122840	112664	NA	NA	NA	NA	NA	147.65	NA	NA	NA	NA	NA	NA			1056
1000	260.026	259.987	260.027	54.4446	53.4026	62.4336	24	6	6	6	6	44391.3	53912.3	45657.5	43436.9	41065.4	54143.9	30878.5	28259.5	35217.7	31082.1	31215.9	31046.9	36698	35876.3	35345.6	32545.8	36197.2	33754.4	38585.8	41770	42289.6	37991.6	36526.9	35722.5	[54][M+1]+		6
1001	260.816	260.816	260.817	20.5493	18.6992	21.2674	6	6	0	0	0	20753.5	26436.7	25346.2	21713.2	21188	21468.8	14123	13568.7	12204.6	7807.32	8489.18	7479.28	332.818	340.408	448.06	316.433	656.574	701.692	NA	144.842	NA	143.682	135.835	154.098			1057
1002	260.875	260.874	260.908	51.7871	50.6194	56.5572	15	0	3	6	6	13832.5	12933.3	23150	22607.6	25619.5	16653.8	152105	169190	161332	215604	143339	168543	32025.5	30863.6	32025.9	24354.1	34592.6	26160.5	80905.9	59550.5	63409.4	86604.3	86510	34525.8			47
1006	260.917	260.917	260.917	1308.43	1307.34	1309.35	6	0	6	0	0	7283.72	1706.18	12148.4	14035.9	20525.6	21727.4	29237.7	17899.4	30357.5	28684.9	29000.8	34800.7	NA	NA	NA	NA	NA	NA	NA	NA	NA	NA	NA	NA		[M+H]+ 259.909	25
1005	260.932	260.932	260.932	102.614	99.0907	103.776	7	1	6	0	0	61173.8	70153.8	70679.9	76293.4	84486.9	81883.4	100130	90283	85920.5	94360.2	97306.6	96096.9	26603.4	25716.6	23465	24472	22848.8	24439.1	29499	29421	30367.1	27329	29680.6	29817.7			1422
1004	260.932	260.932	260.932	17.1034	16.0302	18.57	9	6	3	0	0	91015.8	113733	122775	129424	132474	142873	153780	NA	NA	NA	163997	169030	NA	NA	NA	15540.2	16210.4	16115.9	NA	NA	NA	NA	NA	NA			1058
1003	260.933	260.932	260.933	148.176	146.73	153.198	10	0	0	6	4	161689	183287	190767	194328	207183	211704	227558	236166	241528	246499	247933	249833	208571	162903	232588	161822	184440	242241	199175	203027	199402	190974	204496	210687			1654
1007	260.984	260.983	260.985	128.696	126.905	129.505	7	6	0	0	1	20514.4	27508.7	27132	23511.4	26959.9	22318.2	16257	24121.8	22652.7	22672.2	20752.1	22495.4	16896.3	13904.6	12478.8	9170.12	11700.2	7274.58	11236.6	9019.2	7328.05	7305.82	8626.62	8867.67		[M+H]+ 259.973	1484
1008	261.008	261.007	261.008	268.807	267.581	269.98	24	6	6	6	6	15382.8	24381.4	30207.8	24633.5	25931.6	27481.5	30318.9	58013.3	57440.4	65093.4	52468.6	61457.1	16732.3	19865.6	15995.5	17131.6	16467.7	13205.7	40161	48766	44773.4	53079.8	46720.9	48629.8			138
1009	261.088	261.088	261.089	394.8	394.276	396.254	13	2	5	6	0	1697.03	3884.2	5827.62	4829.11	3258.92	2869.82	3901.45	15751.9	8785.37	4379.76	9742.23	10000	116714	77755	170285	70243.9	77244.4	47670.7	3877.23	3710.21	4173.19	4357.07	4388.89	3967.76			1614
1010	261.134	261.134	261.135	573.766	573.068	574.409	24	6	6	6	6	31221.9	26334.7	26731	25075	27111.3	29231.5	27640.5	26411.5	26406	24987.9	26497.8	27464.8	9873.83	11466.8	10793.4	12246.7	11423.8	11063.9	10713.6	9705.01	12170.1	10519.8	11895.9	12392.2		[M+Na]+ 238.144	104
1011	261.891	261.89	261.932	14.0774	12.2455	17.254	23	5	6	6	6	8782.09	12837.7	12364	41736.7	45732.2	45945.7	46257.4	45375.3	44803.4	42902.6	42296.8	39439.8	22120.1	21772.4	23478.3	20210.3	21057.1	22844.6	23191.2	23501	22191	25547	26049.1	26964.3			1059
1012	262.092	262.091	262.092	394.611	393.788	395.997	6	0	0	6	0	NA	324.307	NA	146.694	NA	NA	342.792	816.446	363.766	332.746	608.614	552.43	16798.4	11145	25579.1	10931.1	11169.5	5551.11	NA	139.444	NA	143.373	214.585	150.38			1615
1013	262.92	262.918	262.922	99.7785	96.2627	101.864	12	6	6	0	0	23700.2	20731.7	23189.9	20406	24282.8	23302	21741.1	22570.8	24411.1	22067.8	20047.7	21139.6	6540.83	5814.07	4854.48	7028.49	6058.88	7171.92	5272.92	7707.89	5226.71	6318.99	6543	5757.4			1463
1014	262.933	262.93	262.937	47.5709	46.3862	48.403	24	6	6	6	6	110428	106553	81307	73174.2	65464.3	78252.2	59788.5	57069.7	62194	66777.3	64283	61205.1	25068.6	24593.4	23897.2	23543.6	23790.5	20282.1	28992.7	26830.2	26467.5	26576.6	28425.4	28537.7			26
1015	262.976	262.976	262.977	1203.32	1202.35	1203.93	24	6	6	6	6	124318	91899.2	61924.5	53496.1	77248.8	79563.1	82507.4	78369.6	80466.8	75832.3	80398.7	78019.8	26332.8	15584.6	13497.6	21864.2	24204.3	20650.5	20172.6	26677.4	26659.9	19264.8	33627.9	22034.7			1105
1016	263.04	263.039	263.042	865.003	864.617	866.57	13	0	1	6	6	4521.11	4060.3	3458.52	3422.97	3568.82	4856.07	4010.88	4024.16	3240.11	3798.5	4129.33	4676.88	15526	14129.6	14395.6	13801.9	14278.2	13481.3	14913.6	13313.7	14216.3	14930	14925.6	14003.1			243
1017	263.129	263.128	263.13	699.706	699.284	700.031	14	6	6	0	2	8395.14	16656.2	18765.1	17299.2	16807	17105.4	6566.53	10959.6	13062.1	14447	10010.1	12392.5	4523.73	6151.97	3823.24	5502.35	3810.42	3349.81	7658.86	10963.7	27561.7	12803	9257.57	11829			1518
1018	263.165	263.165	263.166	1253.83	1252.66	1254.45	12	6	6	0	0	21202.7	39839.9	49101.5	57284.4	70642.6	68623.5	78192.5	82280.2	84374.6	82562.2	85116.5	84339.6	1128.48	3219.13	2474.52	1393.34	301.275	3484.19	NA	NA	2486.88	2124.62	4277.03	350.586			1626
1019	263.878	263.877	263.878	786.166	785.548	796.179	17	0	5	6	6	480.995	628.858	1466.44	1611.16	2360.62	3768.3	5415.85	13844.8	15307	14739.7	18152.6	22423.9	148736	150601	149005	144738	149160	147830	140366	144264	145311	138261	141159	135796		[3M+2Na+K-H]2+ 147.944 [M+K]+ 224.911	171
1021	263.924	263.924	263.924	1306.02	1302.5	1310.27	12	6	6	0	0	319236	353654	95324.7	102429	169019	176665	127947	220055	144442	205808	216582	188255	3457.99	15368.2	18875.7	6713.29	1205.76	9806.5	8333.68	NA	4198.05	24542.6	17381.7	9207.09			638
1020	263.924	263.924	263.925	1159.75	1153.03	1165.23	24	6	6	6	6	66658.7	105385	97951	71224.2	99725.9	75190.5	80838.2	117106	102094	116841	117604	123031	128327	121472	133981	130242	127582	127609	128088	135072	132663	127249	148232	137057			1306
1022	264.161	264.161	264.162	1245.54	1244.63	1246.29	24	6	6	6	6	14327.8	28330.5	36043.9	45668	58916.6	56760.9	68350.4	65971.5	72264.6	71061.6	73474.2	73984.5	43195.6	49672.9	60942.8	58042.2	50736.3	48875.5	64054.8	58693.5	54257.2	58423	54105.1	57136.9			899
1024	264.873	264.873	264.874	102.692	100.086	104.901	12	0	0	6	6	2133.71	2712.13	2879.04	3211.02	2609.4	3783.18	3447.84	4082.36	3630.02	3062.38	2622.61	2844.46	20891.8	21040.2	21308.9	21366.5	22846.9	24096.3	16042	15815.4	18137.5	19121.3	17499.2	16136.7		[M+K]+ 225.912	1410
1025	264.875	264.875	264.875	50.7063	50.4416	50.8354	6	0	0	0	6	21273.3	36287.4	60545.1	50040.4	62313.3	48646	6721.94	8047.46	8540.67	9212.08	6225.83	7811.6	9615.21	8426.14	8598.63	8286.66	7960.08	8926.31	178620	169076	148255	131599	124840	144986			26
1023	264.878	264.878	264.879	785.356	784.198	786.698	12	0	0	6	6	141.147	287.309	240.845	NA	NA	143.696	466.742	363.767	345.397	287.939	442.97	494.658	18928.1	18513.1	18255.6	19082.2	17142.5	16614.8	17162.5	17069.8	18620.3	18606.3	17654.3	19357.7			1767
1027	264.933	264.932	264.935	49.7493	48.3752	50.5022	18	6	6	6	0	139949	121381	88928.2	88434.2	87140.5	87004	161388	139240	148248	134405	150762	157687	58066	67365.3	44908.1	62915.4	43306.9	40081.2	34121.4	34466.4	36149.1	43102.2	47397	41222.2			26
1026	264.934	264.934	264.935	1308.06	1287.62	1309.63	23	6	6	6	5	48151.8	41568	135049	82726	119660	43698	49991.1	47824.3	91275.3	54228.5	53527.9	74679.3	42157.5	39138	63391.1	53326.3	44690.7	39076.5	40508.8	27638.6	38071.2	51707.4	34761.3	43109.7		[M+H-CO]+ 291.93	25
1028	264.965	264.964	264.989	88.5219	58.0981	88.9466	7	6	0	0	1	8896.78	11115.4	11662.5	10010.6	11400.5	11184.3	1849.01	3946.77	2814.39	5765.21	3650.24	3808.91	7737.35	7110.09	7237.72	7282.38	8114.47	5896.61	7677.76	11118	6122.63	10749.8	7777.94	7956.05		[2M+K+2NH4]3+ 359.939	11
1029	265.075	265.075	265.076	542.254	540.293	544.59	18	6	5	1	6	12540.7	21515.5	15851.7	13335.8	10022.1	23159.1	6069.5	15910.2	16936.2	13931.8	12168	14371.3	3830.47	10484.5	5401.05	13597.8	6708.33	6100.95	19138.7	21297.5	26774.1	29040.2	20866	20751.4			1403
1030	265.093	265.093	265.094	151.947	151.67	152.275	24	6	6	6	6	26346.5	45712.6	53785	47130.4	48070.5	37876.4	34962.4	60869.9	59665.6	64422.9	56267	61248.2	32289.3	36774.5	30792.9	32933	34973.4	25208.8	47765.4	64494.1	44730.2	61271.5	47366.9	55714.6			938
1031	265.148	265.148	265.149	1303.97	1277.42	1310.46	24	6	6	6	6	268829	334843	313480	206432	184002	189076	178836	226418	187613	195593	186120	198522	1.58036e+06	1.67335e+06	1.86263e+06	1.98812e+06	1.76013e+06	1.77177e+06	1.81587e+06	1.74987e+06	1.89807e+06	1.93946e+06	1.89788e+06	1.85358e+06			25
1032	265.148	265.148	265.149	1178.95	1176.45	1188.79	24	6	6	6	6	1.05075e+06	308837	244732	255666	277021	270029	270847	265190	268464	283862	262085	267731	585282	671086	588839	566081	584804	615834	571450	582920	607426	576697	634044	604835	[100][M]+	[M+H-C2H4]+ 292.172	14
1033	265.865	265.851	265.878	17.0497	14.4043	19.4947	24	6	6	6	6	140999	203217	194005	181935	173458	164076	136525	131858	124481	117485	106298	106281	56548.9	55534.6	58491.8	56641.4	56695.4	55954	56249.9	54498.2	52280.7	54377	54389.3	55413.7			1060
1034	265.865	265.851	265.878	101.988	95.8124	103.638	24	6	6	6	6	51074.3	64018.2	63315	64615.5	57071.4	51309.3	51672.7	53300.1	54075.3	45113.4	42855.6	41717.2	51225.6	53379.5	51472	54278.6	52594.3	50698.8	36069.9	32054.3	36592.3	37478.1	40884.8	39705.6			1464
1035	265.876	265.875	265.876	786.107	785.446	794.12	14	0	2	6	6	13612.7	10789.3	11323.4	9276.71	10302.6	9285.37	10098.8	10701.7	11029.4	11079.3	15798	19791.9	129047	120996	126385	123383	127336	124915	122740	123114	124057	116021	114997	114809	[330][M]+	[M+K]+ 226.912	171
1037	265.922	265.922	265.922	1306.67	1298.42	1308.89	12	6	6	0	0	298463	128994	69352.8	117418	157346	129307	141394	88371.4	170835	109317	93852.3	173357	1559.81	9281	12365.5	3645.85	NA	2980.54	5590.95	NA	1672.72	10710	7524.97	5298.27		[M+Na]+ 242.929	25
1036	265.922	265.922	265.923	1159.97	1152.37	1165.89	24	6	6	6	6	52843.5	81706.2	69593.2	54270.8	79999	56919.7	65864.4	89314.2	79975.1	88818.3	90524.1	95788.2	98993.9	84841.6	90837.7	95982.8	98050.7	99154.4	97942.1	105993	102879	85646.9	117314	106959			1307
1038	265.999	265.993	266.001	56.9599	56.3098	57.4887	13	0	6	5	2	5024.87	8885.88	4513.14	10124.6	8217.06	7575.81	34021.8	43130.5	43504	39856.2	39055.4	47945.8	19545.8	14103.8	21687.8	18956.7	22635.5	19733.6	15845.6	615.089	11645.6	1043.17	2116.18	3663.87		[3M+Na+2K-H]2+ 144.038	6
1039	266.09	266.09	266.092	166.918	166.036	167.375	24	6	6	6	6	14239	25872.9	30881	22387.7	25392.3	24062.3	10017.4	27409.3	23056.1	32622.1	22303.3	26000.1	12533	14846.9	18123.2	18010.1	17280.8	9645.66	38610.6	47257.4	44421.4	40902.2	39958.9	35857.2		[M+H-HCOOH]+ 311.088	57
1040	266.151	266.151	266.152	1179.28	1176.45	1192.13	24	6	6	6	6	143805	42609.5	31397.5	19203.5	46830.3	42575.6	37159.2	42282.7	73341.8	41305.3	40370.2	41677.2	85022.9	97074.4	82031.2	78923.6	80102	85881.8	85065.4	83752.6	86328.1	78035	87300	84340.7	[100][M+1]+		14
1041	266.151	266.151	266.152	1303.04	1278.8	1310.46	23	6	5	6	6	40765	13604.1	33605.1	26086	25961	43407	26059.8	27266.9	22830.9	24137.5	30316.6	38350.1	208951	220431	241466	260988	232144	233143	239886	230832	254048	254361	247272	252342			909
1043	266.873	266.873	266.874	50.7063	50.4416	50.8354	6	0	0	0	6	2748.55	4718.43	7198.49	5968.04	6604.59	5516.32	794.352	784.398	423.277	588.966	771.509	758.956	649.124	610.813	431.701	449.273	1803.06	807.978	20277	19480.6	18892.7	16772.9	15828.1	17687.8			26
1042	266.878	266.877	266.878	786.371	785.378	787.556	12	0	0	6	6	317.463	313.526	NA	196.033	299.822	168.994	340.576	189.429	189.142	296.424	498.403	949.16	12705.9	12338.2	12705.2	11627.3	11763.7	12514.2	11805.2	12980.4	11761.3	13917.6	12578.3	11181.3	[330][M+1]+		171
1044	266.932	266.928	266.934	50.2389	48.4197	51.3648	11	1	6	4	0	16756.5	16183.9	11302.4	9433.67	10045.7	10573.7	16887.8	15854.3	16175.8	14631.9	15816.2	14541.6	4309.45	5860.51	3614.57	5122.91	3239.68	3225.21	2941.63	1413.33	2365.26	2275.99	3126.36	3259.16			26
1045	266.989	266.988	266.989	1010.1	1009.28	1011.26	24	6	6	6	6	7027.48	12513.9	13450.8	12880.7	12797.9	13941.9	14132.7	13688.4	12825.3	13237.2	13298.8	13126.5	47339.8	50965.5	50221.3	47101.1	45606	49074	48023.7	45713.5	44854.4	45026.8	43808.2	44852.2	[338][M]+		207
1046	267.073	267.072	267.073	63.3395	62.8053	63.9983	24	6	6	6	6	174949	296741	286023	210134	245169	261961	219742	373467	364633	337922	360368	344063	216778	317225	173982	303897	186601	139039	354933	403203	375488	478285	399602	370811	[12][M]+		3
1047	267.075	267.075	267.076	553.56	553.136	553.83	6	0	0	6	0	872.966	2364.06	1509.53	1396.88	1429.79	2200.65	434.789	2838.86	2855.41	1074.72	2573.84	2908.75	90151.5	72432.8	93514	56399.1	70498.9	43691.1	1467.76	1813.27	2771.13	2153.14	2868.39	1861.67		[M+Na]+ 244.088	29
1048	267.091	267.09	267.091	342.876	341.286	344.15	16	5	5	0	6	4640.94	6166.79	5013.97	4942.21	4434.86	6648.61	3199.64	8434.75	8143.42	8522.8	7266.77	8491.42	1412.9	2419.58	1948.99	4044.76	2132.81	2146.65	13205.1	15018.1	13043.5	14553.7	11210.8	13396.7			1324
1049	267.109	267.108	267.109	89.4354	88.5586	89.9254	14	0	6	3	5	12832.9	22498.4	27527	30339.7	29509.8	26563.2	21121.3	35897.8	39657.9	54822.3	34022.5	38001.4	24450.6	26737.4	23278.4	26401.9	24758.4	15061.8	26001.3	41211.7	31161.8	33995.5	30393.6	33818.3		[M+H+HCOOH]+ 220.098	11
1050	267.147	267.147	267.156	1305.31	1299.48	1310.46	13	0	1	6	6	772.94	NA	NA	2300.68	3930.86	5609.94	5268.75	4817.6	14617.9	4840.83	5379.98	4918.22	73169.8	77108	85012.6	88612.4	80029.2	78893.9	82951.6	75699.8	85311.1	87613.3	87899.6	84440.7			669
1051	267.197	267.196	267.197	1179.98	1178.42	1217.43	17	2	3	6	6	90054.9	22423	NA	NA	7723.52	7242.78	7859.91	7502.51	35040.1	36879	7135.55	36942.3	59607.1	51580.6	48787.5	54364.7	59589.3	57807.2	52702.3	64736.1	59370.6	36536.1	67558	60008.3			375
1053	267.861	267.848	267.876	99.7261	95.8124	104.931	24	6	6	6	6	33089.6	44250.3	44463.6	41869.5	39382.7	34702	39372.8	37259.4	33964.6	32896.7	30261.3	27307.3	17487.3	15712.3	17473.4	16710.7	16502.9	16475	11484.2	9787.86	12612.2	13739.5	12365.6	12719.1			1465
1052	267.861	267.848	267.875	16.9963	15.8703	21.995	24	6	6	6	6	95038.2	130026	134315	126428	119469	113047	100144	93146.5	85857.7	83208.3	74990.7	76788	18540	18083.1	20140.5	20681.2	18139.6	18855.1	17936	18247	18663.8	18054.8	17059.5	16754			1061
1054	267.873	267.872	267.873	786.007	785.664	786.321	12	0	0	6	6	2206.05	724.979	834.314	686.341	504.17	649.973	1874.46	1440.62	1363.9	1097.3	2315.19	3208.74	31123	29882.1	29220.4	30389.8	30118.5	30007.5	29820.8	27692.4	29737.7	33550.9	33988.9	32103.8	[330][M+2]+		171
1055	267.92	267.919	267.921	1158.33	1143.84	1163.68	23	6	6	5	6	8342.86	21293.8	13619.8	10356.6	21378.8	14109.9	17291.5	19422	19567.3	19383.3	19663.5	17970.5	15102.7	13225.9	7416.88	18625.8	18328.3	16379.3	14422.1	19753.8	18415.7	19248.1	22065.4	19580.9			1360
1056	267.957	267.944	267.958	53.8722	53.2982	59.985	9	6	1	2	0	15683.1	30398.4	21946.2	21481.6	25796.8	18887.3	195.025	564.316	475.009	236.06	241.179	7292.74	5287.24	2644.5	NA	4960.88	NA	NA	5156.03	10133.9	8756.61	13242.7	5366.87	11885			1255
1057	267.992	267.991	267.993	1009.17	1008.6	1010.45	12	0	0	6	6	NA	1126.3	1462.01	1277.37	1172.2	1174.68	759.028	1062.78	2430.59	1651.48	1649.84	1482.28	6922.49	6300.49	7395.78	5420.41	5059.09	7260.57	5818.52	5504.39	5042.17	7732.56	5824.17	6346.99	[338][M+1]+		207
1058	268.079	268.078	268.08	62.5154	61.7732	62.9423	24	6	6	6	6	21900.1	35663.7	38982.3	29248.1	34010.1	35663.2	29732.7	51223	48338.3	51344.9	48831.8	50574.3	31075.1	35510.7	25743.3	37444.6	26776.9	22327	37037.8	45047.9	38790.3	45823.1	42856.6	39281.5	[12][M+1]+		3
1059	268.869	268.865	268.873	53.4427	50.5977	55.0707	14	4	3	1	6	6627.28	10024.5	8048.85	8953.61	7148.95	5693.69	5487.13	5514.26	5630.41	2805.66	3387.41	3162.59	1789.5	1734.37	2103.34	2109.19	2601.61	3552.41	29030.3	27084.5	25163.7	26723	30911.3	29679.8		[M+H-CO2]+ 311.848	47
1061	268.92	268.919	268.952	1145.97	1142.51	1150.99	11	1	0	4	6	20249.5	888.675	653.323	524.84	1476.83	252.894	804.237	1945.1	1999.74	2626.81	2805.97	3548.57	19232.7	12379	40290.6	23939.7	22613.6	16894.2	28244.9	29545.2	20838.3	22062.9	24213.9	20740.5			1539
1060	268.933	268.931	268.936	81.1705	79.2709	82.9419	13	3	4	0	6	9153	9180.17	5514.72	9956.32	9058.57	8548.99	7915.67	9223.58	10028.4	9913.15	7746.56	8815.74	11868.4	9418.08	10637.6	8545.05	9606.56	10113.7	10758.9	12249	9587.67	11549.6	11321.5	10719.6		[M+K]+ 229.973	8
1062	268.955	268.952	268.974	1307.48	1273.68	1309.35	20	6	5	4	5	54589.4	40943.3	72800.6	45744.1	61104.2	52438.2	51545	40976.6	52175.6	49918.9	53460.1	44240.8	1175.18	46122	65153.4	37653.3	2667.06	31010.8	34180.6	NA	30893.2	89258.7	109570	54009.4		[M+Na]+ 245.969	25
1064	268.982	268.982	268.983	820.491	819.207	820.981	12	6	6	0	0	21562.3	11212.3	9674.49	9278.65	8343.56	9401.98	7376.49	9092.17	9631.4	8651.08	8548.14	8551.63	4378.92	4233.11	3931.54	4848.74	3990.63	4177.76	4170.75	4826.89	3962.4	5492.07	4841.1	5827.8			110
1063	268.985	268.984	268.986	1009.86	1009.39	1010.58	12	0	0	6	6	4166.63	5942.24	4618.63	6126.08	5807.52	5396.38	5261.67	5683.56	5191.78	5853.82	5028.78	5152.37	18761.8	21403.1	20639.5	19500.3	20908.3	20200.3	18696.9	19528.9	18500.9	19915.2	19209.6	19225.5	[338][M+2]+		207
1065	268.985	268.985	268.986	56.8008	56.564	57.0833	6	0	0	6	0	3004.76	2316.81	2796.35	949.902	1434.98	2112.32	3821.8	5247.95	4347.56	3508.53	4404.54	4308.19	23226.5	29080	24658.9	24331.3	25492.2	17561.2	3943.76	3395.92	4811.21	4383.88	1725.07	4298.79			6
1066	269.082	269.082	269.082	654.086	653.648	654.653	10	4	6	0	0	13643.2	2991.1	7298.13	3432.04	11171.5	12648	7177.8	16704.5	8864.28	5982.88	11499.1	13090.8	1053.86	175.591	685.963	NA	NA	NA	NA	NA	150.449	NA	NA	NA			1502
1067	269.088	269.088	269.089	84.9977	84.6364	85.6275	24	6	6	6	6	46606	82319.8	120738	144335	129929	151011	114880	234775	244670	348619	173025	220473	79910.5	75569.1	61955.1	62202	137054	61918.1	177270	309967	219280	318555	253551	262764			11
1069	269.13	269.129	269.13	545.26	544.782	545.65	11	0	5	0	6	2705.87	4337.82	5834.81	5010.68	5659.72	4356.81	5973.97	9496.37	8425.89	11528.3	8632.12	9706.97	2115.93	1592.16	1913.07	1749.31	2122.45	2058.63	7683.03	8688.32	6483.65	7800.22	6213.71	7949.98		[M+NH4]+ 251.1	116
1068	269.131	269.131	269.132	951.086	946.425	954.582	24	6	6	6	6	91875.5	91039.3	87941.9	90646.5	91543.1	88696	87972.7	88984.4	86197.6	87728	85007.6	83832.2	16701.5	18247.4	16395.4	18184.2	17528.1	17259.4	16213.6	17798.1	16709.7	17485.9	18494.2	17174			205
1070	269.212	269.212	269.212	1253.24	1225.53	1266.55	14	5	6	1	2	1.36586e+06	40774.9	44631.9	36699	44177.1	48434.4	50090	52834	55708.8	51904.8	51984.8	52586.3	7680.65	11965.5	5375.75	2636.23	4534.53	13204.5	920.673	2086.03	9031.69	8654.74	15371.7	6004.32			1627
1071	269.845	269.845	269.846	16.6619	14.6499	18.5833	11	6	5	0	0	19152.6	26819	24430.8	23634.5	23621.8	20925.1	18858.9	17459.1	18716.8	15996.1	14026.4	13206.5	142.449	NA	NA	156.597	NA	445.804	NA	NA	NA	NA	NA	NA			1062
1072	269.879	269.879	269.879	87.7632	87.5787	88.1823	6	6	0	0	0	16385.8	33718	31577.9	25540.4	27582	23702.9	264.781	4368.37	4922.8	7145.67	2321.46	3030.89	231.342	425.938	843.197	570.17	951.236	178.858	NA	NA	NA	NA	NA	NA			342
1073	269.933	269.932	269.958	53.9696	49.3166	54.7934	10	3	0	6	1	4636.61	5021.81	1134.44	4748.1	299.613	471.151	3130.3	2402.38	2322.43	3219.39	2093.45	2741.42	7056.1	4882.9	6017.8	5040.71	7466.39	5705.22	353.472	NA	734.68	4223.62	NA	194.228		[3M+2K]2+ 153.986	47
1074	270.091	270.091	270.092	85.0369	84.8782	85.4835	10	4	6	0	0	5118.66	8728.75	11232.5	15484.1	13403.7	16722	11828.9	24561.4	24048.6	35566.3	18853.5	22397.6	7776.6	6958.43	6448.3	6175.3	12074.5	5395.7	14429.4	27312	21163.3	31517.6	26767.8	26955.6			337
1075	270.135	270.134	270.135	953.895	953.23	955.219	11	5	6	0	0	813.093	15110.8	13610.5	12545.1	12922.2	14533.2	14153.7	14324.7	12633.5	14636	14337.3	13088.1	1412.92	1883.96	968.73	876.773	1409.87	688.427	1363.57	937.576	1159.99	1048.86	618.331	793.36			1832
1076	270.208	270.207	270.215	1211.88	1211.27	1214.01	12	6	6	0	0	243749	24557.1	28921.1	42878.3	190983	213247	164345	138937	197517	222709	159605	179740	2007.84	1142.04	437.673	1572.34	1798.51	2805.26	NA	2792.01	2755.29	NA	2484.32	NA			429
1077	270.891	270.89	270.892	50.8162	50.2462	51.1759	21	6	6	6	3	45220.3	52503.3	68366.6	69838.5	84713.8	63592.2	153265	179227	183499	205822	161528	201346	25178.6	31629.3	20793.6	26606.7	20962.2	17808.5	45195.7	38557.3	38530.5	50014.2	72265.8	62967.1		[M+Na+NaCOOH]+ 179.91	47
1078	270.958	270.957	270.96	128.873	127.564	131.575	12	6	6	0	0	16531.3	16142.5	13944.2	12967.1	11663	10714.9	9030.12	9513.76	8114.45	11874.4	9022.09	9903.45	2243.73	1939.49	2171.5	1717.83	1760.18	1089.3	1271.01	1137.58	1063.52	1834.85	713.18	875.754			1486
1079	271.028	271.027	271.028	1236.59	1235.94	1237.05	10	0	0	6	4	NA	NA	NA	NA	NA	NA	NA	370.265	NA	NA	NA	392.344	14331.6	16195.9	39678.4	21522.1	14052.9	14756.5	13284.7	10505.4	11557.8	9491.99	14033.2	10471			931
1080	271.055	271.051	271.056	617.409	614.383	619.107	12	6	6	0	0	8560.55	8632.01	7702.52	8559.89	7947.11	6545.36	9774.99	9206.5	10980.5	4590.83	10276.6	10652.8	2424.06	2193.35	1915.76	2570.77	2342.37	2670.21	4334.09	4748.81	5173.63	3457.66	4595.86	4648.79		[M+K+HCOOH]+ 186.09	129
1081	271.069	271.067	271.073	317.232	316.073	320.436	20	6	5	5	4	4259.25	5331.65	5105.12	6184.14	5486.27	8193.9	3542.09	6442.59	7300.54	5528.15	4926.21	4422.28	4269.14	8418.49	6542.39	6613.4	17181.3	10047.2	4668.41	5919.64	13177.8	6747.4	6361.27	7094.45		[M+K+NaCOOH]+ 164.119 [M+Na+NaCOOH]+ 180.093 [M+NH4+NaCOOH]+ 185.049 [M+Na+HCOOH]+ 202.075	356
1082	271.131	271.131	271.131	1244.39	1244.25	1244.53	10	4	6	0	0	3965.08	10844	12277.7	23412.6	28400.1	31760.7	41319	35413.8	44771.9	46393.7	40661.6	44857.2	1976.39	3626.16	776.971	437.012	1781.76	3862.29	NA	508.132	3196.59	3084.52	4330.82	2251.81			904
1083	271.192	271.191	271.192	1176.03	1174.49	1178.19	14	5	6	1	2	16461.1	29510	13568.7	16453.5	27838.1	27821.1	24033.1	26624.8	23291.1	24554	24185.6	25127.3	8834.47	7021.54	4780.11	7512.38	13755.9	7153.43	8129.83	12487.3	6169.38	1037.03	11747.5	6734.36			14
1085	271.212	271.211	271.228	1211.85	1205.67	1222.83	13	4	6	0	3	155862	3621.31	3379.18	5421.02	32242.2	33445.2	29937.7	25259.4	36665.4	38682.9	25143.1	31416.8	NA	NA	NA	NA	NA	NA	NA	6861.31	6765.37	NA	10660.4	NA			440
1084	271.228	271.228	271.228	1316.52	1280.84	1317.78	25	6	6	6	6	115460	74966.3	47148.8	95829.7	91586.3	105310	122993	115174	117361	113520	116313	116615	32509.6	41295.8	43805.2	42689.3	32996.3	41943.6	49724.9	43514.7	41935.4	56801.9	49484.4	54552.7			1344
1086	271.876	271.876	271.876	87.9659	87.5787	89.0526	7	6	1	0	0	9182.73	21884.7	20032.9	14803.2	15758.2	15267.2	802.301	2924.25	2880.07	5606.04	1174.11	3373.49	292.295	160.616	151.838	220.59	309.939	NA	NA	NA	NA	NA	NA	NA			343
1087	272.089	272.089	272.09	107.481	106.429	108.219	7	1	0	0	6	NA	20948.2	NA	1436.32	NA	NA	NA	NA	NA	NA	NA	NA	NA	NA	NA	NA	NA	NA	59516	52644.5	39131.2	35668	51932.4	54550.8		[M+NH4]+ 254.053	41
1088	272.231	272.231	272.232	1316.82	1316.16	1317.56	14	5	6	1	2	15824.2	8651.82	NA	14555.9	15583.1	17285.9	21668.5	18523.3	17509.8	18124.5	19758.3	18205.1	5256.41	5861.09	7175.45	6589.26	4561.63	6179.08	8642.24	5361.48	4541.18	9617.78	NA	8485.25			59
1089	272.86	272.859	272.861	1157.9	1142.9	1164.52	23	5	6	6	6	6871.33	9408.01	20688.2	52969.1	51686	70051.2	69344.2	43084.2	55940	56255.4	52811.2	50443.1	69887.5	35649.8	42421	55089.1	50175.3	44088.7	30804.3	58650.2	37816.7	60877.2	38719.2	34322.2			1356
1090	272.935	272.935	272.935	115.974	115.255	117.037	6	0	0	0	6	136.516	1468.3	1159.93	375.328	440.899	286.234	140.082	458.201	155.094	491.712	148.826	548.02	1373.8	833.758	1025.66	1335.33	940.374	1024.91	14272.4	17280.4	12774.1	12073.8	13979.7	10822.9			1799
1091	272.96	272.959	272.96	47.7989	47.4542	48.403	24	6	6	6	6	921265	1.47062e+06	1.3253e+06	1.15069e+06	1.2208e+06	1.31692e+06	858094	1.21692e+06	1.3595e+06	1.47891e+06	1.34079e+06	1.33906e+06	857147	1.05486e+06	781319	828680	867980	680517	1.54013e+06	1.83752e+06	1.92452e+06	1.98221e+06	1.72188e+06	1.73033e+06		[M+H]+ 271.959	26
1092	272.993	272.968	272.993	87.8075	82.1784	89.6167	16	5	1	4	6	7945.34	10706.4	7755.56	4920.17	9865.09	8285.13	1163.54	4123.04	3077.36	4479.3	4429.44	5357.28	3248.09	6333.37	5055.24	5565.96	4035.24	4828.5	12508.7	9235.41	10944.9	9667.65	9167.52	15254.5		[M+H-C2H4]+ 300.01	11
1093	273.075	273.075	273.075	128.203	128.057	128.356	8	2	6	0	0	3726.8	6700.44	8288.2	10134.8	7784.29	9118.71	14329.9	22662.8	23296.5	26016.1	21642.3	23580.5	1896.38	1754.32	1825.42	1646.62	1985.36	1430.85	2886.49	3387.65	3704.91	3345.02	2933.71	3348.49		[M+NH4]+ 255.039	1
1094	273.207	273.206	273.207	1212.89	1203.01	1213.83	8	2	6	0	0	NA	9935.88	6620.06	1390.73	12582.7	12466	12716.1	11998.4	14386.5	15011	14408.4	12164.8	NA	NA	NA	NA	205.148	NA	NA	NA	NA	NA	431.852	NA			441
1096	273.827	273.827	273.827	98.6617	96.3922	103.243	11	6	5	0	0	29113.7	31024.4	33603.7	26837.5	23737.6	23529.3	18078.1	22596.9	20875.5	18852.8	15158.9	15424.6	NA	138.108	NA	NA	NA	NA	NA	NA	NA	NA	NA	NA			1641
1095	273.827	273.827	273.827	15.2604	14.4043	18.931	12	6	6	0	0	63557.8	83391.1	78462	69784.8	61521.8	58286.2	56281.1	40135.7	35137.2	35040	28372	28146.3	NA	NA	NA	NA	NA	NA	NA	NA	NA	NA	NA	NA			1063
1097	273.961	273.96	273.961	47.8477	47.4542	48.403	24	6	6	6	6	270080	420310	380375	335630	351693	382518	252421	356929	411211	438826	410204	398161	249387	304411	226710	245914	251838	198672	448013	539775	552988	543113	513019	515715		[M+K+3NH4-H]3+ 729.831	26
1098	274.026	274.025	274.026	78.5752	78.0959	79.0826	20	4	4	6	6	50600	95949.6	113989	99766.7	122262	119365	18940.6	50343.7	40510.7	53450.5	33421.8	48387.7	45315.5	48170.8	36205.5	47064.2	46404.1	24061	133025	143738	131673	136769	145184	152505			8
1099	274.858	274.858	274.859	1149.49	1140.47	1166.52	13	1	1	5	6	786.683	2435.6	7180.74	18172.4	19523.2	28473.2	26957.3	18358.5	23960.7	21134.8	22031.4	16394.7	29415.8	10266.2	16893.7	13405	15296.5	14852.1	15958	25977.4	20491.2	23855	14760.7	17863.4			92
1101	274.885	274.885	274.886	1308.67	1299.27	1309.49	7	1	6	0	0	NA	1031.48	2681.17	19732.8	22727.8	34468	23713	27402.1	27736.8	22758.9	32228.5	18694.9	NA	NA	NA	NA	NA	NA	179.643	NA	NA	1826.08	294.019	310.101			670
1100	274.885	274.885	274.885	1202.12	1200.44	1210.42	10	4	6	0	0	NA	23485.1	44154	66623.9	58873.4	40760.5	55623.3	74013.1	46887.2	53318	52529.7	51401.6	262.178	NA	NA	NA	NA	NA	NA	NA	521.192	NA	7844.98	NA			37
1102	274.958	274.958	274.959	47.7509	47.2881	48.403	24	6	6	6	6	272079	438039	393378	339320	359950	395975	262173	370695	418563	449804	412638	405051	253428	313514	226003	249076	255096	199376	456127	538564	546509	550673	519168	524812	[149][M]+		26
1103	274.972	274.972	274.973	127.591	126.135	128.553	23	6	6	5	6	55644.7	62965.6	60016.5	57932.4	63239.6	61078.1	54815.8	56429.4	56414.5	57786	57814.4	63644	44495.2	41367.3	41556.4	38289.7	44031.7	40917.6	42531.2	40688.4	40678.2	42187.1	41037.9	43488.7		[M+H]+ 273.964	1
1104	274.976	274.976	274.977	1284.25	1279.13	1289.46	12	0	0	6	6	53207	NA	NA	NA	339.514	NA	323.411	330.355	368.764	NA	NA	NA	34495.5	38744.1	42407.8	25279.8	26831.4	36381.9	36538.7	28320.9	34855.9	45139.2	41617.7	40805.6			1595
1105	275.022	275.022	275.023	78.6205	78.0959	79.0826	24	6	6	6	6	205975	406358	497130	429879	509313	504990	84269.7	202239	168149	225899	143253	190914	196050	212744	157853	202857	188248	108322	601414	633509	576790	565433	600618	655164		[M+H]+ 274.015	8
1106	275.079	275.078	275.08	297.714	297.293	298.111	23	6	6	5	6	8201.08	15891.9	19382.4	14703.8	17241.3	16239	6866.06	12682.8	11766.9	13247.8	11819.4	11160.3	10059.8	10455.3	8655.17	9863.8	9129.7	7402.43	12375.1	14824.7	10805.8	11671.9	10745.6	10827.3		[M+H-CH3]+ 289.096	1294
1108	275.824	275.824	275.824	99.0873	96.9827	101.737	11	6	5	0	0	23546	26855.1	26683.7	25660.3	27054.4	22733.6	15795	20292.5	18088.4	16254.5	13596.2	13723.9	NA	NA	NA	NA	NA	NA	NA	NA	NA	NA	NA	NA			1642
1107	275.824	275.823	275.824	15.9653	13.7598	17.321	12	6	6	0	0	54269	67790.9	63367.9	62138.7	55242.7	53608.9	37504.5	39363.5	37581.6	33292.5	28246.3	32845.8	NA	NA	NA	NA	NA	NA	NA	NA	NA	NA	NA	NA			1064
1109	275.908	275.88	275.909	11.874	10.9726	12.2455	8	0	0	6	2	NA	NA	NA	30629.1	NA	32421.8	32841.9	30996.6	NA	34009.8	32103.3	32524.9	40021.6	21666.1	42353	44746.4	40753	41951.8	41177	NA	13303	NA	NA	NA		[M+H]+ 274.903	944
1110	275.959	275.959	275.96	47.7368	47.0463	48.134	16	4	6	1	5	43879.3	70656	59740.1	52483.2	57860.3	60514	40056.6	58096.1	68564.4	72282.1	65164.3	65950.7	38903.5	47214.8	36308	39080.1	40013.4	31350.5	71221.9	82630.5	85788	94871	89466.8	88812.8	[149][M+1]+		26
1111	276.018	276.018	276.018	142.783	140.753	144.224	12	1	1	4	6	3060.79	6250.66	6654.78	4783.64	6847.08	7576.5	11124.2	20297.7	21696.7	21964.6	22279.2	22294.5	20319.2	38138.1	43904.2	36650.1	30746	23835.4	43010.1	55385.2	123646	65186.9	50709.5	61528.1			1390
1112	276.869	276.869	276.905	56.455	43.3917	57.0566	7	6	0	0	1	20872.8	26635.8	25033.8	23403.9	24593.4	20042.9	4653.13	5607.08	9424.99	3485.78	6962.13	4614.36	3908.3	4334.7	3917.07	4713.21	3678.33	4651.69	17970.5	7842.02	6822.64	8378.32	14489.6	8339.38			288
1113	276.917	276.914	276.957	47.713	47.0463	48.2578	17	0	6	6	5	6245.87	4542.08	7437.38	10031.8	10268.9	9022.16	10335.9	12228.7	13521.1	9848.46	10209.2	8926.36	17689.7	21983	17142.6	18749	17104.2	13273.7	9567.33	10008.3	8694.1	10461.9	10736.1	11541.4		[M+Na+2K]3+ 729.831	26
1114	277.033	277.033	277.034	56.4601	56.0599	56.9401	18	6	6	0	6	149012	127866	133062	131401	126201	152464	58705.8	60757.5	76515.1	70648.7	54732.7	55969.4	2857.14	5831.07	1725.3	9848.23	4130.66	2758.11	80927	129610	116002	133445	106315	130348		[M+K]+ 238.067	6
1115	277.145	277.144	277.145	1202.44	1196.43	1203.64	22	6	6	6	4	256003	282990	232252	215973	244241	205704	221438	208740	202159	205101	191955	190409	49532	56243.1	51025	44206.7	52388.5	53814.8	32096.9	51886.4	50483.8	30806.8	56478.6	50317.6	[214][M]+	[M+K]+ 238.181 [M+Na]+ 254.155 [M+NH4]+ 259.111 [M+H]+ 276.137	37
1116	277.228	277.228	277.229	1303.4	1302.6	1304.03	14	5	6	1	2	27192.5	21915	11639.6	36893.7	37699.7	41360.9	51176.3	51754.5	50386.1	50422.7	48664.9	49388.2	6174.6	6820.41	9352.84	6740.44	4166.8	5402.97	9248.16	3627.11	4293.81	11890.6	8237.92	11044.2			125
1118	277.876	277.876	277.877	14.4796	12.9731	16.2285	7	1	6	0	0	NA	23445.8	NA	20851.3	NA	21356.4	19405.8	18696.9	17755	20480.5	15937.4	16575.7	NA	NA	NA	4650.91	3332.69	3605.37	NA	NA	NA	NA	NA	NA			1065
1117	277.878	277.876	277.879	55.4498	55.1782	55.6773	7	1	0	0	6	6229.98	3050.15	8142.48	7676.27	10895.7	9850.01	1336.73	653.085	1217.89	941.386	790.39	590.358	411.554	148.685	NA	298.342	NA	152.401	15711.5	17412.1	18023.7	27082.7	22013.5	19232			289
1119	277.908	277.907	277.909	764.815	763.189	771.112	23	5	6	6	6	3419.39	4426.58	3762.83	4171.65	4646.95	4961.7	4600.83	5214.86	4225.5	4162.56	4690.6	4856.34	7743.77	6818.65	5793.94	5171.7	6684.82	6742.61	7782.73	6108.75	5362.63	7057.13	7089.38	6304.28			1856
1120	277.942	277.942	277.943	1174.33	1153.62	1177.41	8	2	6	0	0	1463.59	7261.19	3034.37	7161.31	14838.7	15656.8	13974.7	14616.8	16208.7	16242.1	15388.3	18624.9	169.116	NA	NA	898.806	534.044	168.94	598.009	1385.29	149.331	NA	1809.27	480.433			376
1121	278.147	278.143	278.148	1202.48	1196.13	1203.64	15	6	6	1	2	36249.1	48435.7	43729.7	32593.9	51827.6	43847.4	45629.4	44005.5	41659.4	40542.5	42773.4	42123.1	9101.94	8008.58	3579.24	7573.68	20905.6	10714.8	2140.9	14663.4	6292.23	NA	24870.3	5396.1	[214][M+1]+		37
1122	278.908	278.887	278.914	48.2578	47.3474	53.5367	13	1	0	6	6	123441	100196	92422	81361.7	75836.8	72566.4	72806.7	62645	61831.2	61448.9	61777.4	57662.7	23282.5	25569.4	21719.3	22383.9	23765.7	21610.1	87404.6	81666.4	63954.1	62518.3	64428.6	71998.7		[M+H-HCOOH]+ 323.91	26
1124	278.943	278.942	278.943	17.9106	16.4436	20.6077	11	5	6	0	0	NA	108051	106100	115159	119457	124924	128005	129992	140849	141879	138690	143305	NA	NA	NA	12673.9	12171	12152.2	NA	NA	NA	NA	NA	NA			1066
1123	278.943	278.942	278.943	101.689	99.0907	102.082	12	6	6	0	0	57433	64982.6	62576	67714.5	65353.1	68628.1	85994.4	70442.9	76168.5	74806.6	81362.3	76791	22854.1	20447.7	21172.3	18483.8	18422.5	19067.7	23719.3	25335.7	25578.1	26578.5	26495.8	26625			1417
1125	278.943	278.942	278.979	149.432	147.311	172.778	13	1	0	6	6	133389	151512	68914.3	160105	165044	171441	181971	187642	185938	193351	198666	196723	151109	167140	163166	150173	127247	167112	178185	172056	5075.04	6726.7	176372	172019		[M+H-CO]+ 305.931	115
1126	279.033	279.033	279.034	1174.82	1172.97	1177.37	23	6	6	6	5	6037.62	34521.9	14110.7	14532.5	34553.8	31761.6	29478.1	36534.1	34916.5	38635.3	36260.5	37830.9	6824.13	5694.69	3406.29	7241.86	9166.87	5313.7	4651.92	9222.6	7426.23	1291.36	12525.6	7141.91			359
1128	279.036	279.031	279.039	67.8515	62.6202	68.4846	13	6	1	0	6	6101.13	26775.4	23589.6	20638	23003	19879.7	8357.25	5086.4	18247.4	20622.6	9868.16	14831.7	NA	5353.02	214.96	6101.65	643.902	2215.64	33612.4	52506.2	17177	52268	43861.8	40176.7		[M+Na+K+NH4-H]2+ 479.086	5
1127	279.039	279.039	279.04	144.522	144.314	145.1	13	5	6	0	2	25610.5	67065.8	65549.8	31835	50659.4	65507.6	35858.1	95531.3	84809.4	100843	87895.4	93562.5	8796.45	18580.1	15409	18277.3	10506	8621.4	13270.6	17328	28494.9	21257.1	18565.8	18519.8			1384
1129	279.091	279.09	279.091	592.672	589.318	593.545	22	6	6	4	6	9582.32	14059.5	9590.7	10667.7	7817.34	13761	11205.7	23782.8	28572.9	20819.1	19092.5	24644.8	4721.97	12437.4	6350.48	18714.4	7137.59	7978.19	17902.7	21761.1	21231.9	24734.1	17989	19205.2			190
1130	279.108	279.108	279.109	244.766	243.292	245.439	16	6	6	2	2	14326.9	24511.9	32464.7	22697.2	29851.4	23373.7	10756.1	22610.6	19907.6	23467.2	19761.4	19419.8	12214.7	13602.9	13041.9	12844.8	12926.1	10435.3	17410.8	19829	15775.3	16561.3	15207.2	16666.3			1813
1131	279.109	279.108	279.109	204.246	203.738	204.665	12	0	6	0	6	4207.56	8247.79	10640.3	9375.86	11486.6	10357	10396.2	21524	21994.8	26633.7	21312.9	21015.7	3125.53	3140.3	3063.64	2892	3018.89	2747.85	26885.8	29164.7	21796.9	21051.5	21871.9	22960.1			1725
1132	279.145	279.145	279.146	410.071	409.284	411.36	6	0	0	0	6	159.496	655.318	1014.27	1003.36	1284.77	325.268	1816.74	3954.25	4416.18	3735.81	3772.96	3607.52	2760.29	4273.93	3668.51	4261.31	3413.13	3607.93	7922.16	7707.14	7458.48	8737.01	8028.67	9968.56			1514
1134	279.163	279.163	279.164	1102.22	1098.12	1106.76	12	6	6	0	0	1.3063e+06	36112.8	29720.6	28790.7	29078.7	29674.9	29421.8	26283.8	28647.1	29248.6	31570.8	27822.3	31019.1	30204.6	25729.4	25660.8	23245.1	23265	21614.2	21029.7	21527.7	21379.5	23191.9	23958.2			1496
1136	279.163	279.163	279.164	1176.75	1175.97	1179.23	11	5	6	0	0	71267.9	152096	124965	129638	137928	128463	132880	134530	138330	138403	136732	134935	51632.1	59426.5	52187.8	51800.1	47491.7	52739.3	50476.2	52337.3	55771.4	35136.8	54774.5	54069.2		[M+H-CH2]+ 292.172	14
1137	279.164	279.164	279.164	997.153	974.927	1009.71	10	0	0	4	6	14369.6	22638	16209.5	16084.1	15481.5	15466.5	14732.9	12606.7	11684.2	13711.4	13169.9	11764.1	56067.2	58066.5	56564.2	49658.4	51413.4	62435.2	58179.7	60038.3	60155.4	58847.5	60294.6	59583.3			238
1133	279.164	279.163	279.164	1314.73	1312.25	1316.41	12	0	0	6	6	NA	NA	NA	NA	NA	NA	NA	NA	NA	NA	NA	NA	85819.2	71939.2	79175.8	88304.5	91282.5	54357	55809.8	38826.6	36924.8	37205.9	31898	33138.9			1341
1135	279.164	279.164	279.164	1136.52	1130.71	1140.43	12	0	0	6	6	35982.5	12998.4	10025.3	10657.6	9222.23	9967.63	7051.95	9245.97	8059.86	7329.69	7331.11	8866.37	214128	218426	211501	217810	221831	219321	226412	229462	237985	224646	229448	231393			1667
1138	279.244	279.241	279.244	1247.69	1246.16	1249.96	24	6	6	6	6	59309.3	24707.3	27050	27334.7	33848.2	35322.6	37364.8	40984.3	40191.3	38561.6	38416.1	39585.4	6423.22	9342.57	7024.48	4741.01	8287.16	11286.6	4037.59	5062.01	11456.8	8882.68	10761.6	6768.19			900
1140	279.857	279.857	279.857	98.0934	93.6337	100.702	12	6	6	0	0	35733.7	51393.8	52936.5	53406.1	54399.6	56332.3	61657.2	60505.6	54300.1	55747.3	50830.8	51433.9	13216.7	14016	16114.3	15113.4	15906.5	16600.7	8020.37	6642.4	6686.78	8450.59	8466.21	7197.91			1643
1139	279.857	279.857	279.857	15.3746	13.2463	17.6404	24	6	6	6	6	135733	182309	184442	178991	178811	177743	168474	164399	154931	153101	146759	144274	43966.6	45298.9	47585.1	44266.7	45046.7	45615.3	45450	45672.5	45680.8	44287.1	45679.7	46843.2			1067
1141	280.098	280.098	280.098	531.316	530.823	531.771	7	1	0	6	0	NA	NA	167.048	1319.06	NA	18937.2	NA	NA	211.497	NA	NA	NA	115710	127873	110955	109872	88548	35193.6	NA	NA	NA	NA	NA	NA		[M+H-H20]+ 297.103	90
1143	280.166	280.166	280.167	1177.32	1176.63	1179.32	11	5	6	0	0	NA	23866.4	13712.1	15929.6	20426.9	19713.9	20862.4	21046.9	22984.3	22866.1	21890.5	22522	854.567	NA	NA	2431.23	5600.61	1273.68	NA	5631.76	373.592	NA	6310.51	853.534			377
1142	280.167	280.167	280.168	1136.99	1131.43	1140.43	12	0	0	6	6	840.117	306.015	144.979	369.322	154.107	302.425	NA	201.761	NA	287.646	141.291	NA	32551.4	35148.3	34461.1	35319.7	33916.4	35158.7	34507.5	35584	34648.5	35903.9	35709.8	35683.6			1668
1144	280.829	280.828	280.83	52.1893	51.94	52.4828	6	0	0	6	0	143.618	NA	NA	NA	137.636	NA	NA	NA	NA	143.983	NA	NA	6729.84	5949.62	6168.28	6138.19	7717.17	5314.61	NA	NA	NA	NA	NA	NA			1256
1145	280.898	280.898	280.899	1307.72	1306.85	1308.18	12	6	6	0	0	343721	369861	311282	360982	295739	220679	227516	146715	311847	257534	221592	269403	NA	179.307	NA	NA	NA	NA	NA	NA	NA	233.568	NA	NA			639
1146	280.898	280.898	280.899	1201.81	1201.63	1207.23	12	6	6	0	0	117270	199680	206247	191968	217127	194825	193897	195718	178594	187142	197143	198572	236.077	NA	NA	NA	NA	NA	NA	NA	NA	NA	1806.72	NA			1115
1147	280.909	280.907	280.91	50.2711	49.0216	51.1611	12	6	0	0	6	180349	152864	108293	103082	99586.1	111075	50523.8	46833.9	49077	43005.2	46488.2	47813.2	26242	28041.6	23805.6	27928.1	23931.5	23164.2	37615.2	43320.7	51185	59791	58021.8	54464.2			26
1149	280.939	280.915	280.94	146.926	126.246	150.235	19	4	3	6	6	32050.5	28533.4	27351.3	22591.3	25757.9	26008.5	26681	28711	15204.3	30101.9	13998.8	12770	93770.9	108001	94186.8	91628.2	95376.2	88950.3	88180.8	75146.4	78946.5	79541.8	74449.3	76209.6			1391
1148	280.939	280.938	280.94	98.3711	93.7755	105.52	17	6	6	0	5	27593.3	27858.1	29788.6	28523	28302.7	30349.7	26682.5	24996.8	26258.6	26617.7	23849.3	26952.6	29482.3	28146.1	28103.2	27510.2	25954.8	28202.7	38913.7	30691.8	33981.1	30917.2	30069.5	31305.7			1644
1150	280.947	280.945	280.952	362.523	361.773	363.288	11	5	6	0	0	16580.1	15020.2	25034.4	20930	9951.04	24560.7	13405.7	27172.9	25628.7	24328.4	27674.1	25732.8	43188.3	45989.9	45465.4	50037.7	42431	42801.2	36968.2	34859.1	34204.3	36206.5	35390.9	35603.4			312
1151	280.948	280.94	280.953	54.206	43.3717	62.8998	12	0	6	6	0	55795.1	60040	55864	51409.7	56634.9	55441.5	61929.4	81431.5	63459.8	86259	63882.5	66596.8	48324.2	63834.8	39707.9	49903.7	39369.7	41797.3	24918.7	15828	10990.3	16187.1	22672.1	19760.5		[2M+Na+K-H]+ 109.998	6
1152	281.031	281.03	281.032	1176.68	1173.83	1177.46	12	4	6	0	2	5476.39	24235.5	8833.61	7413.23	22943.1	20724.1	21600.7	27378.6	23001.4	27234.6	26180.2	28277.5	4211.49	4816.86	649.527	4421.35	7248.2	2434.75	3165.82	7249.02	5085.58	NA	8500.41	4782.72			360
1153	281.088	281.087	281.088	94.0134	88.1627	97.7687	13	3	6	0	4	3888.3	7305.03	10485.5	7406.86	9426.48	7979.44	8241.76	18392.7	17434.1	20267.8	15500.1	18826.2	5506.18	4760.3	6059.66	6998.77	6213.56	4555.47	12597.1	15236.6	11949.7	12423.8	13367.6	12660.2			1374
1154	281.102	281.102	281.102	531.048	530.781	531.346	6	0	0	6	0	NA	NA	NA	NA	NA	3969.95	NA	NA	NA	NA	NA	NA	20211	23176.5	21684.6	21124.9	15786.7	6503.83	NA	NA	NA	NA	NA	NA		[M+H-H20]+ 298.106	90
1156	281.124	281.124	281.125	294.213	293.552	294.776	13	4	3	0	6	5242.79	14078.9	18950.6	14819.2	18716.7	7737.07	3264.88	6607.4	6218	6994.74	7023.35	7164.77	2836.3	2999.6	3004.98	4277.25	2930.4	3368.4	8979.26	9913.39	8742.44	9988.3	10752.9	8487.21			242
1155	281.124	281.124	281.126	138.497	136.283	139.869	17	3	2	6	6	5461.2	10356.7	12562	10848.2	11846.7	11211.8	12137.1	22488.4	24160.8	30480.3	21717.5	23187.9	5448.05	6028.44	6207.17	6623.32	7287.71	6245.11	25707	29962.7	26816.3	26450.5	28009.3	29164.6			1785
1157	281.164	281.162	281.164	1138.79	1134.45	1140.65	8	0	0	2	6	658.635	656.318	499.79	650.594	243.118	351.256	693.619	994.39	NA	206.101	497.947	154.452	10110.7	10008.4	9608.25	10913.1	10279.2	11343.3	11037.3	11341.4	11153	11507.4	13281.4	12810.3			1540
1159	281.249	281.248	281.249	1309.39	1304.81	1310.79	10	4	6	0	0	359377	215363	136661	112270	101909	93130.7	87199	78403.5	90740.4	83717	85223.3	80278.6	29222.5	32186.6	36575.6	34733.4	32629.3	20726.9	13401.6	5838.02	11066.6	16079.7	21786.7	24544.5			25
1158	281.249	281.249	281.249	1278.6	1277.58	1280.13	13	1	0	6	6	180293	131842	138196	58105.5	52231.9	44949.3	45592.1	39675.1	43472.8	43038.4	42889.4	38342.5	21919.9	18930.6	24795.4	22881.5	20037.5	19311.8	10142.1	5827.45	11069.7	12820.9	16032.8	16142.5			914
1160	281.854	281.854	281.855	15.5576	13.7598	18.2304	24	6	6	6	6	60131.2	82316	76889.6	77442.2	77643.1	73260.1	73720.4	68346.3	67262.2	66732.6	63970.9	64414.1	18711.5	20083.7	22431.3	20485.8	18922.5	19805.7	20141	20508.3	20755.9	20575	20980.8	21724.6			1068
1161	281.899	281.899	281.899	1202.41	1200.35	1206.34	9	3	6	0	0	NA	24649.9	26919.3	7543.13	29888.2	29013.8	30042.7	31874	24238.3	31198.4	32197.2	27531	NA	NA	NA	NA	NA	NA	NA	NA	NA	NA	NA	NA			1120
1162	281.966	281.959	281.968	57.5446	57.11	60.9183	20	2	6	6	6	4281.78	8213.93	4731.51	7337.94	10305.4	6702.4	19632	21713.6	23442.1	24146.4	20328.8	24703.2	16674.9	6284.44	18908.7	5290.25	21300.2	19890.5	38801.9	44089.7	34261.3	29220.4	27332.6	38769.7		[M+Na+NaCOOH]+ 190.996 [M+Na+NaCOOH]+ 190.996	6
1163	282.085	282.084	282.085	180.971	180.598	181.321	21	4	6	5	6	55063.2	133772	121349	59971.8	96684.2	108120	57579.9	140766	130615	191757	130161	126528	45885.2	151899	100347	142213	89389.3	63305.5	134217	167037	164739	177457	149071	140796	[258][M]+		70
1165	282.114	282.113	282.114	479.896	479.663	480.292	10	4	0	6	0	1131.98	10743.1	8662.13	62273.9	24023.3	110378	430.947	639.38	1500.87	2036.87	901.07	2848.1	142618	154582	90684.7	135253	99702.9	34988.5	635.016	1889.69	977.508	1139.83	1081.62	818.905			350
1164	282.114	282.113	282.114	679.646	678.788	680.358	13	3	3	6	1	5730.54	10589.4	12088.7	15701.7	8691.39	40975.8	4004.72	5299.02	6006.69	5078.31	6203.45	7730.47	460438	473740	383998	260189	146624	58639.4	3360.37	2060.02	31081.8	3263.89	3671.59	5910.13			63
1166	282.876	282.875	282.905	51.4364	48.968	53.1397	7	0	1	0	6	2306.92	2626.84	5589.56	4078.76	5606.22	2526.67	1058.78	1728.82	2129.27	1932.41	1677.49	7343.71	4371.65	3157.2	3580.1	3965.88	4640.42	3582.37	13686.2	8803.82	8841	8716.6	14373.8	9861.82			47
1167	282.954	282.952	282.954	58.1561	54.4296	59.8865	17	6	5	6	0	70493.4	49255.6	66653.4	93324.2	74958.4	71405.4	17568.7	7191.74	10463.5	11409.4	9667.22	7300.37	61983.8	63256.1	62299.5	61353.4	63245	55984.8	3787.27	7731.28	6114.62	7206.64	6690.92	8222.3		[M+K+CF3COOH]+ 109.998	6
1168	282.971	282.97	282.972	142.809	141.681	143.456	22	4	6	6	6	4948.01	9842.69	11036.9	6876.43	10071.1	7615.52	5761.7	10172.5	11384.1	10486.3	9228.47	11478	16365.2	22011.2	14865	20411.9	15688.3	6973.44	17026	18971.7	24339.8	17314.8	13313.7	15593.4		[M+Na+K-H]+ 222.023	65
1169	283.069	283.067	283.069	207.366	207.043	207.865	22	6	5	5	6	5753.07	15281.5	16158.1	7023.07	10493.7	11896.8	2673.06	5934.11	5935.61	7428.87	6251.78	6534.41	7281.63	15283.7	7680.02	15745.3	6878.76	4871.16	17706.1	24681.6	42257.8	26705.8	23332.7	23613.2			143
1171	283.088	283.087	283.088	180.972	180.598	181.321	19	5	6	2	6	5993.59	15351.8	14027.9	6756.71	11178.2	11527.6	7010.28	15321.5	15705.5	21671.3	14469.1	13136.1	9837.25	16749.2	11605.4	16733	9378.33	7446.37	16143	21188.4	19920.9	22598.6	16674.8	16214.9	[258][M+1]+		70
1172	283.104	283.103	283.104	127.83	127.397	128.583	18	5	6	1	6	20056.1	31871.2	46958.9	54254.1	50107.1	55312.2	76755.2	128445	135382	158729	127340	135645	28083.2	29120.5	27614.1	31296.1	33805.9	27320.7	84434.7	105120	88686.7	111643	107103	111516			1
1170	283.104	283.103	283.104	64.4678	63.9691	64.9278	24	6	6	6	6	85705.6	135167	193493	194180	193979	191245	109791	191763	178483	204390	177794	183796	88406.3	80915.6	84998.9	86538	95247.3	80606.7	164609	189775	127469	172593	169251	177963		[M+H-HCOOH]+ 328.098	3
1173	283.118	283.117	283.118	679.25	678.788	679.822	7	0	0	6	1	526.299	2069.33	2146.01	3005.47	973.386	7455.42	977.851	873.195	1716.22	760.676	728.222	698.903	79859.6	79637.4	67600.7	44617.7	27248.2	11406.2	231.915	NA	5489.51	NA	NA	558.795			327
1174	283.138	283.137	283.152	1172.59	1162.83	1197.57	26	6	6	6	6	85243.6	100091	89902.9	87812.5	105984	96857.3	103032	99749.7	100474	105209	101900	103626	62735.3	63114.3	52240.3	61814.4	64471.2	60800.5	60326.6	63999.7	59326	50922.5	68685	61362.2			1163
1175	283.854	283.853	283.855	13.9897	12.7266	15.9004	11	6	5	0	0	10821	21985.2	21121.6	20589.7	20921.6	20834.4	15021.6	NA	14678.4	13664.3	11967.3	13522.8	NA	NA	NA	165.733	148.496	295.624	NA	NA	NA	NA	NA	NA			1069
1176	283.922	283.92	283.924	87.6222	87.0124	88.2366	6	0	6	0	0	1228.81	1780.22	2356.91	1582.64	2762.96	2990.47	3896.87	6650.9	7010.08	8622.18	8104.89	7915.53	1709.57	1911.52	1464.5	1982.87	1471.13	1640.75	351.05	387.432	815.833	430.61	148.552	369.126			344
1177	284.125	284.106	284.126	53.6828	53.0314	63.9009	20	5	5	4	6	12310	14597.4	23202.3	26228.6	23078.5	22297.9	13810.5	13989.3	16415.2	14567.3	15325.1	16518.4	9971.97	4030.19	9233.95	8856.37	9342.08	1999.34	14978	17657	21108.8	21972.1	16805.9	16980.7		[M+H-H20]+ 301.129	47
1178	284.165	284.165	284.166	1206.83	1206.43	1207.77	8	2	6	0	0	NA	2344.45	4307.37	1714.86	11654	10777.3	14337.7	16963.9	18222.4	17115.4	17545.4	18221.6	NA	NA	NA	NA	NA	NA	NA	NA	NA	NA	214.978	NA			37
1179	284.841	284.841	284.841	1208.57	1207.11	1211.88	11	5	6	0	0	2653.04	62878.2	45540.4	47468.1	49208.7	40938.2	39051.6	40816	30762.1	34549.5	38793.1	37416.6	NA	NA	NA	NA	NA	NA	NA	NA	NA	NA	4717.19	NA			442
1180	284.902	284.902	284.907	79.2908	78.7563	79.9021	15	3	0	6	6	14845.7	15860.8	15283.2	11603.1	13618.5	12521.9	7498.85	9848.01	10668.1	12505.3	9086.08	10460.9	37090.8	36323.3	34939.5	33854	35093.8	32640.8	63577	59802.2	60284.5	59225.9	58034.1	59433.8		[M+H]+ 283.898	8
1181	284.931	284.931	284.932	1306.74	1290.98	1309.35	11	6	5	0	0	74672.8	68052.1	110084	102875	88112.6	75796.9	129873	66510.5	107381	86179.1	123924	76108.6	NA	614.151	1528.45	529.641	NA	807.293	1197.05	NA	NA	589.25	653.761	686.504		[M+K]+ 245.969	25
1182	284.994	284.994	284.995	56.345	55.8678	56.5283	6	0	6	0	0	875.309	1673.57	831.975	1596.43	1432.67	1385.94	13216.3	18764.7	16531	17361	15755.1	18675.2	2363.98	2482.06	1896.28	2838.14	2416.43	1953.54	1339.77	1063.28	433.825	796.491	699.138	631.288		[M+H-CO2]+ 327.974	6
1183	285.041	285.039	285.041	562.711	561.766	563.43	17	6	5	0	6	5440.21	8798.22	7095.82	3813.75	4498.42	4016.14	3118.47	5090.61	5093.05	4399.65	4748.66	5033.84	1518.63	907.629	925.513	563.939	1178.61	1087.67	8033.82	8346.41	8776.52	7742.21	6843.32	5256.15			18
1184	285.062	285.061	285.062	317.72	317.253	318.088	24	6	6	6	6	41161.9	72186.2	96891.8	104081	103861	133878	145489	250692	216731	241924	229382	252305	150970	256953	173063	281822	214920	178152	152417	170042	152657	151688	147114	154373	[340][M]+		355
1185	285.118	285.117	285.12	1150.59	1149.56	1151.72	12	6	6	0	0	9712.69	11151.7	9727.12	9275.76	9019.48	9505.76	8152.75	8611.96	8216.56	9938.46	9330.17	7963.61	306.348	175.647	NA	533.359	NA	147.737	NA	674.72	156.725	NA	1315.35	666.431			1554
1186	285.207	285.207	285.207	1195.71	1194.03	1197.52	23	5	6	6	6	35420.3	50824.1	35175.7	30330.4	52422.3	48965.6	51710	51982.9	52251.1	51063.4	52387.6	52178.3	20844.5	18669	14387.5	20987.6	24310.7	16547	13005.7	22158.9	13514.4	7896.66	27777.1	16214.3			467
1187	285.909	285.908	285.909	13.5033	12.0955	15.2107	24	6	6	6	6	77728.3	110191	113860	110061	109907	116602	115704	117540	112908	116190	111117	105146	67405.5	69648.5	76215.1	75990.8	72849.6	71999.3	76129.2	76922.2	75377.9	76847.2	80874.1	82602.8		[M+Na+HCOOH]+ 216.91	36
1188	285.909	285.909	285.91	100.042	96.9156	102.396	11	5	6	0	0	19055.1	27347.5	30770.2	31453.7	35106.7	37325.5	40147.2	33134.4	36839.7	34240.2	35817.9	35671.6	12007	12835.1	13268.7	14417.8	12910	13722.6	11239.5	11563	12045.5	11238.6	12310.3	11829.7			1466
1189	286.052	286.051	286.052	1174.62	1173.38	1175.31	8	2	6	0	0	NA	5805.04	1272.3	2568.53	9874.08	9657.16	9586.08	9212.68	9488.74	8712.48	10665.4	10632	NA	NA	NA	NA	NA	NA	NA	NA	NA	NA	NA	NA			378
1190	286.065	286.065	286.065	317.758	317.048	318.401	11	2	6	3	0	5681.44	9186.77	14240.9	14174.4	12363.8	18274.7	11302.2	32449.3	28434.1	34095.4	29593.2	31324.9	21256.5	37052.5	24902.1	37753	28122.4	23161.3	20830.7	21131.1	19384.9	18748	19949.2	16831.3	[340][M+1]+		355
1191	286.865	286.865	286.866	50.9997	50.6647	51.3735	18	6	6	0	6	128192	193402	228471	202260	224564	222784	50619	48789	57886.2	57719.7	42594.6	58255	13095.8	13739.4	13887	14049.3	13824.8	10606.3	137187	138444	139332	148061	152312	150705		[M+K+NaCOOH]+ 179.91	47
1192	286.884	286.884	286.884	786.138	784.888	787.802	12	0	0	6	6	NA	NA	NA	NA	NA	NA	140.12	320.31	NA	NA	394.478	NA	8621.76	8778.26	8885.1	8063.08	8182.26	7244.6	7424.28	9155.99	8718.24	9471.83	8893.55	9350.12			171
1193	286.974	286.973	286.976	1071.08	1050.78	1073.7	19	6	6	3	4	67110	12959.8	12551.3	11159.2	10650.8	11136.6	10245.7	10693.2	9576.98	9226.05	11166.2	9046.66	5882.99	3281.5	6823.68	3275.62	7364.3	3299.49	5669.26	3930.08	5941.78	7290.04	4977.6	6563.33			1242
1194	287.002	287.001	287.003	68.4738	67.63	69.3559	22	6	5	6	5	28925.3	36991.6	40237.8	39695.8	42421.3	41161.8	31112.6	24346	23974	26371.6	28708.8	25795.6	20836.7	18884.5	18098.6	16690.1	17240.6	18131.1	26265.7	22562	11720.2	33117.4	26095.2	25604.6			5
1195	287.003	287.002	287.003	113.104	112.753	113.793	6	0	0	0	6	2963.42	6859.28	7290.61	5714.26	7953.98	7218.61	5253.85	10009.6	11373.4	14074.1	11748.3	11155.3	6199.5	9255.67	5774.82	6471.98	5381.61	3861.75	21473.5	24603.2	19601.4	24678.4	20750.1	21413.5			1839
1196	287.056	287.056	287.057	645.824	644.848	646.563	12	1	5	0	6	1616.27	5420.55	5129.26	2210.08	3916.62	3189.07	4120.89	11652.6	9919.1	11058.5	8944.58	10283.4	303.177	622.009	491.727	NA	522.673	498.254	6298.32	9530.02	28584.8	11375.7	8618.47	5961.16		[M+2K+2NH4-H]3+ 748.186	206
1197	287.15	287.149	287.151	595.493	595.163	596.068	18	6	6	0	6	4867.17	11044.4	17210.6	8473.66	14946.1	8076.15	5554.97	11377.6	10191.8	11731.6	12398.8	10895.6	2490.63	2019.61	2366.19	2494.75	2413.22	1944.52	21184.1	20697.9	20067.7	20721.8	20221.7	16987.2			1793
1198	287.223	287.223	287.224	1161.1	1159.82	1163.3	16	6	6	2	2	43342.4	50780.7	47594.1	48497.3	52283	52070.7	53418	52677	52355.4	52448.1	54464.2	53098.2	16938.2	14795.4	13184.1	18494.5	18227.4	17510.1	15472.7	20114.5	15395.9	10694.8	20194.4	16302.1			1308
1200	287.972	287.971	287.972	1308.74	1280.84	1309.33	10	4	6	0	0	4385.14	NA	45370.5	49849.7	66880.3	149208	64244	69419.7	201274	91253.5	109998	117819	NA	NA	214.555	716.71	NA	NA	2379.15	NA	NA	10339.9	NA	2815.94			25
1199	287.972	287.971	287.972	1153.7	1147.26	1168.5	13	2	0	5	6	9561.3	19376.2	21816.5	29551.5	25262.8	28221.4	28646.5	29765.1	30157.5	28570.6	30402.4	31516.1	42246.1	35987.5	44285.4	38453.9	50487	41464.4	41220.5	55301.3	47471.8	54659	59398.4	52560.2			1223
1201	288.901	288.9	288.901	1307.99	1286.24	1315.67	24	6	6	6	6	3815.12	6522.69	11080	24670.3	28569.1	27946.2	41456.7	27187.1	81696.9	41722	42974.9	31180	247277	282521	202253	216732	295432	354884	174299	227011	264245	204363	153486	358158			25
1202	288.937	288.937	288.938	47.8477	47.4542	48.676	24	6	6	6	6	1.96736e+06	2.73377e+06	3.17717e+06	2.92683e+06	3.24243e+06	2.88429e+06	2.33929e+06	3.04541e+06	2.99541e+06	3.12578e+06	2.98737e+06	2.95543e+06	1.68538e+06	1.31086e+06	1.6423e+06	1.34791e+06	1.77604e+06	1.44216e+06	2.52648e+06	2.3286e+06	1.99117e+06	1.87981e+06	2.13665e+06	2.22479e+06	[150][M]+		26
1204	288.988	288.988	288.989	171.937	171.611	172.403	11	2	1	2	6	7039.91	26646.4	34554.9	20472.2	21690.8	22894.9	3028.58	8770.52	6150.5	8131.82	7887.23	7735.09	1741.93	4158.13	3257.01	3372.88	5118.87	2391.84	19540	27703.5	21367.4	28398.7	20677.6	13424.8		[M+H]+ 287.977	151
1203	289.018	289.018	289.019	78.8213	78.0959	79.2908	24	6	6	6	6	863341	1.08448e+06	1.12055e+06	1.07148e+06	1.15104e+06	1.16036e+06	451035	746282	665613	773415	630522	742096	534369	588481	490444	587457	553678	341121	714658	706599	685060	654485	647197	694918	[66][M]+		8
1205	289.039	289.039	289.04	354.821	354.406	355.085	6	0	0	0	6	2457.27	3536.32	3263.02	1910.32	1386.39	3295.49	1518.88	3075.74	3192.96	2364	2655.47	2449.86	426.713	1266.99	817.396	1403.27	1110.43	703.955	5573.39	7101.2	4854.18	6180.75	5960	5227.89			1605
1206	289.068	289.068	289.088	144.746	144.224	167.659	24	6	6	6	6	6984.85	17852.4	16796.3	8337.72	13341.6	15184.2	8901.07	18677.8	16659.7	45940.9	34288.1	17993.7	9643.97	17012.7	14134.1	17476.6	10696.8	8392.23	17108.7	22219.8	33479.6	30233.6	22864.8	22276.1		[M+H]+ 288.061	1384
1207	289.886	289.885	289.886	1139.5	1138.76	1144.93	11	5	6	0	0	29125.2	76103.3	114665	60292.9	79292.7	109891	126261	93065.1	122739	105467	102598	100401	NA	152.123	NA	NA	NA	NA	369.343	348.811	185.999	NA	141.962	152.421			1572
1209	289.937	289.936	289.937	128.057	119.461	128.932	17	6	6	5	0	23628.1	42772	46561.8	54952.7	56800.7	54469.7	49100.6	52215.3	46609.5	50825.9	44291.7	42433	47118.9	45629.9	46887.2	45390.1	33033.4	45475.1	30374.2	28925.8	29931.4	29305.3	31490.1	33362.1			1
1208	289.939	289.938	289.94	47.8477	47.4542	48.403	24	6	6	6	6	327204	445547	502823	455033	502643	454766	371632	494791	482388	507958	480697	477290	261393	209307	260893	208768	278301	230473	392571	359484	319309	328721	364326	376455	[150][M+1]+		26
1210	290.021	290.021	290.022	78.8317	78.2317	79.3422	24	6	6	6	6	68234	93353.3	95437.1	86890.6	97453.7	97971.1	40683.6	67411.9	61129.1	70047.4	56909.1	64918.4	45121.9	48737.9	42059.5	48330.5	42687.1	28970.1	55483.6	55216.1	56590.6	63121.1	58266.7	64228.3	[66][M+1]+		8
1211	290.899	290.899	290.899	1308.15	1307.78	1308.57	12	0	0	6	6	NA	NA	NA	NA	NA	NA	NA	NA	NA	NA	NA	NA	111041	81827.5	91375.3	134330	112850	83216.1	70377.5	123834	91337.4	84672.3	155352	153675			671
1212	290.936	290.935	290.937	47.8477	47.4542	48.403	24	6	6	6	6	295449	402150	451969	412909	448975	398767	326552	420902	395904	426765	401248	403449	241362	186948	241849	196954	256015	206585	356768	331601	296225	286803	330403	331334	[150][M+2]+		26
1213	290.944	290.943	290.946	127.525	126.135	129.799	23	6	6	5	6	25391.5	30431.3	34470.9	36918.4	34055.9	32455.4	34004.7	32547.7	30580.9	37404.7	34567.9	32947.7	30463.8	49316.5	45478.4	43989.3	54347	61785.6	78300.1	80313.5	75350.9	82217.4	84975.9	83077			1
1214	290.992	290.988	290.994	78.5612	76.7751	79.181	24	6	6	6	6	163715	188251	160752	171714	165079	190570	67706.4	77404.6	87713.1	98012.8	79804	91873.7	48777.8	52121.3	39283.9	42744.9	43014.9	42097.8	110183	111364	104596	102775	103836	113429		[M+H]+ 289.985	8
1215	291.064	291.064	291.064	323.872	323.676	324.176	8	2	6	0	0	5405.73	9210.72	11273.9	8989.06	10397.5	10158.8	9425.62	18037.3	17519.4	16377.2	17162.4	16696.8	2030.35	1646.47	1154.6	1876.39	2475.69	925.201	2218.84	2434.5	2229.33	2673.11	2423.75	1968.5			1675
1216	291.091	291.091	291.092	662.162	659.518	664.532	24	6	6	6	6	31763.6	44517.6	34044.7	24217.7	21211.7	49574.4	8931.13	19406.5	22374.9	20155.9	18077.9	20463.6	12104.1	23742.3	12973.6	19580.7	14646.2	12229.4	34848	38125.4	42606.8	46628.6	36545.5	34455.8			1234
1217	291.135	291.135	291.136	299.502	299.183	300.655	8	6	0	0	2	13786.6	22843.2	27827.7	20803.9	19993	20147.2	8356.97	7694.51	7693.4	10829.5	24722.8	2061.72	9940.99	33596.8	6150.67	11216.6	4352.47	11363.2	16873.8	9390.94	5650.22	12038.2	24302	13351.4			50
1218	291.16	291.16	291.161	1218.06	1216.41	1219.41	22	6	6	6	4	35188.3	46012.2	49682.8	59808.8	79138.2	78779.6	103583	105849	110136	117657	117070	108692	13420.4	9366.81	6798.97	10510.5	12627.7	11253.3	5016.06	13473.7	12585.4	4731.9	19151.1	11547.9			422
1219	291.879	291.872	291.883	13.1142	11.3749	14.7668	24	6	6	6	6	33123.6	43737.6	45089	46479.6	49721.2	51987.1	54313.1	50173.2	53038.4	49486.4	48863	48402.4	43698	44077.7	48429.6	49442.2	47814.8	45933	46533.6	42466.3	44977.2	47287.3	52355.4	52593.9			1070
1220	292.072	292.072	292.073	55.1784	54.6413	55.7305	8	0	6	2	0	3641.01	7019.77	4558.87	4329.18	3964.89	5646.28	103862	122082	134019	119397	127719	129025	13641.4	19452.2	5441.35	20415.1	3719.91	9315.6	26541.3	26137.4	36293.3	22370.4	25965.1	25264.7			6
1221	292.163	292.163	292.164	1217.31	1217.24	1217.38	7	1	6	0	0	NA	2385.84	4888.7	5158.82	12465	12326.4	19281.4	18858.7	18107.9	21135.8	22669.5	20575.1	1494.64	NA	NA	NA	1146.39	NA	NA	NA	1201.17	NA	3510.35	NA			443
1222	292.896	292.895	292.897	13.7343	11.1756	15.4735	7	0	0	6	1	NA	NA	NA	3119.91	NA	2422.02	2911.2	NA	NA	3511.98	4693.28	3309.94	15317.8	15183.1	16404.6	15848	15597.7	13455.3	8070.58	NA	NA	NA	NA	NA			958
1223	292.93	292.929	292.931	48.4802	47.4542	49.1387	18	6	6	0	6	48773.5	59527.2	70816	65329.3	73127.4	74678.6	47773.6	61068.2	60638	61545	61218.1	59595.6	32827.5	23360.4	31597	24827.3	34537.9	27992.1	47917.3	45893.7	39613.6	47488.4	46261.5	47977			26
1225	292.983	292.983	292.983	57.5931	57.4026	57.9444	6	0	0	6	0	4705.37	3645.42	2765.16	2621.58	2738.49	3627.7	4211.8	3476.21	2866.11	5091.77	4125.98	4078.8	55079.1	53622.1	56601.1	50477.1	60958.5	56658.2	21935.1	26716.8	19572	17960.2	18675.6	26220.2			6
1224	292.984	292.984	292.984	1185.47	1184.85	1187.43	9	3	6	0	0	1677.06	11741	3677.36	913.779	11800.4	11784	12258	11255.7	12607.5	11304.5	10703.6	10424	NA	NA	NA	NA	667.293	NA	NA	276.044	NA	NA	717.023	NA			1137
1226	293.01	293.009	293.01	172.778	171.937	173.653	11	3	0	2	6	889.915	5235.33	8945.62	4231.88	5164.54	6047.9	144.238	545.75	1507.41	1832.43	1008.27	1202	1926.82	3714.31	2115.1	3171.97	4025.3	2147.37	17011.6	28044	20975.8	29810.8	18393.8	12431.1		[M+NH4+CF3COOH]+ 140.991	151
1227	293.062	293.049	293.075	56.7434	54.2595	58.8707	12	0	6	0	6	4330.59	5859.68	3413.85	4867.47	4830.68	4611.91	7396.28	10262	11759.7	10069.8	10254.4	10776.9	1736.64	3413.86	1714.6	3819.91	1707.23	1283.44	8512.46	10699.3	9348.53	8944.96	7330.4	7397.81			290
1228	293.125	293.124	293.125	352.291	351.306	353.147	24	6	6	6	6	75837.6	129169	171439	136479	158306	129075	90443.8	179832	184660	207138	168646	175354	88602.2	87699.6	95400.1	79717.7	86466.8	74565.4	140065	144347	128898	119972	133102	124521	[297][M]+		99
1231	293.176	293.176	293.177	1307.77	1305.92	1308.72	20	5	6	4	5	530869	1.14712e+06	1.30331e+06	2.1484e+06	1.28009e+06	1.59871e+06	3.08848e+06	1.77176e+06	3.28052e+06	2.28936e+06	3.16542e+06	2.25131e+06	363169	303315	347697	410826	446607	300390	371619	495312	370005	345238	428933	436321	[129][M]+		25
1229	293.176	293.176	293.177	1086.44	1085.67	1087.35	24	6	6	6	6	485917	559944	400107	393823	394563	391315	438734	369991	385805	387551	382482	403163	551347	601906	562739	559326	532024	555601	541612	535219	562548	539408	524111	529481	[262][M]+	[M+H-HCOOH]+ 338.173	72
1230	293.177	293.176	293.177	1173.81	1170.41	1175.42	24	6	6	6	6	2.05045e+06	3.07816e+06	3.55871e+06	3.55455e+06	3.95229e+06	3.81439e+06	3.61787e+06	3.76961e+06	3.76441e+06	3.69285e+06	3.65801e+06	3.77907e+06	2.0966e+06	2.02145e+06	2.05199e+06	2.06058e+06	2.07709e+06	2.07086e+06	2.0128e+06	2.01601e+06	2.00954e+06	1.93842e+06	1.8943e+06	1.95317e+06	[101][M]+	[M+H]+ 292.172	14
1232	294.008	294.007	294.008	57.0833	56.564	57.8868	19	5	2	6	6	64657.4	59049.6	54029.6	43882.5	44311.1	49429.8	24014	45350.9	31313.3	37668.9	48010.4	36970.5	121938	150490	90337.7	117028	102337	105011	35048.6	31318.5	29130.5	40258.3	47279.7	39834		[M+K]+ 255.05	6
1233	294.128	294.127	294.128	351.763	351.375	352.993	17	5	5	1	6	8996.91	14512.6	21177.9	16387.9	19929.7	16418.5	12849.3	22581.9	24117.7	27819	22514.2	22276.2	10801.1	10666.5	10658.5	10076.6	10464.9	9932.81	16354.3	16935.8	15494.3	15530.2	17252.4	15992	[297][M+1]+		99
1236	294.179	294.179	294.18	1308.1	1306.85	1308.75	9	3	6	0	0	95410.4	NA	250749	403301	394779	303212	616229	365933	564868	608830	650021	663866	87031.1	73575.4	72520.3	92356.5	92648.6	75095.8	77157.1	76250	75914.1	74393.3	NA	77504.1	[129][M+1]+		25
1234	294.18	294.179	294.18	1174.1	1171.79	1176.03	24	6	6	6	6	365563	536277	588788	586999	656909	622001	666464	695224	703559	730483	688223	704929	369906	376612	371355	364025	369189	368679	350329	354695	326580	340618	351198	352237	[101][M+1]+		14
1235	294.18	294.179	294.18	1086.2	1085.67	1087.8	15	3	0	6	6	89929.1	97908	77518.2	77961.7	76577.9	76947.3	90435.2	77281.8	75747.9	78938.2	75119.6	79245.9	107792	111318	104938	105944	98670.7	101443	100656	98152.7	97271	97865.6	99329.1	99464.7	[262][M+1]+		72
1237	294.821	294.821	294.822	52.2192	51.7871	52.7452	7	0	6	1	0	24736.1	33109	47221.3	46121.2	48964.4	46616.6	9492.42	12668.9	12432	12719.1	11311.3	12657.6	12425.2	12613	15186.9	15716.7	16005.2	15083	24059.6	24237.4	21391.9	22191.3	22400.2	22485.2			47
1238	294.89	294.885	294.894	48.287	46.8617	49.7821	12	6	0	0	6	78269.8	60313.1	71626	65272.1	66587.5	57425.5	56229.5	50469.4	52146.6	47234.7	44949.7	43309.6	40266.2	39478.9	38504	38495.9	41855.4	37457.1	92770.3	93744.9	81683.8	86004.3	78909.9	83968.8			26
1239	294.954	294.953	294.954	49.2406	48.7749	49.9843	12	0	6	6	0	21654.4	23747.5	24973.6	29173.6	29506.9	24960.1	63012.2	73052.7	72370.1	71581.7	74059.4	70152.1	71070.1	89368.7	69792.3	83047	75415.5	70617.3	12466.2	9053.66	9646.17	12580.6	15783.7	13626.3	[151][M]+	[M+Na]+ 271.959	26
1241	294.975	294.974	294.975	87.5677	87.2268	88.0143	6	0	0	0	6	524.113	690.894	NA	NA	NA	161.312	722.472	302.957	675.589	NA	807.076	258.865	324.098	306.707	497.947	686.561	327.207	434.367	18692.7	12215.8	13660.1	9102	16470.3	20190.6		[M+H-CH4]+ 309.991 [M+H-CH4]+ 309.991	11
1240	294.981	294.981	294.983	1022.88	1021.6	1024.19	13	6	3	4	0	21810.4	4764.04	4417.39	6029.4	5363.57	4148.19	4874.38	5162.7	4597.83	5946.67	4245.33	2988.92	2588.88	3600.41	3847.55	3740.86	3172	3682.38	3838.05	3345.88	3586.76	5081.73	4562.29	5321.59			198
1242	295.047	295.046	295.047	461.995	461.063	462.554	14	5	0	3	6	5744.08	15032.2	16308.4	17040.4	16626.3	15068.2	169.791	1492.27	1863.02	1347.51	1536.92	2070.53	6047.44	3479.97	4783.09	1602.76	4343.77	4129.9	5564.05	6091.32	5773.41	3646.19	4021.51	6162.08			1662
1244	295.104	295.067	295.104	90.6303	84.3094	91.3047	16	6	4	1	5	5921.68	16007.3	14710.7	9125.41	11414.9	12237.4	9407.41	19329.1	19254.2	22257.2	14518.2	18041.5	9836.4	3746.7	11118	11210.2	8083.33	6531.27	26260.6	29699.3	22288.3	22228.9	20205.7	24383			1361
1243	295.104	295.103	295.104	200.832	200.297	201.528	24	6	6	6	6	12336	20545.9	21172.6	16361	16083.8	20499.3	27478.7	63698.3	59480.8	62832.7	58946.7	63685.8	31077.8	39007.5	27753.6	53269	28131.3	21446.6	35972.3	48700.2	44694.1	48651.7	45486.9	40418.9		[2M+2Na+2NH4-H]3+ 402.122	145
1245	295.182	295.138	295.183	1174.47	1149.96	1176.03	24	6	6	6	6	35908.2	92143.1	119441	117941	129790	136888	145495	145912	140757	158036	144745	156698	51992.2	52775.3	49036.4	50209.5	51376.3	50988.8	49262.1	51493	45298.3	46631.1	49456.8	48065.9	[101][M+2]+		14
1246	295.182	295.182	295.183	1086.47	1085.83	1087.98	12	1	0	6	5	14945.2	17839.8	10146.3	8898.08	9195.11	10536.2	12414	10353.8	8767.59	9578.74	9582.14	10233	13520.5	15472.1	14455.4	14707.6	13519.2	14635	14332.9	14423.5	14239.3	13138.8	14064.6	12541.3	[262][M+2]+		72
1247	295.228	295.227	295.228	1216.08	1211.31	1218.64	20	4	6	5	5	2.07742e+06	97959.4	45452.8	36457.2	36026	32574.8	36847.7	30088.3	27431.3	29111.7	28157	28558.5	23809.1	18427.2	18253.7	20660.6	23134.7	19435.3	11210.1	22618.9	23663.3	9593.8	26239.3	19274.9			444
1248	295.905	295.904	295.905	14.3331	12.4798	16.0302	12	6	6	0	0	14298	27363.8	26546.8	28836.3	29221.9	29035.6	27556.1	28683.8	27797.4	27702.2	27562.5	26379.6	NA	NA	NA	489.765	631.972	1112.86	NA	NA	NA	NA	NA	NA			973
1249	295.955	295.954	295.955	50.5608	50.0496	50.9066	6	0	0	6	0	2769.56	2639.47	2256.99	2781.94	2640.57	2804.84	9477.8	13667.8	12355.9	12197.5	14891.9	13538.4	14750.7	17097	12469.1	14043.5	15451	15013.4	1244.63	701.088	1001.72	1844.28	1811.34	1438.38	[151][M+1]+		26
1250	296.884	296.882	296.89	50.6312	49.988	51.4364	12	5	0	1	6	151867	144924	95204.5	88625.7	79124.8	115137	21805.1	18975.4	21027.2	16505.3	17005.2	17161	23713.5	22870.6	23905.5	25171	25947.3	21669.8	47392.9	59960.9	65242.7	67553.4	52451.7	58495.7		[M+H-C2H4]+ 323.91	26
1251	296.902	296.902	296.907	88.5823	87.8967	95.8124	12	1	0	6	5	25738	15684.3	13714.3	11804.2	13015.8	14513.4	10111.5	9116.81	9509.26	9156.84	9212.23	9112.15	10653.6	11616.2	10352.4	11105.4	7048.64	7627.77	8758.11	11697.7	6229.38	11360.4	9501.17	12410.9		[M+K+HCOOH]+ 211.927	11
1252	296.948	296.948	296.979	98.2149	95.6726	120.584	12	5	6	0	1	34938.4	47412.8	45828.8	46865.7	51108.6	48662.6	48762.5	50464.4	55758.2	60863.1	57357.8	56239.3	21310.3	21127.4	21649	19543	20558.3	20840	17009.9	16302.5	18320.9	3159.98	17707.6	17656.4			1645
1253	297.041	297.04	297.042	584.316	583.867	584.726	18	2	4	6	6	19437.4	22466.4	24170.3	25627.3	28000	26710.4	29456.1	29691.2	30527.1	31865.9	30998.7	29801	22577.4	22895.8	22337.1	22728.8	22413.8	23807.6	21884.7	21134.8	23159.7	22544.7	21280.9	21452.7			81
1254	297.12	297.119	297.12	167.507	167.109	168.277	24	6	6	6	6	83408.9	149416	217927	199403	212909	209909	202322	384989	359955	454677	325134	372163	150140	140851	145471	132288	183051	126323	380191	442160	359146	392417	361911	390798		[M+K]+ 258.156 [M+Na]+ 274.13 [M+NH4]+ 279.086 [M+H]+ 296.112	1333
1255	297.12	297.119	297.12	86.9988	86.1498	87.5769	24	6	6	6	6	167680	274544	304771	273302	283678	282422	419020	809524	769945	892404	696709	755710	207886	243610	215119	243564	201271	156875	633164	794800	637589	621311	576682	579273	[90][M]+		11
1258	297.153	297.153	297.153	1310.79	1310.13	1318.05	10	1	6	3	0	183405	133516	111766	157607	155975	175774	175673	168092	170564	177704	161709	167603	163615	121200	142106	143123	114174	100243	111197	97664.8	103155	113601	113627	115937			25
1256	297.153	297.153	297.154	1180.5	1167.92	1186.01	23	5	6	6	6	1.3612e+06	588244	528256	506749	620566	605167	657889	707381	647516	657676	681454	660102	501571	646411	522071	456315	495481	550718	476126	466436	457482	510302	461508	429438	[102][M]+		14
1257	297.153	297.153	297.154	1266.42	1257.4	1276.36	23	5	6	6	6	673193	504514	610727	494792	505457	494390	511656	557666	522952	518751	523597	513789	1.00402e+06	1.15938e+06	1.40666e+06	1.3784e+06	1.10827e+06	1.22164e+06	1.0464e+06	1.0747e+06	1.23933e+06	1.29691e+06	1.29113e+06	1.29204e+06	[292][M]+		93
1259	297.825	297.825	297.826	15.8726	13.1	21.3273	11	6	5	0	0	19193	21876.2	21074.4	22935	19171.7	19341	17250.1	16400.9	16090.3	15216.3	15091.7	11404.5	2334.02	NA	NA	1743.71	2035.97	1616.51	NA	NA	NA	NA	NA	NA			981
1260	297.927	297.919	297.941	58.5816	57.2242	82.1839	18	1	6	6	5	933.035	3076.66	1030.38	1296.85	2379.22	7072.37	12460.6	8897.07	9733.15	12273.5	9631.52	9044.84	21683.9	27133.3	20834	20007.8	20544.5	16316.4	6456.2	4684.92	4622.69	4842.75	NA	4609.78			6
1261	298.109	298.108	298.109	531.316	530.823	531.771	7	1	0	6	0	469.087	326.038	798.245	5476.69	1035.78	32131.1	368.958	491.047	373.042	NA	347.008	255.348	192637	215712	171719	183528	148783	59239	423.106	1122.63	738.671	142.327	388.523	1216.07		[M+H]+ 297.103	90
1262	298.123	298.123	298.123	87.0022	86.1498	87.6646	24	6	6	6	6	20002.5	32458.3	36849.8	32688.9	36273.3	34633.3	50363.1	97929	95964.3	108034	84659.1	90839.3	26487.1	29892.7	26791.3	28707.4	24846.1	19366	72835.3	92751.7	75086.8	68707.5	67770.9	67438.2	[90][M+1]+		11
1264	298.156	298.154	298.157	1266.42	1229.51	1276.76	23	4	6	6	6	85736.3	92736.1	112166	92346.5	87151.2	91427.1	94889.5	89578.1	91440.8	88756	93266	88817.3	178337	209157	257024	253800	200741	218766	190388	198661	229273	228642	223124	232794	[292][M+1]+		93
1263	298.157	298.156	298.157	1179.39	1167.92	1184.89	23	5	6	6	6	251882	114908	91204.4	96636.6	128580	115981	123921	113604	101375	114974	115971	122948	95844.9	119162	97491.4	88442.2	98645.3	107428	91840.7	76392.8	101329	61214.3	85145.4	100283	[102][M+1]+		14
1265	298.856	298.84	298.88	52.6976	50.5977	53.1673	16	6	4	0	6	33563.4	29553.4	21761.5	19278.3	16286	23687.1	5694.63	8896.06	6736.03	7939.54	8511.69	7550.36	1539.21	2218.98	461.344	1576.75	1516.11	1789.6	7494.35	7960.58	7004.49	7447.8	6334.62	6944.26			47
1266	298.927	298.926	298.927	57.4911	57.2242	57.7437	6	0	0	6	0	6101.51	3645.15	3674.12	1168.03	2506.01	1507.19	5617.61	5375.17	5600.53	3261.71	3874.27	2553.51	26965.9	32214.5	25450.2	26542.5	23929.1	24365.4	875.193	2069.72	1796.38	1671.34	2371.66	2675.33			6
1267	299.09	299.078	299.091	184.587	184.019	208.526	24	6	6	6	6	24129.8	41943.5	48400.2	42631.5	44720.2	68743.2	29814.3	64013.1	61617.5	83193.3	56586.6	66907.8	21272	29437.2	23912.7	29282.2	24972.9	15562.4	11550.8	35257.1	28226.7	19756.3	17658.9	9311.94			1475
1268	299.099	299.098	299.099	63.9544	63.4656	64.624	12	3	3	6	0	3839.9	34706.5	40912.4	11291.5	34534.2	12697.1	7204.99	29043.3	12620	19306.9	22809.3	21275.7	16156.1	21789.5	37461.5	20502.9	26820	21895.7	3188.87	2509.86	13179.9	18101.7	4334.5	3322.3		[M+Na+HCOOH]+ 230.1	3
1271	299.112	299.112	299.112	531.048	530.781	531.346	6	0	0	6	0	NA	139.538	155.135	542.065	NA	6379.01	NA	NA	NA	NA	NA	NA	34816.6	38418.4	32274.9	32522.6	26938.1	11191	142.631	147.896	NA	185.818	NA	NA		[M+H]+ 298.106	90
1270	299.114	299.113	299.115	309.569	309.29	309.812	11	0	6	0	5	2306.04	4332.72	4555.73	4288.24	4214.52	4527.48	8237.5	17485.5	14916.2	21060.8	16294.9	16917.5	2445.4	2890.42	4106.32	3538.99	3127.08	3148.86	11015.1	12896.3	10229.7	11079	9523.57	11226.8		[M+K]+ 260.151 [M+Na]+ 276.125 [M+NH4]+ 281.08 [M+H]+ 298.107	140
1269	299.124	299.124	299.125	87.232	86.6322	87.6797	10	1	3	0	6	4580.95	6814.8	7083.63	6496.94	6690.11	5726.89	9713.71	16506.8	17436.7	20809.6	18082.2	17981.2	5017.1	6026.68	5722.04	5391.21	4250.75	3729.07	12397.6	17192.3	10810.7	12600.4	12248.6	12878	[90][M+2]+		11
1272	299.152	299.151	299.153	1265.64	1257.06	1275.44	23	5	6	6	6	3389.27	8458.85	38609.7	33913.4	30426.5	29286.3	48951.4	33802.8	32182.3	30296.9	32483	30955.5	50770.5	61557.3	73134.4	72325.3	57894.7	65562.3	57281.7	48940.5	61264.6	62916.5	66530	62317.7	[292][M+2]+		93
1273	299.204	299.186	299.224	1209.17	1207.95	1211.27	20	4	6	4	6	58450.2	NA	19820.5	10610.2	NA	27616.9	32456.8	30726	34532.8	33442.4	35379.1	32743.9	38349.7	NA	NA	38179.8	35049.8	34913.6	35296.2	40904.8	35292.5	32205.2	42145.9	36592.3			445
1275	299.259	299.258	299.259	1301.99	1280.18	1303.36	11	5	6	0	0	1.53643e+06	160753	31150.6	25354.7	28028.2	27201.4	30892.8	28581.2	27558.1	27983.6	29248.6	26912.5	NA	2213.28	3176.69	1383.26	NA	NA	2541.75	NA	NA	1569.28	1595.76	2402.63			31
1274	299.259	299.259	299.26	1248.52	1237.72	1250.94	18	3	3	6	6	4.27763e+06	54189.8	17299.3	18101.1	18479.7	15338.5	18823.2	19570.4	17210.2	15065.3	15033.9	17246.1	17810.9	23182.8	16184.1	12411	15273.2	23229.3	13843.9	13845.9	22864.1	25820.8	30694.4	23856.6			901
1276	299.881	299.879	299.882	14.2932	11.1596	15.8726	10	4	6	0	0	NA	NA	16902.5	15058.6	15816.8	17343	14615.7	16937.4	15232.6	13797.5	14038.2	14940.4	NA	NA	NA	NA	NA	NA	NA	NA	NA	NA	NA	NA			1071
1277	300.049	300.049	300.05	55.6397	55.1782	55.9986	21	6	6	3	6	31176.3	51918.8	51276.2	52789.8	48081.7	58112.4	35115.7	48920.3	55318.8	50685.2	47680.2	51995.2	11328.8	11187.6	11370.5	14522.5	9345.5	11883.1	39604.3	49167.8	47042.9	51768.4	46415.1	44873.8			6
1278	300.81	300.81	300.81	1202.79	1197.65	1205.77	8	2	6	0	0	NA	764.497	NA	NA	12438.9	6676.21	12748.7	14970.7	14833.5	20792.1	21154.1	21067.7	NA	NA	NA	NA	NA	NA	NA	NA	NA	NA	NA	NA			1106
1279	300.868	300.862	300.91	51.4661	49.6877	53.6912	22	6	6	4	6	8096.96	7104.69	13718.6	13869.1	14673.6	9115.96	8195.67	9087.8	8610.84	12048.4	7497.37	9880.93	14349.5	15462.3	14363.6	4544.36	13481.9	4632.66	32957.2	30861.2	23496.9	23639.8	30745.3	29535.5		[M+Na+HCOOH]+ 231.87	47
1280	301.018	301.017	301.019	86.023	85.1367	86.8629	14	6	1	4	3	9793.62	23346.8	23997.5	17512.7	23082	20256.3	681.218	2221.37	2321.67	6797.63	1474.97	2335.38	3591.16	5334.39	3635.12	6660.44	4065.25	2097.91	13143.8	16869.1	8384.64	12871.1	12671.7	11606.8		[M+H]+ 300.01 [2M+2K+2NH4-H]3+ 395.031	11
1281	301.057	301.056	301.057	264.939	263.814	265.906	24	6	6	6	6	8913.94	18323.2	22738.6	24529.7	21929.6	26980.6	32462.1	47121.4	52123.8	59615.8	47630.3	62342.6	24687.5	48616.2	22371.1	39215.7	30702.2	24807.1	33368	49991.2	39884.8	38201.7	35893.1	40725.7			1716
1284	301.088	301.088	301.089	185.044	184.33	185.339	11	6	5	0	0	8929.99	12787.5	14571.2	13642.3	13415.8	13836.5	10054.4	19122.9	21260.2	26519.1	18425.5	21981.4	332.665	584.039	NA	567.308	493.38	NA	4054.77	4435.15	3115.75	3148.02	3458.47	3683.28		[M+H-CO]+ 328.079	146
1282	301.093	301.092	301.094	323.887	323.676	324.287	24	6	6	6	6	9890.12	18720.8	23157.6	16442.6	22050.1	19091.3	16679.1	29207.3	31662.3	29909.2	31823.5	34659	17000	15384.5	13979.7	14501.1	15291.8	12350.6	22027	23606.3	19662.5	23843	25652	21901.7		[M+Na+NaCOOH]+ 210.123	91
1283	301.106	301.105	301.106	224.577	224.159	225.667	12	6	6	0	0	4641.76	8306.89	11273.6	9822.07	10487.2	9530.2	10869.4	19998.4	21887.4	23025	19690.6	20547.6	316.149	486.697	NA	NA	344.629	NA	1650.06	2635.01	1522.19	2724.44	2457.96	2786.91			1399
1285	302.066	302.066	302.067	167.459	167.136	167.847	18	6	6	0	6	80927.1	128500	134149	102572	129470	101913	51622.3	109975	110799	139674	91490.2	121096	8368.64	10773.3	11275.9	11521.6	11475.1	5642.75	18197.6	23377.5	20014.2	20415.3	19235.8	18513.2		[M+H-CO2]+ 345.049	57
1286	302.136	302.136	302.136	53.518	52.9786	53.8632	17	4	6	1	6	33803.2	40718.2	30840.5	21806.6	21358	36187.3	42347.5	42474.7	55439.4	50110.6	47513.9	48838	8887.46	12970.9	7827.67	11563.3	7044.05	7061.28	44646.7	53960.4	56687.9	59660.9	51413.9	55192.5		[M+H]+ 301.129	47
1287	302.82	302.819	302.82	1156.71	1146.6	1161.64	24	6	6	6	6	5411.38	12887.3	15892	31828.1	39986.7	35227.1	30213	34882	51570.5	27675.7	28132	43055.1	63290.5	20124.4	30148.8	24238.5	21195.2	21175.9	19842.6	30651.8	20593.9	30184.6	23656.3	17001			1224
1288	302.839	302.839	302.877	51.0597	46.8184	51.2578	13	6	6	0	1	143198	248137	262116	212106	219455	279394	5428.74	4659.53	5412.42	4710.89	4844.54	5903.37	4196.99	4464.77	4965.71	4638.91	5054.05	3967.84	132210	172396	164997	167618	117507	143846			47
1289	302.91	302.908	302.913	48.7314	47.7413	49.399	10	0	0	6	4	1985.66	1151.87	1834.26	2769.29	1175.74	1388.13	3786.07	3838.96	4485.58	2525.44	3291.16	3325.42	4821.69	6478.35	6044.11	5590.8	5815.23	5041.19	3578.21	4159.95	5898.35	5996.65	5103.9	5976.45			26
1290	302.979	302.979	302.98	152.43	149.052	159.716	23	6	6	6	5	46035.8	50598.7	49491.8	55639	54869	54407.8	58295	59948	63880.4	62940.6	63734.3	62990.8	27623.4	36061.4	28345	32796.1	27536.1	27726.3	42043.5	29829	31049.6	24859.1	47889.8	44336.1			939
1291	303.073	303.072	303.085	74.5256	73.7354	90.3503	24	6	6	6	6	9793.21	19961.3	19709	17607.7	17321.3	18497.5	20799	27482.9	31349.5	33331.5	26214.3	28195.6	14646.6	20807.7	13597.6	19331.2	20820.3	14956	20415.8	26089.3	18596.5	24464.8	22079.2	22742.7			149
1292	303.104	303.102	303.106	438.434	438.114	438.778	12	1	5	0	6	923.608	3833.34	5326.83	3535.6	3804.39	3806.98	4698.31	8817.98	8402.61	9646.49	6852.8	8955.5	1315.98	1509.27	841.044	1311.07	830.985	751.678	9068.94	9409.96	6918.8	10291	8658.23	8833.45			163
1293	303.244	303.244	303.244	1317.58	1317.47	1318.37	11	5	6	0	0	7222.6	7104.17	1949.71	12016.2	13837.3	14323.8	16517.5	17470	15274.5	18136.8	16001.3	15800.4	878.033	2787.42	2076.44	2751.61	2354.4	643.372	2482.08	541.443	NA	3278.13	NA	2597.81			1342
1294	303.903	303.887	303.922	56.1398	54.1784	58.1561	24	6	6	6	6	56283	90443.3	129717	129435	142705	108345	31993.5	38292.4	40590.2	41491.3	37682	38179.2	26074.5	26504.7	20842.4	19009.3	17476	19233.3	51472.9	20216.6	25274.7	36537.3	51584.5	27872		[3M+2H]2+ 201.934	6
1295	304.012	304.011	304.013	1176.57	1175.42	1177.28	9	3	6	0	0	NA	10536.9	2799.51	3366.05	9013.92	8795.33	8811.19	9223.54	9288.65	9393.14	9592.19	10077.7	1984.72	1559.2	753.026	2433.3	5614.84	2092.28	1752.4	4591.04	1671.53	NA	4226.04	2273.17			379
1296	304.915	304.914	304.915	47.9009	47.4542	48.7944	24	6	6	6	6	1.41265e+06	1.72853e+06	2.57974e+06	2.41609e+06	2.80891e+06	2.04105e+06	1.89778e+06	2.48497e+06	2.05963e+06	2.09773e+06	2.06777e+06	2.02491e+06	1.23848e+06	652007	1.29667e+06	820268	1.38208e+06	1.14698e+06	1.64536e+06	1.22672e+06	917621	867548	1.09761e+06	1.14066e+06	[152][M]+		26
1297	304.96	304.959	304.96	172.039	168.277	172.875	18	6	1	5	6	10602.4	20954.7	25221.8	19042.9	21106.9	22965.2	10169.9	12865.6	12331.4	21996.9	14859	15604	17040.8	20085.1	19744.8	27558.5	27876.2	23310.9	43260.4	59958.8	48558.3	58195.3	47656.7	34880.1		[2M+Na]+ 140.991	151
1298	304.986	304.984	304.987	78.8468	78.0959	80.2433	24	6	6	6	6	122714	143879	149686	145825	151553	157135	86316.5	116191	112673	113624	105001	115147	72172.4	70735.2	66704.3	73138.7	70163	55208.3	134334	132120	124934	123071	129050	145009		[M+H]+ 303.976	8
1299	305.215	305.215	305.215	1193.26	1184.18	1197.52	10	4	6	0	0	409548	89809.4	25275.9	9434.33	26751.8	47173.2	51135	48365.2	28168.2	49222.2	46570.9	46756.9	268.184	NA	NA	NA	460.114	912.429	NA	547.382	NA	NA	2531.25	NA			17
1300	305.26	305.26	305.26	1264.09	1263.72	1266.88	24	6	6	6	6	353188	151757	195251	171085	194231	188048	217603	242088	231209	232030	227572	225774	48196.5	54973.9	50687.8	42621.2	44907.8	58996.5	42521.9	45888.3	69581.3	67872.1	76874.4	60568.3	[367][M]+		1579
1301	305.856	305.856	305.857	87.9139	87.5787	88.3835	8	6	2	0	0	13739.5	31239.8	28375.5	21930.1	24030	21142.7	1164.06	3543.86	3484.25	7177.54	2311.88	1969.68	601.468	537.418	764.114	687.31	864.037	NA	389.979	1069.49	182.001	NA	169.626	493.031			345
1302	305.918	305.918	305.919	48.4919	47.6559	49.389	24	6	6	6	6	84162.1	105423	144321	136104	157597	118574	121521	151371	126547	128429	124319	124585	81934.4	52217.1	82361.4	59331.8	85250.5	77804.3	97217.9	72670	57125.4	53941.2	67504.2	70335.4	[152][M+1]+		26
1303	306.077	306.077	306.078	107.553	106.429	109.269	8	2	0	0	6	NA	548801	181.325	24920.3	NA	NA	NA	NA	NA	NA	313.336	NA	NA	NA	NA	NA	NA	NA	1.58276e+06	1.38824e+06	1.05599e+06	849813	1.19731e+06	1.27377e+06		[M+H]+ 305.07	41
1304	306.263	306.263	306.263	1264.06	1263.26	1266.22	15	6	6	2	1	59865.1	29099.7	37406.6	32747.8	37895.3	39796.6	42809.3	46172.9	46789	43735.8	43685.4	46868.3	7960.82	10737.1	9738.44	7859.41	7917.68	11163	6582.86	6545.13	13378.3	13263.6	13630.3	10520.3	[367][M+1]+		1579
1305	306.884	306.883	306.885	79.2685	78.7563	81.7807	10	0	0	6	4	4800.85	3398.62	3895.54	4548.72	2560.56	2893.98	3468.33	3577.88	5501.24	3795.74	4890.2	6826.62	15274	16474.1	13790.3	16688.3	15691.3	13013	11296	13033.6	10447.9	13111.7	17331.8	12554.8		[M+Na]+ 283.898	8
1306	306.918	306.916	306.918	50.2991	48.403	50.7101	7	0	0	6	1	36322.3	45820	68653.8	63867.4	75799.7	56152.8	57773.9	74759.3	64187.6	60721.4	64032.2	63318.6	83308.1	63887.2	84130.1	75695.8	86559.2	71021.2	46643.9	34118	28322.4	27608.4	32975.7	34340.9	[152][M+2]+		26
1308	306.937	306.937	306.938	18.9801	17.7139	20.6766	12	6	6	0	0	456242	598310	655423	675103	716428	779694	826736	858007	895084	934995	950907	966873	78114.6	NA	NA	80238.8	80631.3	85815.2	86002	NA	NA	NA	NA	NA			1072
1307	306.937	306.937	306.938	102.678	101.129	104.2	14	6	6	0	2	299960	379113	390875	415868	433085	461278	533622	470275	503590	528726	523241	542889	145783	141645	136982	129889	133457	137188	165496	169551	144080	176186	180075	160565			1421
1309	306.938	306.938	306.938	149.797	148.051	152.275	12	0	0	6	6	799008	947394	1.0464e+06	1.06422e+06	1.12485e+06	1.19201e+06	1.26333e+06	1.33363e+06	1.34972e+06	1.42864e+06	1.39599e+06	1.41346e+06	1.19821e+06	1.07559e+06	1.10773e+06	1.94631e+06	1.08251e+06	1.11531e+06	1.19236e+06	1.19406e+06	1.07207e+06	1.20642e+06	1.27796e+06	1.27228e+06		[M+H]+ 305.931	115
1310	307.08	307.08	307.08	107.481	106.429	108.219	7	1	0	0	6	353.002	64332.2	571.704	3168.55	285.124	729.282	745.62	1377.14	1449.23	928.742	683.311	497.242	159.963	766.569	NA	826.989	218.357	NA	172606	156397	119833	99134	145930	151767			41
1312	307.117	307.117	307.118	1157.08	1155.74	1159.82	16	4	0	6	6	5268.87	8823.62	8343.64	8066.43	16736	12672.4	10570.8	11485.9	11558.8	9986.69	10334.4	11180.6	21068.2	16136.9	18103.2	22890.2	21498.7	20697.1	21124.9	23953.6	21788.9	15828	23036.4	19600.9			1199
1311	307.13	307.13	307.131	297.863	297.293	298.751	21	6	6	3	6	31145.3	70877.6	93558.9	81737.5	47530.1	65001.4	42674.8	26432.3	17755.1	17458.1	153667	12199.9	69319.7	5316.83	10790.4	NA	1331.95	71138.3	183891	63102.6	35221.3	78090.7	220417	120074		[M+NH4]+ 289.096	1294
1313	307.13	307.13	307.131	250.086	249.327	250.764	13	6	1	0	6	25396.2	55512.8	65504.3	67780.3	37870.4	35882.6	18682.6	6648.05	2398.67	3789.43	23821.9	2622.12	6531.27	NA	NA	NA	NA	7765.08	93646.3	34211.2	22156	46020.7	94525.1	47154.5			1698
1314	307.14	307.139	307.141	453.907	452.985	461.369	22	6	6	4	6	25944.4	43249.3	49794.1	41067.3	45229.4	71926.9	63741.3	105770	131459	125734	111624	115230	12087.5	27560.8	25458	20146.6	25497.4	10022.9	90060.1	109270	103286	122334	109326	103134	[354][M]+		1326
1315	307.192	307.191	307.194	1198.39	1188.69	1201.73	10	2	6	2	0	4017.24	55342.8	20087.2	14586.1	30385.1	46603.3	44969.6	45809.5	31550.5	29516	31129.6	31134.8	7259.83	5539.95	2763.41	5971.82	11776.4	3997.61	1293.53	3250.5	1140.04	NA	6587.29	1295.88			17
1318	307.832	307.831	307.854	1147.13	1139.81	1152.88	10	1	0	3	6	9921.38	249.731	487.071	677.602	763.43	211.207	526.748	690.855	400.207	1128.76	423.037	1456.98	13556.9	6574.84	9677.53	23965.5	20984.6	12740	18222.2	15771.1	18480.1	16894	19324.1	15150.5			1541
1316	307.847	307.83	307.847	791.328	784.536	792.226	13	6	6	1	0	19597.5	32195.5	28993	28072.2	25067.7	23144.3	17947.4	18132.7	17119.3	15551.7	13788.6	12135.6	7361.27	NA	232.536	275.468	460.185	323.615	316.866	NA	292.394	NA	312.226	343.656			1807
1317	307.856	307.856	307.857	12.5336	11.5854	12.8985	12	0	0	6	6	10287.1	14821.9	NA	10671.1	NA	12261.9	13349.5	17433	NA	10188.2	11250.6	10879.4	100149	114963	113475	112673	109261	111216	112461	114243	113677	110514	113129	114137		[2M+NH4]+ 144.921 [3M+2Na]2+ 189.902	36
1320	307.938	307.938	307.938	18.664	17.2046	21.9868	12	6	6	0	0	62721.9	77281.8	77660.4	82018.3	90855.4	94860.8	100107	105868	108882	113565	113116	120409	9002.82	NA	NA	8967.38	8596.03	8304.98	9234.27	NA	NA	NA	NA	NA			959
1319	307.938	307.938	307.938	102.999	101.129	103.776	12	6	6	0	0	40654.5	46422.7	46936.6	53433.4	54644.5	55654.4	67763.3	60519.9	59296.8	66839.1	63814.1	67304.3	19338.1	18254.7	18706.3	17912.6	16833.7	17373.2	22200.4	21084.8	21828.9	22627.4	24399.6	24525.8			1467
1321	308.076	308.075	308.076	107.481	106.429	108.219	7	1	0	0	6	NA	26085.8	NA	945.555	135.755	NA	NA	NA	NA	NA	NA	NA	NA	152.725	NA	NA	NA	NA	67333.8	60001.9	48482.8	38776.1	60235.5	60902.6			41
1322	308.144	308.143	308.144	453.247	452.951	453.476	12	0	6	0	6	2780.97	5401.06	6153.11	4420.11	4988.74	4878.67	9123.59	15469.9	17862.6	17665	17274.7	16932.5	1115.79	1565.78	936.016	1349.97	630.792	783.735	12088	15419.5	13512.6	16386.4	13527.2	13994.3	[354][M+1]+		1326
1323	308.864	308.864	308.865	102.274	101.15	104.2	12	0	0	6	6	3683.79	4042.43	4092.56	3417.36	4305.77	4754.4	3896.82	2939.48	3062.88	3094.6	2560.57	3384.35	15879.8	18557.6	18421	17132.5	16126.7	17271.1	16204.5	16516.9	17166.7	16722.2	16810.8	16970.7			1416
1324	308.908	308.907	308.936	48.676	32.1815	49.389	17	5	1	6	5	57815.3	66035.9	102770	99339.7	116375	88133.8	80143	100827	83127.8	87640.9	83826.3	81721.2	60819.7	36850.7	64284.9	48121.1	66715.4	58865.6	61316.6	46719.2	34587.6	29305.8	37796.5	40781.5			26
1325	308.937	308.936	308.937	149.559	148.307	152.665	7	0	0	6	1	88596.2	93968.9	101533	105194	109897	110258	117003	122387	124000	127685	127294	130880	131851	138706	122050	126477	98658.7	134244	136014	126436	126453	133850	131340	134496			1655
1326	308.979	308.97	308.98	1184.73	1155.08	1218.82	13	4	6	2	1	13298.2	13355.8	NA	NA	9378.57	7689.66	7008.63	6994.68	8303.57	7125.58	5696.4	7357.37	20891	NA	NA	8087.97	219.372	NA	NA	13986.6	NA	NA	763.789	NA			1138
1327	308.992	308.992	308.993	78.7055	78.0959	79.181	24	6	6	6	6	284478	500115	559116	508045	569270	575061	105842	252030	207338	292943	185112	253224	132189	147579	107811	138153	129105	77201.7	434151	426434	433914	369739	374435	400119			8
1328	309.119	309.119	309.12	181.484	179.51	182.405	24	6	6	6	6	110021	189990	210002	179453	196770	190680	209316	429218	431881	487628	394306	434564	90162.1	109230	92357.1	107441	89123.2	67232.9	462710	562983	455540	487871	432704	448652	[357][M]+	[M+K]+ 270.156 [M+Na]+ 286.13 [M+NH4]+ 291.085 [M+H]+ 308.112	1474
1329	309.15	309.149	309.154	1256.3	1255.05	1257.06	7	0	0	6	1	NA	NA	NA	1185.78	1233.25	1133.72	2109.66	NA	1863.01	NA	1588.82	NA	9654.17	8828.81	13128.9	11825.1	7849.32	8305.27	6056.52	2168.85	5468.28	8417.37	4884.4	7142.16			528
1335	309.171	309.171	309.206	1308	1303.49	1308.76	11	5	6	0	0	36827.7	18516.9	155363	241594	193435	257056	298092	262061	286087	328082	451129	264328	36494.7	35000.2	35286.8	38972.9	38580.6	32372.4	32591.2	21677.1	27987.1	35054	NA	33459.7			25
1332	309.172	309.172	309.173	1016.37	1015.85	1017.23	12	0	0	6	6	21549.9	54352.9	17325.5	17809.8	17716.4	18706.7	18467.6	16745.3	17351.2	17834.9	17725.6	17597.6	55293.5	60517.8	55253.7	53368.5	53613.6	56198	51768.6	50233.1	51194.4	54205.8	53914.2	55110.9			1749
1331	309.173	309.172	309.173	1061.07	1060.22	1061.83	12	0	0	6	6	52646.7	67890.8	28996.9	29892.7	29316.5	28711.3	28140.9	27610.6	27601.7	26366.5	27952.4	28375.9	50337.2	53924.5	54368.7	52733.6	53945.7	57814.7	55243.7	64026.5	75848.7	72144.4	69685.1	73245.8			1625
1330	309.174	309.174	309.174	1157.88	1155.74	1158.78	12	0	0	6	6	928484	113117	95820	91254.2	93151.2	89011.7	87590.7	87467.1	84275.5	86708.7	86584.4	83889.7	844747	856742	812655	808389	835930	863979	839092	866468	879214	818211	869187	854460			1345
1333	309.177	309.175	309.178	1114.55	1113.39	1129.33	12	1	0	6	5	2.11539e+07	NA	NA	NA	NA	NA	NA	NA	NA	NA	NA	NA	8542.84	9863.52	9575.69	8997.71	11482.2	8137.82	12745.7	11299.8	10308.1	9147.35	8831.98	12012.3			21
1334	309.19	309.174	309.207	1195.74	1188.21	1223.4	22	6	6	6	3	113291	1.57547e+06	1.29556e+06	1.29251e+06	1.36854e+06	1.40733e+06	1.39552e+06	1.41059e+06	1.40665e+06	1.39384e+06	1.41677e+06	1.47521e+06	16515.8	11777.1	9192.78	15664.1	11468.4	12086.4	133962	12220	11181.6	138667	15239.3	140435			17
1336	309.835	309.826	309.844	788.686	785.042	792.001	24	6	6	6	6	12086.8	24900.9	21796.5	19085.3	16620.6	16119.3	12715.6	12155.5	11509.1	9623.2	10092.7	7766.01	9247.93	7777.19	8098.68	8641.99	9502.29	8997.32	7861.35	8136.75	8957.74	9231.84	8075.7	8907.04			1771
1337	309.85	309.85	309.851	88.5738	87.6646	88.9466	6	6	0	0	0	5418.53	11154.8	9808.2	8686.75	10411.2	9178.95	2397.66	2088.86	2747.71	3323.28	2339.11	1317.9	152.324	351.252	217.008	319.887	505.524	362.143	168.856	NA	450.954	NA	383.728	344.549			346
1338	309.859	309.851	309.866	13.4839	10.4732	25.3569	20	4	6	5	5	NA	NA	14075.3	14700.9	16426.2	14153.6	13309.2	16014.7	13219.3	12185	12032.8	12749.1	10490.3	13313.2	12837.1	10951.6	11819	12876.5	14507.7	13886.9	12715.4	12202.6	15928.4	NA			1073
1339	309.901	309.901	309.901	1307.98	1306.46	1308.96	10	0	0	6	4	NA	NA	403.345	NA	1071.42	661.23	1120.55	2090.72	1357.55	2227.71	1352.26	3611.97	40305.2	33979.2	35142.9	54659.5	46799.3	41094	31898.1	18686.7	28754.6	105624	29074.7	41620.8			672
1340	309.994	309.974	309.995	78.2513	56.564	79.1469	21	6	3	6	6	38635.1	63953.6	69879.5	60676.3	69789.4	70989.5	12391.3	30097.6	27222.9	36089.8	23065.9	30982.6	76687	78249.4	65425.8	64459.5	70738.2	85115.5	181645	145904	54345.1	164238	181782	51025.6			309
1341	310.109	310.108	310.109	551.697	550.071	551.98	7	1	0	6	0	NA	217.8	247.456	2953.24	159.673	25509.9	233.485	1129.73	301.395	898.74	955.874	1322.61	39508.3	30070.2	28017.9	10614.2	30358.6	18082.6	190.531	NA	162.66	NA	323.672	230.373		[M+H-H20]+ 327.113	895
1342	310.123	310.122	310.123	181.517	179.51	182.509	23	6	5	6	6	13283.8	24719.6	27227.1	23484.5	24964.8	25860	28509.4	54453.1	55462.4	65630.2	50112.8	57425.1	12265.5	12892.3	12813.4	13396.6	11854.5	9148.05	60880.6	73303	58210.6	63413.9	56505.8	56681.4	[357][M+1]+		1474
1344	310.165	310.164	310.165	857.663	857.257	858.156	12	0	0	6	6	4899.49	4789.23	4999.69	3645.13	4262.4	5971.77	4727.42	4814.88	4106.85	4487.66	4461.31	5064.36	10400.9	9407.48	8510.89	9895.22	9171.04	8472.84	9741.52	9956.13	10861.5	9292.12	9876.96	10840.4		[M+K+NaCOOH]+ 203.214 [M+Na+NaCOOH]+ 219.187 [M+NH4+NaCOOH]+ 224.143 [M+Na+HCOOH]+ 241.169	106
1345	310.177	310.174	310.177	1189.62	1188.21	1192.78	12	5	6	1	0	40748	240397	198695	197918	211349	214843	216618	218361	215025	214724	213337	224870	27418.3	13375.6	20633.6	28344.4	26115.6	27850.3	20809.1	29087.2	28470.3	1144	31935.2	24326.9		[3M+Na+NH4]2+ 193.103 [M+Na]+ 287.183	28
1343	310.177	310.177	310.178	1156.93	1129.33	1158.94	13	1	0	6	6	3.1133e+06	22048.2	13494.5	16214.8	18340.7	17226.3	16878	16196.9	16094.1	14932.7	16450.7	16769.4	133425	137635	126668	130098	130295	140613	133789	139369	139714	133517	147070	141317			1225
1346	310.842	310.842	310.842	1209.86	1206.53	1213.78	9	3	6	0	0	NA	20293.4	27306.4	8293.68	24700.6	20758.3	19581	18004.1	13719.3	18237.5	21513.2	18743.4	NA	NA	NA	NA	NA	NA	NA	NA	NA	NA	NA	NA			446
1347	310.871	310.867	310.871	49.6203	46.9834	50.0582	9	3	0	0	6	8044.09	10938.6	22895.6	23062.2	24121.7	14522.6	7427.81	14420.6	11536.6	13098.5	8888.22	10051.4	49628.8	33781.2	50057.5	37659.4	58890.1	43834.8	137091	110350	85922.1	79350.6	82921.8	89549.5			26
1348	310.931	310.929	310.932	48.9529	47.6559	50.2991	15	3	6	6	0	46232.3	50065.1	36445.8	47290.4	45782.2	50338.3	91989.8	96471.6	86634.5	81527.6	91356.9	84465.2	118186	97450.4	124207	109454	115545	133496	20707.3	18827.4	23733.5	25596.8	28717.8	28053.8		[M+K]+ 271.959	26
1349	310.967	310.966	310.969	127.453	126.135	128.577	24	6	6	6	6	95019.8	102565	105559	100224	102849	94799	87571.1	89836.5	84693	82946.3	81322.9	88284.2	71004.2	66598.3	62116.3	67496.4	63917.8	62084.8	65550.8	58728.1	59390.8	60906.4	51465.8	53393.7		[M+Na+CF3COOH]+ 153.99 [M+Na+CF3COOH]+ 153.99	1
1350	310.994	310.991	311.007	78.8271	62.8967	79.3663	19	6	5	2	6	47959.6	57247.3	58097.9	57582.3	62432.7	63553.1	31671.6	42073.1	43973.8	44903.7	40774.8	43007.9	28472	31352.6	28469.7	31034	29707.4	21551.4	43314.5	41331.1	39103.8	39631.8	41705.7	44096.7			8
1352	311.065	311.065	311.065	553.56	553.136	553.83	6	0	0	6	0	156.419	1147.64	1022.83	158.089	817.506	896.099	786.259	1645.67	828.711	645.334	1241.7	1861.03	84713.3	69890.6	86164	54045.8	71413.1	40384.8	792.067	490.228	2445.41	1499.25	1642.47	1776.27		[M+NH4]+ 293.035	29
1351	311.08	311.08	311.081	263.726	262.759	265.044	18	6	6	0	6	11957.7	24105.9	27872.1	24937.8	27191	22257	11288.2	20829.3	19614.3	19038.7	17859.3	18238.8	10036.9	9851.98	8353.95	9738.2	10571.9	7566	23799.7	25584.8	18968.3	17276.7	18240	20103.7			1717
1354	311.126	311.124	311.126	181.603	177.728	182.741	9	0	3	0	6	3150.73	4365.32	6304.79	5690.23	5367.4	6049.18	6078.31	5859.19	9897.95	16005.6	12175.5	11632.1	2074.16	2179.82	2534.95	2609.1	801.185	770.411	11232.5	17428.1	11699.1	14072.5	13213.5	9214.53			1476
1353	311.135	311.135	311.136	224.645	223.884	225.42	24	6	6	6	6	12961.5	24494.9	34549.6	27880.8	32457.2	31485.3	33672.6	61752	59301.4	66595.7	53504.1	60880.1	14233.7	13040.6	14040.7	13478.1	16811.3	11956.6	55641.4	68497.4	57102.3	59851.2	56684	58278.4			1400
1358	311.169	311.169	311.169	1124.56	1123.14	1128.54	10	4	6	0	0	2.5526e+07	3.15272e+06	2.92908e+06	7.42698e+06	7.43837e+06	7.26076e+06	3.1642e+06	3.1861e+06	3.1222e+06	3.14961e+06	3.03359e+06	3.01831e+06	304305	306768	306551	312162	331568	348317	362086	376033	408193	443539	458454	459968	[117][M]+	[M+K]+ 272.204 [M+H-HCOOH]+ 356.165	16
1357	311.169	311.169	311.169	1188.93	1187.55	1192.13	11	5	6	0	0	1.43703e+06	2.12959e+06	2.05271e+06	2.11009e+06	2.27622e+06	2.25498e+06	2.37731e+06	2.39907e+06	2.38346e+06	2.45135e+06	2.37867e+06	2.41447e+06	191504	257264	205835	172218	186312	208818	185298	195798	230084	190480	246042	224583			863
1356	311.169	311.169	311.17	1099.26	1090.08	1105.21	12	0	0	6	6	1.32981e+06	376190	297401	287338	296115	307391	308829	320258	330143	345151	346771	346760	966820	958543	949743	962217	959943	958050	985772	986975	1.06738e+06	1.12011e+06	1.15251e+06	1.12478e+06	[271][M]+		77
1359	311.169	311.169	311.17	1032.87	1006.65	1048.67	14	1	0	6	6	2.15269e+07	514877	382869	378964	386160	375178	394061	381816	381250	381729	384695	377536	1.27339e+06	1.24461e+06	1.22711e+06	1.22463e+06	1.22717e+06	1.25937e+06	1.28642e+06	1.30435e+06	1.37342e+06	1.476e+06	1.50278e+06	1.51696e+06	[202][M]+	[M+K]+ 272.206 [M+Na]+ 288.18 [M+NH4]+ 293.135 [M+H]+ 310.162	27
1355	311.169	311.169	311.17	1157.54	1155.64	1159.44	20	2	6	6	6	4.43059e+06	7.80895e+06	7.24945e+06	4.10637e+06	4.18911e+06	3.98509e+06	3.58522e+06	3.54045e+06	3.3698e+06	3.26905e+06	3.19339e+06	3.17818e+06	1.32117e+06	1.33488e+06	1.22359e+06	1.26247e+06	1.28341e+06	1.30302e+06	1.29735e+06	1.35713e+06	1.40781e+06	1.37133e+06	1.53366e+06	1.46991e+06	[349][M]+	[M+K]+ 272.205	1197
1361	311.222	311.222	311.259	1309.05	1280.84	1310.21	8	6	2	0	0	55171.8	17167.5	43580.9	22622	22510.1	29702.4	22188.5	26915	NA	21155	NA	20097.8	NA	485.559	1579.1	1046.15	392.91	NA	1386.23	NA	NA	493.518	NA	256.581		[M+3H]3+ 930.628	25
1360	311.222	311.222	311.223	1193.94	1193.11	1201.17	13	1	0	6	6	80347.7	35116.9	29109	23187.5	25522.1	26237.2	28305.1	26004.9	22705.4	25494	23871.8	22607.8	44562.1	37203.2	31094.9	38275.2	33816.8	33833.9	26573.4	32786.6	31790.2	7767.07	39228.5	32696.9			497
1362	311.834	311.833	311.835	12.0665	9.54536	13.1999	15	3	1	5	6	2934.35	5663.59	7359.51	5288.57	7394.77	6171.5	6191.24	6572.65	NA	9662.51	5261.41	4517.78	7960.34	8919.05	6667.98	8510.73	6640.67	7457.02	8139.26	8241.15	10108	9657.92	9283.91	9307.63			972
1363	311.883	311.872	311.884	59.2276	49.7821	59.8089	8	0	6	0	2	NA	NA	466.542	230.416	NA	NA	5214.82	7614.7	6428.93	5181.4	7853.95	7250.94	2676.04	3605.36	3830.83	3916.4	2303.24	1870.22	6286.98	186.168	350.479	1014.28	584.479	5151.98			6
1364	311.934	311.934	311.942	787.556	785.378	800.679	9	1	0	2	6	17431.2	4770.27	6976.97	5778.86	5794.74	5168.94	6655.68	5723.66	5933.28	6779.19	6187.15	6224.53	7677.41	6644.42	8876.11	7375.61	9112.49	7607.28	7314.57	8492.38	8212.72	7490.24	8955.35	7723.7			1772
1365	311.975	311.97	311.976	1157.99	1145.27	1181.39	12	1	0	5	6	1184.75	6742.5	2366.39	4519.31	9275.1	19901.6	7863.61	11236.8	11351.5	9853.44	11144.2	10708.1	17378.4	9564.57	12941.5	17446.9	23112.4	15222.8	16243.7	25858.4	20735.9	14653.2	28897.9	22469.2			60
1366	312.095	312.095	312.096	167.435	167.136	167.769	24	6	6	6	6	87940.9	159375	186736	138226	180199	136992	54778.6	138170	144118	191734	108876	149378	71157	91866.1	109029	101021	105394	57593.1	236507	298643	250060	248083	254401	229035	[250][M]+	[M+H]+ 311.088	57
1368	312.124	312.124	312.125	695.451	694.374	695.951	13	2	6	5	0	4662.51	11605.1	15821	28435	17623.1	45286.1	21696.9	30004	34835.3	26590.5	30315	35415.9	260248	154153	127869	43100.8	133753	49425.7	NA	NA	7374.48	178.851	NA	NA			279
1367	312.124	312.124	312.125	496.097	495.329	496.614	24	6	6	6	6	15253.9	33485.2	48649.7	67812.3	60466.9	103457	39897	67904.2	64321.7	72523.6	52607.7	79213.1	408827	418864	208950	401963	399779	113949	45555.3	48442.1	33337.1	32350.4	38682.5	38394.4	[275][M]+	[M+H-C6H10O5]+ 473.17	79
1372	312.172	312.172	312.173	1124.56	1122.6	1127.95	10	4	6	0	0	4.86786e+06	617159	544400	1.34465e+06	1.31543e+06	1.30063e+06	570487	569731	559151	543260	565602	552405	60631.9	63355.5	66093.1	66200.7	69163.8	70677.8	75638.6	75986.1	82617	80093	86660.9	86455.6	[117][M+1]+		16
1371	312.172	312.172	312.172	1188.93	1187.55	1192.13	11	5	6	0	0	315363	416567	373706	390426	418579	408004	433869	423467	424559	413122	422296	441581	33474.9	47421.9	32988.9	24902	29937.8	33034.3	32904.6	29613.4	25697.8	29602.8	34597.8	29378.1			864
1369	312.172	312.172	312.173	1157.46	1155.64	1159.39	20	2	6	6	6	847295	1.50955e+06	1.35433e+06	754900	744063	701345	615414	606903	583817	574937	582538	551237	252945	254885	240264	241824	245201	251694	251614	262170	259656	232801	263331	247131	[349][M+1]+		1197
1373	312.173	312.172	312.173	1032.87	1006.65	1048.67	14	1	0	6	6	4.17575e+06	110281	75541.3	75650.8	74820	77993.3	73709.1	74218.5	72722.1	75607.3	74382.1	74739.8	243230	253674	237754	242108	250920	250996	258719	266746	269394	256190	257552	265348	[202][M+1]+		27
1370	312.173	312.172	312.173	1099.26	1090.08	1105.21	12	0	0	6	6	266447	77579.3	58424.4	58057.7	55334.5	57390.9	60363.5	60279.9	63026.4	62976.1	66124.1	68048.5	189991	188124	187308	183326	189287	193991	197052	204286	205208	196610	201164	199090	[271][M+1]+		77
1374	312.836	312.836	312.836	1209.58	1208.43	1216.05	12	6	6	0	0	191542	263326	270119	263283	256883	233920	208782	201160	166283	188227	192604	199209	NA	NA	NA	NA	NA	NA	NA	NA	NA	NA	2486.29	NA		[M+H]+ 311.831	15
1375	312.836	312.836	312.837	1307.42	1306.19	1308.18	10	4	6	0	0	548595	399467	177591	192330	150452	128731	113854	107994	104973	99667.8	87377.5	137047	NA	NA	NA	NA	NA	NA	NA	NA	NA	NA	NA	NA		[M+2NH4-H]+ 277.776	25
1376	312.856	312.853	312.858	53.5875	53.3623	54.0711	10	4	0	0	6	34598.8	25325.3	41916.6	46733.3	49233.2	46291.4	7163.46	4629.18	6127.43	4888.08	4889.57	3546.21	571.047	694.337	1374.6	1009.39	660.649	2255.19	55027.6	79333.7	80593.5	98343.1	75718.9	92885.3		[M+H]+ 311.848	47
1377	312.911	312.903	312.912	45.0351	41.4178	48.2578	14	2	6	6	0	36060.4	37416.5	48223.2	47024.7	48768.5	48500.9	39019.8	40470.5	38866.4	51476.8	40510.6	42966	8829.12	9577.38	9216.93	9567.17	12817.6	9069.28	10633.1	9804.13	10417.6	10485.8	8946.08	9592.58			26
1378	312.926	312.911	312.927	128.499	99.0907	131.277	17	3	3	5	6	11122.7	13611.5	16005.7	19001.5	17442.3	16172.6	25784.6	17203.8	15830.2	23046.1	12000.1	14537.7	35608.8	33720.2	33918.7	33351.5	34371.8	31807.1	31559.1	33593.1	28944.4	33739.9	31993.3	33488.2		[M+K]+ 273.964	1
1379	313.079	313.074	313.08	132.814	132.271	136.876	10	0	4	0	6	4813.23	3653.65	5308.84	4708.94	6279.9	4831.35	4722.99	11813.6	13397.4	15531.4	9543.8	6864.57	1867.97	2251.05	2292.29	2971.43	2220.9	1500.07	13857.1	14710.4	15606.7	9387.56	8646.3	9584.01			1485
1380	313.081	313.081	313.081	553.69	553.136	554.022	6	0	0	6	0	1282.49	1841.84	489.958	962.137	751.064	1351.51	1059.57	2380.11	1639.35	589.157	981.931	2390.67	67039	52216.5	65257.1	44169.5	54750.2	32767.9	283.714	NA	1464.4	987.933	1273.83	1224.2		[M+Na+HCOOH]+ 244.088	29
1382	313.092	313.091	313.094	271.418	270.363	272.034	16	5	6	0	5	4972.01	8067.62	10969.2	7303.07	11455	8480.69	8295.17	16359.7	13642.2	18334	13005.7	15728.1	4592.54	4900.87	4715.57	5695.68	4421.06	2894.71	15621.4	18095.3	13138.6	14411.4	15792.9	12221.9			1760
1381	313.098	313.097	313.099	167.324	166.814	167.66	23	6	6	5	6	10978.1	23224.2	23541.4	15967.2	23357.3	18619.9	6899.46	19010.2	19255.2	24753.7	15236.8	19796.2	8475.98	12455.6	14560.1	13911.8	13020.8	7413.46	29693.1	36255.5	33482.4	34100.4	32570.7	29461.9	[250][M+1]+		57
1383	313.114	313.114	313.115	61.7997	61.3055	62.7796	24	6	6	6	6	155128	238915	286194	265774	289690	235305	163351	266033	249876	278987	251585	240597	109078	103154	106240	102748	108815	104502	333155	324283	262131	249256	269408	285749	[13][M]+		3
1384	313.127	313.127	313.128	496.214	495.161	496.704	18	5	5	6	2	2854.96	7160.64	10154.2	14323.1	11580.5	20435.8	7465.99	14441.8	14653	15425.8	10694.6	17683	78450.4	78801.3	37516.9	74107.2	78054	21834.9	7701.44	8358.64	4472.03	6142.55	6602.39	6668.3	[275][M+1]+		79
1386	313.168	313.168	313.169	1124.56	1123.14	1129.14	11	5	6	0	0	1.10391e+06	153850	343901	346767	343468	343165	150762	156803	148677	150825	145853	141117	17897.9	16260	18365.4	19441	19370.1	20206.9	21922.8	22341.3	22251.7	23844.4	25343	25051	[117][M+2]+		16
1385	313.168	313.168	313.169	1157.6	1155.7	1159.6	19	1	6	6	6	211742	367125	198377	197702	193169	188435	156523	166560	163010	146477	153616	157697	72035.1	66485.8	63862.7	65459.2	65931.6	66421.4	67057.4	67973.7	69338	62420.5	75978.7	71938.2		[M+H-C2H4]+ 340.193 [M+H-CO2]+ 356.162	1345
1388	313.169	313.168	313.169	1032.87	1006.65	1048.67	14	1	0	6	6	955767	30141.5	22339.9	22409.5	19273.4	20880.3	21187.5	22028.5	20408.7	19343.9	18966.7	17976	64370.4	62519.3	64215.7	64522.2	65286.8	66957.1	66995.3	68248.7	68284.6	72994.6	74131.2	73534.1	[202][M+2]+		27
1387	313.169	313.168	313.169	1099.26	1090.08	1104.77	12	0	0	6	6	68839	19664.7	16408.6	15493.7	16700.6	15709.3	15924.3	17491	17166.4	18828.1	16420.2	15460.5	49314.5	49261.5	50835.4	48595.2	51586.8	48279.2	50362.5	53035.7	52499.3	54577.1	55816.5	59486.3			1497
1389	313.238	313.238	313.238	1297.59	1286.96	1299.28	12	6	6	0	0	1.01765e+06	17355	35618.8	27967.7	32094.8	30873.4	31458.7	31106.5	30266.4	28753	29558.5	27746.9	NA	1914.29	4812.12	2203.72	405.454	1209	1645.54	NA	NA	4453.53	2328.03	1881.98			910
1390	313.238	313.238	313.275	1220.08	1213.92	1253.11	16	6	6	2	2	79561	114735	45025.6	47888.4	52177.7	45387.5	51951.3	51666.3	57211.6	55969.8	50729.8	51704.7	33758.2	37575.4	34587.5	32341.4	29521.8	30517.2	28692.3	29835.4	32984.6	20725.5	34046.3	35592.5			447
1391	313.813	313.813	313.814	11.2581	10.0796	12.2382	12	0	0	6	6	NA	NA	NA	NA	NA	NA	NA	NA	NA	NA	177.297	NA	5526.25	8195.44	7464.99	7599.61	8109.89	7271.22	7175.89	8056.9	6831.96	6957.4	7719.48	7667.74			963
1392	313.837	313.837	313.837	1209.85	1208.57	1211.88	11	5	6	0	0	25601.5	59725.5	69256.6	65901.1	72266.4	55915.4	53522.4	54172.5	42251.4	52884.2	53354.1	45852.3	NA	NA	NA	NA	NA	NA	NA	NA	NA	NA	NA	NA			448
1393	314.103	314.102	314.104	167.136	166.765	167.375	7	0	1	0	6	1588.36	3174.56	4095.03	2966.58	4243.43	2691.94	1506.71	4179.87	3632.29	5701.08	3086.95	3530.48	1793.27	2822.12	3115.93	2190.6	2784	1351.69	7709.48	8986.01	7813.65	7913.95	7309.1	7020.15	[250][M+2]+		57
1394	314.118	314.117	314.118	61.7943	60.8452	62.2279	21	5	6	4	6	17576.1	27172.3	34989.1	30750.8	32050.5	26499.9	18162.4	30014.2	29191.7	32677.5	29339.6	26884.4	12485.2	12086.6	12463.3	11180.3	12711.6	12758.6	36544.3	34122.6	27753	21538.2	25128	25722.6	[13][M+1]+		3
1396	314.17	314.169	314.17	1124.55	1123.06	1128.02	9	3	6	0	0	195010	28143.9	26098	29055.7	64738.4	26999.3	60351.4	28208	24976.8	26008.1	28300.4	27073.5	761.599	659.091	2121.09	1444.97	486.016	1081.24	2399.62	2921.8	1411.99	1906.2	2658.09	2746.29	[117][M+3]+		16
1395	314.17	314.169	314.17	1156.94	1154.42	1187.51	16	3	2	5	6	36357.1	67208	62419.6	65364.1	33816.3	32785.5	31256.4	22924.2	31012	29489.4	30078.9	23573.6	9672.84	9509.62	6141.78	9559.25	9188.76	9335.6	8413.98	9214.76	7713.16	5239.22	11642	9990.2		[2M+2Na+K-H]2+ 272.205 [M+H-C2H4]+ 341.196 [M+H-CO2]+ 357.164	1197
1397	314.9	314.893	314.903	52.5291	47.9436	53.8722	24	6	6	6	6	32641.7	25242.3	30077	35019.8	38197.3	41878.6	20193.1	17992.5	27785.7	18674.9	21923.3	21681.7	4150.85	5362.15	3515.12	5921	6179.94	4340.04	12986	19509.2	23819.5	32837	24718.3	28575.7		[M+H+CF3COOH]+ 179.91	47
1398	315.073	315.072	315.074	207.404	206.816	207.82	17	6	5	0	6	8558.08	12933.3	16082.3	11847.4	13249.4	11956.6	5336.52	10518.5	11398.5	12153.2	12100.9	10388.6	3801.89	5393.76	4095.87	4809.86	3770.21	3223.96	12906.3	14187.9	10890.1	13703	11897.6	11094.9		[M+H]+ 314.062	143
1399	315.109	315.108	315.11	377.502	377.134	378.115	17	5	6	0	6	3484.29	7922.64	8449.35	7366.12	8924.33	8551.84	6475.5	10427.7	9640.45	8804.97	9538.8	10247.5	3715.13	4302.12	4641.7	4891.24	3888.78	4326.18	9143.38	10310.6	9470.54	9850.48	9015.03	9727.53			1734
1400	315.122	315.121	315.122	408.678	408.38	409.322	16	6	6	0	4	8383.84	15340.1	22523.5	16743.1	20067.5	16454	35795.7	58765.9	59335.8	56323.5	50896.1	55795.9	391.151	726.107	894.894	506.307	327.433	632.478	6165.1	7856.19	7319.56	7852.01	7318.39	7738.83			75
1401	315.181	315.177	315.182	1016.85	1015.47	1017.58	24	6	6	6	6	28833.2	15295.2	14519.6	13569.7	15510.8	16152.2	14865.6	14521.3	14339	14585.3	15289.1	15799.8	9696.78	11350.4	10461.7	10772.5	11097.3	10837.4	10292	9628.25	10353.1	11552.2	11669.8	11637.6			1750
1402	315.254	315.254	315.255	1196.66	1194.95	1198.77	24	6	6	6	6	209644	149536	130583	132210	135014	133755	144359	142562	141331	145397	147125	145216	662558	683275	633092	560140	590417	596149	579065	597071	581738	604586	691364	628462			468
1404	315.833	315.833	315.834	93.0066	83.5593	95.9618	18	6	6	6	0	72836.9	139901	135824	132560	128260	118761	115963	123010	121574	104840	158203	100885	18658.5	14320.7	19617.2	15711.6	16058.7	14549.2	851.463	671.694	1280.9	1624.61	782.24	1010.29			1375
1403	315.833	315.832	315.834	17.7139	14.1555	21.534	19	6	6	1	6	228344	337763	354113	350397	339781	331194	280720	271293	260350	248994	235050	218624	11253.4	NA	NA	10844.9	10726.9	11095.2	11419.1	11626.4	13753.7	12103.8	12766.4	11865.1			957
1405	316.258	316.257	316.258	1197.66	1194.19	1198.53	22	4	6	6	6	20924.7	27143.7	15916.6	11883.3	23233.5	24089.7	25107.3	25597.5	23944.9	25804.5	25393.4	24349.3	113402	117726	112534	100960	108532	108142	97859.4	114767	114636	104663	128603	115793			469
1407	316.738	316.738	316.739	1308.11	1289.66	1308.75	10	4	6	0	0	5450.52	NA	37200.6	358037	148359	380318	278188	85777.7	156117	79939.3	99484.3	66560	NA	NA	NA	NA	NA	NA	NA	NA	NA	NA	NA	NA		[M+K]+ 277.776	25
1406	316.739	316.738	316.739	1144.28	1137.44	1147.7	17	5	6	5	1	155574	98738.7	271419	2.45214e+06	932053	2.59704e+06	2.24848e+06	478477	1.12155e+06	611379	756472	404298	48890.7	9683.8	16715.6	8941.01	7139.66	7232.37	6417.33	23379.3	5236.81	16891.6	6367.39	5440.71			1536
1408	316.833	316.833	316.835	15.2837	13.86	22.6466	11	5	6	0	0	31493	50874.7	60943	61381.6	NA	54450.7	37537.4	34234.4	31283.3	30431.6	28292.5	28605.6	NA	NA	NA	491.081	594.614	508.353	NA	NA	NA	NA	NA	NA			1074
1409	316.875	316.874	316.875	169.793	163.441	172.621	16	1	5	4	6	34683.4	54671.4	65178.8	67456.7	38000	78809.3	76847.9	79902.7	84827.7	85717.6	93521	93484.6	116908	93711.8	102058	113907	107787	87891.2	80066.1	74186.3	78063.9	80541.8	81551.9	81602.9			1334
1410	316.875	316.875	316.876	102.664	100.822	103.522	13	1	0	6	6	16402.1	17298.1	18428.4	21268.2	22590	23247	27728.6	24836.8	25581.2	30259.2	28930.1	29506.1	46018.9	45871.4	47568.3	45362	40862.8	56759.7	21110.6	22657.2	24618.7	24424.7	27241.7	25774.6			1415
1412	316.947	316.944	316.948	1308.77	1278.14	1315.5	15	5	6	0	3	NA	550733	66129.5	559618	147016	138212	156409	160788	238293	163832	168126	346349	22299.9	24311.4	35481.2	33822.3	19855.3	16554.4	40368.7	14931.9	14516.2	67803.4	NA	55466.4			673
1411	316.947	316.944	316.948	1159.6	1150.34	1201.6	25	6	6	6	6	1.30464e+06	49822.1	813776	429304	224805	216260	172468	206357	171429	221918	193554	220536	223744	195022	186570	217562	214657	205383	207284	232686	218751	212470	278407	241754			1303
1413	316.948	316.948	316.949	50.5608	50.2389	51.0195	12	0	6	6	0	3200.89	2321.79	3033.34	3190.9	2875.08	1758.34	282653	309293	260983	229688	327300	301011	525295	488012	537783	536339	497675	540857	9468.67	8575.18	10048.5	8303.47	9274.2	7993.17			26
1414	317.055	317.055	317.056	55.6633	55.1782	56.022	22	6	6	4	6	590007	812002	683168	637823	625190	982428	1.43973e+06	1.57178e+06	1.69391e+06	1.31463e+06	1.54343e+06	1.4199e+06	165776	181138	167537	152649	139232	125039	838765	1.19387e+06	1.74322e+06	1.66767e+06	1.06099e+06	1.28651e+06	[55][M]+		6
1415	317.099	317.088	317.103	139.067	136.735	153.09	16	4	6	2	4	6187.73	10169	11892.6	10081.4	10777.8	13594.8	13725.7	24500.9	24677.8	29146.1	25183.5	26441.7	5227.85	6551.62	3094.07	4463.56	8993.57	2163.61	6951.29	5134.04	7178.75	5549.67	7565.56	7628.35			174
1416	317.119	317.118	317.119	408.492	407.601	408.73	11	5	6	0	0	2637.62	5268.68	8397.63	5729.93	7174.96	5465.38	12762.8	20599	19467.8	19113.9	18416.5	17652.5	233.095	170.372	149.373	NA	NA	NA	3447.31	2332.45	2678.81	3198.42	2508.41	3268.32		[M+K]+ 278.15	75
1417	317.137	317.137	317.138	1244.39	1243.84	1244.91	23	6	6	6	5	11253.6	18519.4	20466.7	34533.5	42647.8	42165	53616.1	47831.5	62106.6	62265.2	63502.5	66952.4	10977.6	13339	14150	9637.66	9803.31	14733.9	7506.18	10191.5	14768.7	13478.5	16929.9	13640		[M+Na+HCOOH]+ 248.143	30
1418	317.14	317.139	317.14	1175.28	1164.87	1176.8	23	6	6	6	5	17775.2	38573.5	21530.5	24870.4	39948.4	40921.8	40187.9	38338.4	40185.2	38904.7	36030.6	37634	18803.2	18014	11027.3	17955.7	19446.1	15990.3	15653.2	19885.6	13457.6	7128.99	21723.5	16399.1			14
1419	317.831	317.83	317.831	93.2591	88.8962	96.6218	14	6	6	2	0	52890.7	88634	79054.3	82009.7	81245.4	78073.8	84730.4	131980	81115.5	124515	71474.3	69261.9	8864.09	7913.86	9153.47	11522.4	8211.09	7008.74	454.066	334.287	529.572	290.061	989.105	NA			1376
1420	317.831	317.83	317.831	17.9674	16.5189	18.6288	12	6	6	0	0	155450	227178	228529	230076	217204	215957	182941	179188	174483	167446	154107	150706	NA	NA	NA	8075.39	7186.62	5459.74	NA	NA	NA	NA	NA	NA			974
1421	317.881	317.88	317.881	15.6925	13.5587	17.5185	6	0	0	0	6	24079.6	32571.9	32958.4	31636.1	NA	36770	35203.7	35987.2	NA	34298.9	34205.2	35271.8	21239.9	21377	23018.6	21413.9	21444.8	21437.8	19127.2	21367.8	18112.3	24844.5	24147.9	23846.1			1075
1422	317.951	317.918	317.953	57.4131	50.3324	77.0932	14	3	4	6	1	15163.9	NA	16495	17525.6	456.834	NA	15845	26112.1	22957.1	13589	24934.9	15773.6	27579.7	26535.3	28799.1	27835.5	27658.3	27868.3	543.14	299.07	168.728	NA	NA	3782.62			6
1423	318.058	318.058	318.059	55.5777	55.1782	55.9095	19	6	6	1	6	57467	80031.7	72538.4	69138.2	66464.4	99217.1	143284	158829	167391	133711	154804	137916	15072	14833.9	15688.9	15369.9	13376.2	12821.9	85895.3	122057	172676	161175	102495	126025	[55][M+1]+		6
1424	318.244	318.243	318.245	1260	1245.44	1261.89	18	5	6	5	2	NA	95842.6	30283.3	30962.1	33155.2	32290.9	36752	37821.8	37992.6	36271.5	38663.4	38512.3	11961.5	13391.7	15527.4	4588.08	12644.9	14349.1	3865.09	3240.15	14731.9	4662.72	15071.6	4863.21			529
1425	318.737	318.737	318.737	1144.16	1142.26	1161.1	11	5	6	0	0	54244.7	50897.7	127515	1.07185e+06	407114	1.10557e+06	958127	211287	459928	253793	340932	182869	15582.1	1011.02	4198.55	1165.75	1002.79	1081.3	630.859	7420.2	511.681	3593.73	478.614	140.352			1536
1426	318.831	318.83	318.832	16.5021	13.8914	23.0147	12	6	6	0	0	22300.4	30631.7	30405	31285.6	32176.6	29218.6	33606.8	24085	22196.1	21725.2	19530	17978	NA	NA	NA	NA	142.934	NA	NA	NA	NA	NA	NA	NA			1076
1427	318.96	318.924	318.961	78.8363	50.3475	79.5715	24	5	3	6	6	15655.8	20257.4	18380.7	16396.7	18356.6	17463.4	5818.43	8822.11	6805.46	10659.5	3988.11	5976.18	17903.7	18923.5	17215	20481.8	18554.9	12075	42554.8	44892.7	44246.5	45653.9	44373.2	50663.9		[M+2NH4-H]+ 283.898	8
1428	318.98	318.979	318.981	940.984	908.405	949.65	25	6	6	6	6	45053.3	28137.6	23379.9	21716.5	20032.9	18822.4	19216	16785.7	17164.6	15868.7	14967.4	15725.7	6398.07	5900.32	6491.7	5681.78	5883.29	6959.14	6663.6	5545.08	6760.59	6744.24	7310.42	7011.37			1843
1429	319.028	319.028	319.029	110.181	109.046	111.435	23	5	6	6	6	5166.94	13981.7	13701.6	11101.1	14895.8	13617.4	9725.16	17337.4	18942	23043.5	19381.4	20906.4	10514.9	13995.4	9170.82	11321.2	9482.01	6697.81	48838.8	57421.9	47428.1	50694.9	43969.5	47222.8			1162
1430	319.078	319.075	319.092	63.7174	55.8977	64.6078	18	5	2	5	6	41751.5	50589	64283.9	55284.2	69511.8	53963.7	32414	79301.1	67455.5	72562.7	68181.5	71500.2	37648.7	37014.9	39352.7	44146	42410.4	30984.2	115666	109737	160979	121957	113624	92289.5		[M+Na]+ 296.087	3
1431	319.139	319.138	319.14	395.157	394.184	398.3	11	0	5	0	6	1970.74	5794.65	7107.88	5242.19	7545.94	8388.33	7968.53	15566.6	16499.2	17599.4	11263.6	14395.8	2942.24	3485.64	2783.52	4261.46	3718.34	2113.37	14447.3	14382.9	11330.4	10645.5	13649.3	12848			1616
1432	319.231	319.195	319.231	1174.59	1154.42	1196.23	13	6	6	0	0	40810.4	93981.8	19409.4	13563.8	22132.2	22004.3	18068	19577.8	19263.6	19925.8	17201.4	17839.4	344.939	NA	NA	259.822	NA	NA	NA	NA	NA	NA	1118.07	NA			361
1433	319.828	319.828	319.828	18.5034	15.9428	24.0021	12	6	6	0	0	35059.7	51462.3	54437.6	54751.9	47909.9	50013.2	43817.8	39731.1	40233.4	40489.3	35215.9	35269.7	NA	NA	NA	143.827	310.926	291.804	NA	NA	NA	NA	NA	NA			976
1434	319.89	319.888	319.89	48.2049	47.9436	48.6799	11	0	0	5	6	8330.3	9916.1	13730.9	13976	16257.4	13823.2	8787.42	11312.4	10796.8	10382.9	11404.4	9890.84	5532.38	4169.65	5889.04	4406.27	7710.68	5516.42	8059.15	6211.83	4111.4	4102.55	5401.74	6401.21			26
1435	319.948	319.947	319.949	78.6933	78.2317	79.0413	24	6	6	6	6	70350.2	153518	179238	181354	205724	202507	55600.2	88512.3	79554.4	96869.7	70357.8	87426.5	55192.9	63981	51409.5	60618.4	57083.7	38271.7	146419	145691	138231	144145	152647	168357		[M+Na]+ 296.963	8
1436	320.887	320.886	320.887	44.5882	41.1348	46.7337	17	5	6	6	0	89445.6	70065.6	75270.7	76416.5	48640	52184.4	58927.1	58881.4	74546.4	52780.4	58558.4	53606.8	176903	172240	183618	176081	178413	190738	178497	169704	NA	183058	NA	NA			1332
1437	320.887	320.887	320.887	15.2517	11.9492	16.9802	7	1	0	0	6	87616.3	70949.4	NA	74641.4	NA	93796.9	103241	103723	NA	100646	106498	100506	174584	170056	181389	173631	176324	188274	181434	172231	169990	184825	193266	198728			944
1438	320.955	320.955	320.956	78.6563	78.0959	79.0826	24	6	6	6	6	239048	307153	321200	297024	321043	329046	90775.2	154444	138022	172311	129993	161135	325156	342150	280223	340179	324024	223255	765571	767470	724826	742083	766416	816940	[67][M]+	[M+Na+NaCOOH]+ 229.973	8
1439	321.082	321.081	321.084	72.9356	71.9198	74.4493	22	4	6	6	6	34023.3	50032.2	60423.9	52775.7	49185.7	55415.8	40449.8	78187.8	78922.5	79850	78491.2	78150.3	40658.8	49124.6	40487.7	51730.1	44649.5	39159.9	44197.4	50976.9	39989.7	57541.2	48196	49157.8			1732
1440	321.146	321.146	321.146	326.586	325.836	327.378	24	6	6	6	6	29781.2	60744.7	69293.5	49846.1	46325.4	46166.9	54282.6	84795.8	59933.8	94583	171986	47854.2	36538.4	43686.3	14921.9	19173	8756.69	28920.8	106589	54113.5	40028	71673.6	127886	72715.7	[365][M]+		1533
1442	321.146	321.146	321.146	368.74	367.92	369.31	19	4	6	3	6	11456.2	23117.3	25380	20738.3	16528.5	24270.3	35352.8	38177.9	25698.2	34334.9	133097	21173.8	39835.6	23319	8741.61	2684.7	3201.6	23613.5	56320.5	28549.1	22900.3	39472.1	83001.4	55802.1			73
1441	321.156	321.155	321.156	605.11	604.255	605.888	20	5	6	3	6	5552.77	8037.29	9492.07	9200.91	12664.9	9895.07	7683.49	23984.1	22978.9	25073	14764.9	22912.9	3616.2	4953.69	4182.6	4728.77	4600.7	4972.01	16087.7	19213.9	15417.3	14891.8	17575.1	18032			64
1443	321.174	321.173	321.174	1085.89	1083.91	1089.86	10	4	6	0	0	5710.7	15248.1	14047.7	12270.1	7314	13939	13982.2	13372.7	13352.5	14599.8	13548.1	14564.3	NA	138.459	NA	160.289	NA	NA	164.838	NA	136.929	192.667	143.685	NA			1480
1444	321.211	321.17	321.211	1188.99	1169.96	1200.72	22	4	6	6	6	95776.6	19228.3	60789.3	2792.92	77225	172529	155760	152786	152740	152518	153012	145356	119401	120669	115174	119319	118501	113967	125960	117683	122023	124719	126242	119852			874
1445	321.219	321.218	321.22	1297.1	1281.1	1300.73	23	6	6	6	5	101446	98126.5	56591.3	100683	100172	92166.3	101292	97385.9	101762	93557.6	116966	100864	17422.6	29409.8	31679.9	26772	17845	30896.2	27879	2456.32	24975.9	35863.8	33601.2	32204.8			905
1446	321.9	321.892	321.904	46.6254	44.7828	49.1387	16	6	5	3	2	6908.79	5692.35	7332.25	7268.37	7603.29	7425.57	8086.93	8730.41	7764.84	4881.13	7512.11	7284.53	5975.31	7033.12	9322.37	8426.26	16028.7	19660	10430.5	6792.4	7531.95	6876.02	18164.5	19253.3			26
1447	321.958	321.957	321.958	78.52	78.0959	79.0826	11	1	0	4	6	28044.9	35273	37127.7	34407.6	37436.8	37789.4	10033.3	17439	15535.7	20843.1	14690.4	19694.1	34638.4	37094.8	30358.3	37644.8	34906.2	25554.6	80638.5	84126.2	75820.1	78677.4	78909.4	87423.1	[67][M+1]+		8
1448	322.149	322.148	322.15	326.292	325.836	327.315	13	2	6	0	5	5679.07	11324.2	12752.8	9105.24	7491.83	8645.67	9888.15	14157.9	10143.1	16340.2	28374.9	8065.74	6314.19	7107.39	2794.63	3642.88	1338.54	4634.62	17422.8	9042.05	6321.73	13336.3	22821.6	13080.9	[365][M+1]+		1533
1449	322.214	322.213	322.214	1190.16	1171.3	1202.7	18	1	6	6	5	NA	3126.93	NA	NA	12446.4	31856.5	29512.2	29794	29747.7	27408.4	29264.1	27976.1	20314.3	18750.6	12347.9	19669.5	24309.3	20352.5	14159.6	22487.3	18419.5	NA	24215	14148.8			875
1450	322.223	322.222	322.223	1299.28	1298.52	1300.62	10	4	6	0	0	4265.72	8783.42	665.68	16010.2	14220.8	13451.4	14613.1	15968.1	15789	14373.2	18012.7	15726.2	NA	NA	490.452	NA	NA	NA	233.884	NA	NA	NA	NA	NA			911
1451	322.701	322.701	322.702	1147.51	1145.6	1151.02	10	4	6	0	0	6667.42	10791.3	22095	48117.9	36618	21994.7	21199.3	19771.4	43902.1	39761.5	27609.3	36146.9	766.05	NA	NA	683.458	NA	161.769	159.42	918.035	649.261	1245.47	858.433	439.855			1573
1452	322.845	322.844	322.849	51.3241	50.6986	79.5762	7	1	0	0	6	6633.32	3059.21	5907.97	7440.57	7613.01	7180.43	2799.33	8589.09	6410.39	10317.6	5100.33	7235.82	10844.7	6322.39	9208.23	5373.48	9995.77	6435.11	21101.4	19874.1	16526	19395.3	21169.8	21390.3		[M+Na+NaCOOH]+ 231.87	47
1453	322.905	322.903	322.905	50.7073	50.2462	51.1312	12	0	6	6	0	2748.91	2046.31	1992.08	2884.14	4016.1	2470.31	89289.4	138703	118339	141310	126430	134259	91395.7	91590.5	97447	82200.7	96697.1	92897	1316.47	921.824	906.933	1291.81	2422.74	2165.08		[M+2Na+K]3+ 883.778	26
1454	322.905	322.905	322.905	1146.35	1141.13	1147.42	6	0	0	0	6	1590.2	3338.56	2697.51	2954.41	4865.01	3774.8	2818.82	3957.99	3358.14	3806.43	3549.29	3701.67	37434.7	33470.4	33212	35540.4	38297.6	36636.9	36334.8	44053.7	36484.1	57517.2	32980	51713.7			92
1455	322.942	322.941	322.942	47.0868	46.8617	47.7606	6	6	0	0	0	26596.3	24003.2	17196.1	15450.3	14300.6	18959.1	18070	13803.6	19017.5	17809.9	18301.5	17837.8	11126.2	12739.6	8594.19	12010.8	9416.12	10261.6	9215.44	10800.8	13964.8	15356.1	13681.5	11574.5			26
1456	323.029	323.028	323.029	86.9567	86.3952	87.6646	24	6	6	6	6	57813.5	53783.4	66145.1	57958	72727.6	68056.4	92173.3	172640	330811	270510	220917	194299	228517	314756	212104	290053	243506	207913	44657.6	79468.4	54964.5	85468.3	123255	93563.2			11
1457	323.079	323.079	323.08	57.8465	57.125	58.6991	17	5	6	0	6	4960.77	9033.25	22842.6	28415.3	31800.8	27334.9	29659.4	29664.8	35016.7	28077.1	23101.7	34179.2	856.503	560.737	836.218	1479.12	1743.86	1729.54	78304.9	88376.9	85084.5	56733.7	54467.2	70409.8			291
1458	323.099	323.098	323.099	146.602	145.837	147.079	15	4	5	0	6	2459.09	3335.43	4551.51	5729.25	5216.91	4694.04	3107.01	6430.92	6585.99	9070.2	5701.08	6445.41	2927.35	3352.09	3183.34	2618.15	3943.61	2257.02	8830.97	12134.1	11175.8	13609	11598	11699.4			1392
1460	323.135	323.134	323.135	438.117	437.394	438.473	13	1	6	0	6	15271.7	27439.7	30724.9	32881.6	37098.3	31828.3	38401.5	68308	69574.9	76103	64258.6	65892.3	11399.5	9948.3	11327.8	9035.75	11582.3	11307.5	67775.4	70898.4	57211.8	68961.8	65794.6	71648.3		[M+H]+ 322.128	163
1459	323.135	323.135	323.136	343.85	343.424	344.228	24	6	6	6	6	165452	288730	329432	246181	284546	259892	162038	319846	325023	343125	296647	317351	90485.3	94977.2	92354	99118.1	92899.1	72281.9	420100	514956	466686	522250	469920	465540	[353][M]+	[M+K]+ 284.172 [M+Na]+ 300.146 [M+NH4]+ 305.101 [M+H]+ 322.128	1323
1462	323.171	323.168	323.188	1171.56	1112.4	1177.28	16	6	6	2	1	199525	41959.2	24947	32599.6	35110.9	32989.9	36806.1	31206.1	34350	33012.8	31796.4	31636.3	3986.24	284.078	7726.68	3710.41	10392.9	9301.36	2111.36	7122.18	2518.84	8396.92	8769.13	3098.31			1164
1461	323.171	323.171	323.172	484.009	482.583	486.342	12	0	0	6	6	319.038	NA	182.12	281.562	NA	NA	NA	NA	NA	NA	NA	206.523	9615.14	7687.72	9160.63	8159.66	9541.68	8576.4	6529.67	6597.19	7695.07	7577.81	7239.41	6978.25		[M+NH4]+ 305.142	170
1463	323.9	323.864	323.902	13.723	11.8948	15.1803	14	6	6	0	2	10763.1	19181.4	22041.2	22663	23279.3	22741.9	26027.5	21372.7	20585.3	20867.6	20657.6	26757.3	303.65	NA	NA	906.486	781.879	322.969	5982.22	8503.87	NA	NA	NA	NA			1077
1464	323.906	323.906	323.907	51.091	50.6194	51.3707	6	0	0	6	0	2010.3	3557.42	4045.81	4246.31	3727.82	4550.88	7442.02	10497.5	9875.99	10604.1	9769.45	9507.09	4826.14	4480.09	5422.36	4722.38	4442.65	3878.88	1477.33	790.458	1365.71	1267.68	266.293	625.626		[M+2Na+NH4]3+ 907.708	47
1465	324.032	324.032	324.032	86.7953	86.3952	87.5027	15	0	5	6	4	5909.92	5257.86	6792.52	6441.47	7068.85	6965.73	10707.2	18593.2	33958.8	27799.7	23533.1	20837.5	25020.7	33037.9	23118.1	29651.6	24099.9	22653.7	1233.62	8651.09	5324.05	7421.32	11791.4	10084.4			347
1466	324.117	324.117	324.118	52.8984	52.3717	53.1101	6	0	6	0	0	3225.24	3661.08	2743.14	1558.79	1840.55	2673.46	14161.5	19407.2	19065.2	16592.1	18002.3	18621.8	7547.56	8495.62	6335.12	7112.1	5192.78	4950.61	3660.88	4965.52	4167.46	6230.77	7074.11	5083.95		[M+Na]+ 301.129	47
1467	324.138	324.138	324.139	343.775	343.343	344.322	24	6	6	6	6	24915.1	40143.8	49064.1	37218.1	41838.8	38943.5	24097.2	48932.2	50585.5	50213.5	46116.2	46163.8	13186	15143.9	12920.1	14774.1	13262.4	9900.74	60498.3	70566.8	63720.2	66902.6	60304.2	61533.5	[353][M+1]+		1323
1468	324.699	324.699	324.7	1148.13	1146.05	1150.92	11	5	6	0	0	8543.89	15909.6	24733.7	31162.2	39117.4	27312.9	32032.1	44176.7	33709.1	42296.2	40709.8	45855.4	2250.81	NA	831.811	322.768	768.033	169.689	704.483	2118.16	1086.7	482.571	1426.98	1423.51			1555
1469	324.868	324.868	324.869	1308.03	1306.05	1309.42	8	2	6	0	0	1877.62	3835.1	3123.87	21459.1	23949.1	38095	46091.5	22365.5	30096.4	26132.1	42574.5	25135.7	NA	NA	NA	NA	NA	NA	NA	NA	NA	NA	NA	NA		[M+Na+2K+NH4-H]3+ 856.663	25
1471	324.942	324.942	324.942	40.8708	14.4043	42.4364	12	6	6	0	0	59848.1	82693.4	92423.3	95021	102912	108390	104957	109430	114250	119466	122790	118773	15244.6	NA	NA	17272.3	14906.4	15768.8	NA	NA	NA	NA	NA	NA			56
1470	324.942	324.942	324.943	102.792	99.0907	103.874	12	6	6	0	0	30790.7	44097.8	45897.9	49200	49235	51834.2	56770.2	55424.1	63807.8	64884.1	59172.2	63910.7	26861	27012.2	25126.5	26164.1	24452.6	23685	23407.1	21419.6	22614.9	22820	23170.9	24311.8			1468
1472	324.943	324.943	324.943	172.47	171.208	174.159	6	0	0	0	6	59797.4	77783.7	84590.2	87768.6	92344.1	94185.4	92668.6	102783	106479	109352	105042	113245	270060	284978	271784	272570	258388	260723	264834	281564	263627	289468	290055	285839			1738
1473	324.973	324.972	324.974	1165.23	1159.82	1169.12	11	6	5	0	0	27905.2	32427.6	6094.57	5817.34	14687.9	13944.3	13767.1	12313.3	13850.4	15582.6	15552	11385.7	735.382	NA	384.76	1090.12	2349.18	NA	148.665	2279.87	1268.73	NA	3590.96	948.548			555
1474	325.078	325.078	325.079	58.039	57.4956	58.808	21	6	6	5	4	28683.8	40273.1	48070.4	47631	41400.9	50836.9	37129.7	59990.4	60878.4	69807.3	61823.4	66665.3	17784.6	21378.9	16072.9	21701.2	22829.1	15385.7	47966.8	62122.7	50359.9	56805.3	51635.7	54755.2			6
1475	325.093	325.093	325.094	369.512	368.64	370.71	24	6	6	6	6	69510.6	115213	116907	72650.8	85450.4	111510	124924	207708	216847	210244	224522	222358	54372.5	74557.9	79792.3	64961.1	39583.4	29909.9	124984	185471	170345	175837	178002	142881	[360][M]+	[2M+H]+ 162.035 [M+H]+ 324.086	1483
1476	325.114	325.114	325.115	143.273	142.385	143.838	24	6	6	6	6	7829.01	29694.1	50741.2	29765.8	42132.8	36712.1	10906	36545.6	27460.4	32378.7	25539.5	25908.1	12021.7	15907.3	14851.9	11237.8	18909.1	11992.8	28443.4	42073.4	38097.4	53961.5	31005.1	35149.6			1385
1477	325.151	325.15	325.151	408.572	408.169	408.983	24	6	6	6	6	24281.1	46032.3	62821.7	50855	57292.7	55796.4	117002	209378	219303	215371	193494	218051	12208.1	13369.8	14346.3	12766.4	13352	11561.7	163583	187982	159060	195573	177693	183701	[269][M]+	[M+H+HCOOH]+ 278.15	75
1481	325.184	325.184	325.185	1076.07	1049.91	1086.42	12	5	6	0	1	425788	1.07903e+07	948557	901017	864371	865417	839596	860435	835173	816095	835425	842857	75310	83608.9	82554.3	77600.4	93849.6	95353.5	88563.9	64013.5	90408.3	98269.5	33449	85630.1	[350][M]+		1238
1478	325.185	325.184	325.185	1309.02	1306.62	1314.29	22	4	6	6	6	7.01179e+06	528890	306465	919952	835734	868972	894821	922187	932033	903190	886977	885208	442217	380925	398849	487234	514233	339230	492577	390300	395896	386412	396532	352643	[130][M]+	[M+Na]+ 302.195	25
1479	325.185	325.184	325.185	1178.14	1169.91	1186.23	24	6	6	6	6	6.90124e+06	3.12083e+06	1.6398e+06	1.61037e+06	1.65512e+06	1.61809e+06	1.60544e+06	1.60569e+06	1.57919e+06	1.55673e+06	1.57081e+06	1.60031e+06	677991	835556	692348	649800	652552	760662	687654	708106	689435	659778	740169	690603	[103][M]+	[M+Na]+ 302.198	14
1480	325.185	325.184	325.185	1259.06	1254.77	1278.8	14	2	0	6	6	3.80093e+07	910312	761220	496501	503884	512009	526283	541512	528487	508317	517363	504104	843192	1.02072e+06	1.34027e+06	1.21026e+06	933686	1.04899e+06	843535	921300	941251	921884	904417	927678	[121][M]+		19
1482	325.863	325.862	325.863	15.1955	14.0774	16.8521	24	6	6	6	6	74729.9	97420	99129.8	95715.5	97370.5	97777.4	92833	90944.2	87544.7	87138.6	86168	83990.8	34158.1	36312.2	35496.1	38391.3	35452.8	34413.8	35092.1	36187.8	34442.9	33273.3	35000.7	38578.8			1078
1483	325.863	325.862	325.864	101.146	94.3533	102.843	15	5	6	4	0	18872.9	27774.8	28762.4	29580.9	29839.3	28898.3	33587.9	31484.8	29802.2	29202.4	29045.7	29399.4	13090.5	13584.9	13880.6	13333.3	9098.74	10540.1	6899.23	4870.09	6376.22	4736.11	5453.53	6097.45			1469
1484	326.096	326.096	326.097	369.31	368.548	370.71	21	5	6	4	6	10575	18826.3	20109.3	10903.3	14894.1	19360.3	19237.4	34804.3	34278.1	34602.5	38253.6	37150.3	8710.97	12011.7	13564	10219.8	6168.13	4945.48	20262.3	28440.7	29226.7	29769.7	28662.1	26266.2	[360][M+1]+		1483
1485	326.111	326.11	326.112	163.107	162.417	164.121	21	5	6	4	6	7811.87	12208.5	16427.9	15126.8	15608.9	17561.7	14402	25901.6	24451.7	28458.3	24124.4	25471.1	11081.6	12371.1	11051.4	13963.2	12079.3	8013.38	21611.3	25149.8	24514.7	29928.5	24601.1	24798.6			1621
1486	326.154	326.154	326.155	408.573	408.262	408.981	17	5	6	0	6	3578.22	6184.38	8438.78	7502.5	8786.31	7975.82	17580.6	31529.4	30362.3	30400.3	29342.2	30516.1	1865.56	2349.3	1279.84	1597.03	1433.64	1048.41	23597.7	27217.5	22026.6	29509	24843.5	26730.8	[269][M+1]+		75
1490	326.188	326.188	326.188	1075.8	1054.65	1086.42	11	5	6	0	0	85567.9	2.00957e+06	187332	174887	163911	171311	165630	165335	161476	155152	167241	173031	29905.4	30042.8	28415.8	27020.3	29162.9	30258.2	28272.7	29813.8	28799.2	29344	28901.7	29783.4	[350][M+1]+		1238
1487	326.188	326.187	326.188	1309.35	1306.62	1314.29	22	4	6	6	6	1.32338e+06	109420	44475.9	186020	152741	175214	176026	180641	190165	160581	162714	164318	89650.5	76037.6	84138	96604.2	94736.2	67110.2	97079.5	83445	69652.9	76868.1	82911.7	71757.8	[130][M+1]+		25
1488	326.188	326.188	326.188	1178.26	1169.91	1185.57	24	6	6	6	6	1.28473e+06	598138	320763	312900	312361	313799	311334	300175	297333	297512	297800	304594	138363	169924	140102	131023	132041	156158	135971	145385	142743	137503	151186	145699	[103][M+1]+		14
1489	326.188	326.188	326.188	1258.73	1254.77	1280.18	14	2	0	6	6	7.17323e+06	177917	161512	102553	101314	102942	106439	106040	102740	100996	102571	100298	168178	199371	262031	237664	185862	205486	164351	178688	190659	188361	175206	181648	[121][M+1]+		19
1491	326.697	326.697	326.697	1146.81	1145.51	1150.3	9	3	6	0	0	3910.24	5879.25	11873.3	18856.1	20244.4	18232.9	32025.5	19162.8	23420.1	18899.4	22972.5	34465.6	NA	NA	NA	618.397	NA	327.617	NA	687.045	NA	175.801	139.603	NA			1556
1492	326.844	326.843	326.844	102.477	100.908	103.48	12	0	0	6	6	3359.13	2686.3	1694.37	2570.99	1030.13	1075.11	1676.55	949.461	823.74	1743.96	1658.92	1734.94	21356.8	19993.5	22745.1	20169	22250.8	23923.5	22591.6	19951.1	21508.6	22312.2	23311.3	21500.1			69
1493	326.844	326.844	326.863	14.9393	12.9731	26.3778	17	0	6	6	5	NA	NA	NA	NA	NA	373.618	20965.1	20780.7	19126.6	20390.9	20237.8	17695.5	35783.8	35418	36112.8	35117.7	36035.4	39910.2	38210.3	37979.6	8349.43	NA	41550	40100.4			1079
1494	326.903	326.903	326.903	49.6875	49.3166	49.988	8	6	0	0	2	39949.7	42797.2	33647.6	35823.7	34201.4	35755.2	16310.1	14617.4	14652.2	13104.4	14542	12951.4	13103.2	14859.6	11885.8	13348.2	11725.3	12083.7	32035.3	31524.6	37658.6	38134	34012.5	33819.4			26
1495	326.965	326.964	326.966	78.8468	78.0959	79.4865	24	6	6	6	6	56662.5	63541.6	60943.3	63136.2	67296.8	66049.9	39998.8	53375.1	51611.5	54733	46065.6	53173.7	27360.1	28193.3	27461.4	29629.5	26503	21027.6	30438.3	27358.5	25725.5	28109.3	31164.3	33159.8		[M+Na]+ 303.976	8
1496	327.074	327.074	327.075	94.8046	93.5196	97.2136	13	2	2	3	6	6833.87	12200.5	14180.5	12602.6	12717.8	12779.3	6265.66	12779.5	13282.8	14751.8	10862.3	12341.1	6810.64	7703.59	7547.9	8074.47	7831.36	4844.71	11489.6	12370.8	11021.2	12256.7	11418.9	10012.2			1377
1497	327.093	327.092	327.094	60.5386	59.824	60.9623	8	0	6	0	2	3675.6	4284.89	8718.54	6047.2	7052.62	8202.92	6482.88	16908.6	15639	14427.4	14234.4	15493.8	5048.53	6598.35	4981.74	5993.7	5328.12	2500.95	10298	11701.8	9816.31	9879.34	7618.79	8538.42		[M+K]+ 288.137	3
1498	327.13	327.129	327.13	136.86	135.646	138.03	18	4	6	2	6	14450.9	26082.1	30819.8	29850.9	28797.8	26724.1	28378.9	48061	56806.8	68185.9	48170.2	56123.7	13270.3	13327.6	13005.2	13866	14389.6	9737.09	59038.4	72026.3	59452.4	60056.4	54570.3	59373.1			1786
1500	327.182	327.182	327.183	1209.58	1208.61	1210.96	12	0	0	6	6	162085	72676.8	35844.6	21548.9	37573.1	38932.8	37851	37976.5	39724.1	39175.1	37618	37789.2	46934.4	88207.3	62367.4	49539.1	43518.1	81886.3	46578.9	42484.7	81244	37909.9	72718.6	46554.8			449
1502	327.183	327.182	327.184	1308.06	1306.73	1311.99	8	0	6	2	0	1.43186e+06	61817.7	25376.5	48303.3	49616.9	50858.5	53474.3	64198.4	64103	38715.7	56354.1	53184.1	20312.5	43173.2	49332.7	55951.1	29854.1	40476.9	44092.9	12636.9	30177.9	45177.5	NA	43798.5	[130][M+2]+		25
1501	327.184	327.183	327.184	1171.27	1169.91	1177.28	12	6	6	0	0	328795	168703	85915.7	80668.1	83830.6	83082.8	82253.7	83752.7	81007.5	80123.5	80150.5	83232.5	33037.1	35929.4	29401.8	31090.8	32667.2	31332.3	30955.3	32934.1	34030.4	NA	34303.1	33120.4			1165
1499	327.184	327.183	327.185	1259.39	1256.02	1279.46	14	2	0	6	6	1.71658e+06	50458.1	36907.8	32692.3	34697.8	32928.3	32317.8	34390.3	34984	33026.5	32435	32711.4	40493.7	47511.8	65205.3	62456.2	44724.3	51574.8	44201.6	42748.2	58694.4	46442	49449.3	48823.4	[121][M+2]+		19
1503	327.22	327.217	327.222	817.961	816.341	819.213	21	3	6	6	6	6220.22	7743.74	11321.3	6149.86	9920.58	12939	10890.8	28967.7	24059.4	18996.3	27973.4	30404.6	15106.9	20937	36067.8	41669.3	17740.9	13142	9416.12	7905.24	160215	15845.6	13895.9	9478.98			1630
1504	327.862	327.859	327.864	14.7533	13.0847	20.2079	23	6	6	5	6	31965.1	39578.2	39510	41138.3	37544.5	40368.7	38129.1	38186.9	35118.1	37122.8	35811.8	34182.4	14274.5	14991.8	16174.4	14663	14338.4	14084.7	12610.5	14877.4	13467.3	13283.5	16324.8	16286.4			1080
1505	328.059	328.058	328.059	107.354	106.429	108.219	7	1	0	0	6	NA	62722.7	306.145	3522.49	237.875	148.688	NA	242.564	161.633	139.95	145.826	NA	NA	NA	NA	NA	NA	NA	101233	90483.5	69152.9	61075	86479.7	94667.4		[M+Na]+ 305.07	41
1506	328.104	328.103	328.104	62.3909	62.1449	62.6488	16	3	6	1	6	10215	22672.7	21633.1	15012.8	16910.6	21037.4	12740.2	21101.8	23378.7	21823	22975.7	23939.2	8118.7	14930	6730.46	9463.29	5341.3	4880.55	33153.1	45538.1	37974.9	49662.5	46784.1	42601.7		[2M+Na+K+NH4]3+ 452.173	3
1507	328.12	328.119	328.12	551.679	549.411	551.98	8	2	0	6	0	NA	360.251	742.186	6649.91	447.436	58247.9	1491.31	1830	2478.39	1797.43	1942.82	2893.92	86231.6	69802.1	62845.5	23499.4	69170.9	41754.6	565.945	775.661	1352.06	545.26	539.624	335.609		[M+H]+ 327.113	895
1508	328.185	328.184	328.186	1171.56	1169.75	1174.61	10	4	6	0	0	49844.3	27897.4	6969.12	8042.08	16858	17261.9	18141.1	17025.7	15720	16181.7	17255.2	18042.5	299.914	NA	NA	NA	2303.93	NA	NA	1845.95	NA	NA	3169.92	NA			1166
1509	328.861	328.86	328.861	50.7178	49.9843	51.6519	12	0	6	6	0	521.445	941.833	1587.79	1470.95	1719.83	871.301	30322.9	38659.5	37657.8	50262.7	34252.4	41333.1	10863.1	11236.9	12104.1	9190.19	12939.7	9328.24	739.746	NA	225.207	168.416	1546.4	1070.67			26
1510	328.903	328.903	328.904	1308.05	1279.46	1308.77	12	6	6	0	0	65621.6	33247.2	65369.7	85049.2	87481.9	89907.1	98783.9	60639.9	106294	109268	112864	114163	NA	NA	NA	NA	NA	NA	NA	NA	NA	NA	NA	NA		[M+Na+HCOOH]+ 259.909	25
1511	328.904	328.903	328.904	1181.39	1180.05	1182.09	7	1	6	0	0	NA	15781.5	1026.67	2692	17797.3	18107	19998.1	19120.5	19157.9	20575.5	20512.1	21036.8	NA	NA	NA	NA	NA	NA	NA	NA	NA	NA	NA	NA			380
1512	328.981	328.979	328.984	57.0966	56.0599	57.8868	24	6	6	6	6	53725.5	46616.2	43804	39851.3	35241.4	40504.2	62395.6	95952.1	80383.4	114846	86257.2	93031	115742	141604	120080	116136	123395	96400.9	44585.9	39988.4	33447.6	41472.3	45830.3	41325.8		[M+H]+ 327.974	6
1514	329.088	329.087	329.088	185.047	183.67	185.729	8	1	6	0	1	22001.5	36365.5	47088.8	42242.8	45600.5	44055.7	36092	68959.5	71801.3	76378.6	67130	69338.9	24866.8	28615.3	22617	29805.7	27319.9	18472.2	56710.4	62419.3	70561.4	57238.1	55713.3	57127.3		[M+H]+ 328.079	146
1513	329.109	329.109	329.11	64.3933	63.8145	64.9278	24	6	6	6	6	49690.3	79568.4	105827	100815	103643	97463.6	51710.5	93942.3	83327.1	105274	91286.1	93274.3	49330.7	48342	50086.3	50685.6	54668.8	46003.1	92874.5	105318	72460.5	86721.9	76999.1	87121.9		[M+H]+ 328.098	3
1515	329.197	329.196	329.197	1196.64	1191.75	1198.74	11	0	0	6	5	NA	13901.7	NA	NA	12845.6	13616.6	12328.1	10627.3	10338.4	9267.48	11187.4	11329	30011	27802.6	12739.7	30031.6	31231.7	25674.6	10495.8	30105.7	13952.1	3501.71	33197.5	21606.6			498
1519	329.233	329.233	329.234	871.8	871.136	872.094	13	6	6	0	1	26059.5	26568.4	27224.9	22966	23644.4	26828.1	25648.8	30564.8	29564.7	23539.5	33766.9	31422.4	27022.7	27482.7	33611.7	51799.2	24280.8	25050.2	22240.5	21549.7	79431	34028.9	29503.8	24816.7			168
1517	329.233	329.233	329.234	1025.7	1025.33	1026.4	24	6	6	6	6	36340.1	40986	39669.2	38727.9	41979.9	39617.9	45789.5	43654.4	43719.7	43282.3	46451	45752.1	102591	110990	111548	109875	109868	108192	108799	109851	114450	117810	116701	117211			175
1518	329.234	329.233	329.234	1079.18	1078.56	1079.87	24	6	6	6	6	126115	127174	123580	126259	131892	136408	140386	148405	149725	157598	153255	157791	335752	349105	340804	345380	343404	345191	346330	350108	370216	365319	368811	368055	[225][M]+		45
1516	329.234	329.233	329.234	961.762	959.701	962.717	24	6	6	6	6	131253	141999	139390	142870	143402	150235	163230	181041	182703	182839	192227	191926	565984	585204	580984	617552	566902	575644	573241	582213	629424	612358	603474	613008	[291][M]+	[M+H-HCOOH]+ 374.232	89
1520	330.12	330.119	330.12	142.774	142.039	143.456	23	5	6	6	6	10952.8	17368	20114.3	18824.8	20089.4	19823.8	37046.7	73227	73406.8	68923	68186.4	69471.3	17254.3	24902.9	15110.6	21153.8	17371.8	12299.8	37863.9	43164.4	44631	52835.6	46165.7	44738.6		[M+K]+ 291.157 [M+Na]+ 307.131 [M+NH4]+ 312.086	65
1521	330.237	330.236	330.238	961.66	959.397	963.32	24	6	6	6	6	14508.2	26811.9	28645.6	29326.8	29047.2	28583.7	32705.1	36416.2	37256.7	37508.4	40766.4	41266.2	109103	111732	111170	114787	108332	108890	109964	107355	122837	120272	118966	120511	[291][M+1]+		89
1522	330.237	330.236	330.238	1079.23	1078.56	1080.37	24	6	6	6	6	25125.9	25229.4	24203.1	25416.8	27978.7	27984.9	30944	31644.3	29815.9	33271.7	30715	31184	65359.9	66468.9	64635	65410.2	63643	69636.2	65139.2	67795.4	71357.9	71023.1	69613.7	74249.6	[225][M+1]+		45
1523	330.802	330.801	330.802	52.4703	52.0912	53.203	6	0	0	6	0	2693.5	2058.98	3145.62	NA	1574.32	1823.08	3854.07	6139.33	6223.48	5624.42	5977.09	6362.98	10783.3	10911.1	12051.8	12962.3	12738.6	11868.1	6886.1	5498.58	4214.4	3313.84	6525.37	5772.82			47
1524	330.87	330.863	330.874	53.4427	52.8575	54.5313	18	6	6	0	6	76729.9	76508.2	100848	99118.6	111034	132154	15133.2	12007.1	11997.4	13134.9	10495.8	10464.1	1163.34	806.228	1150.87	2320.73	1347.78	708.524	71054.2	99828.5	103512	135210	97760	111517			47
1525	330.899	330.899	330.9	1308.89	1280.18	1309.55	11	5	6	0	0	7266.41	NA	16225.5	14072.1	23824	27366.5	28158.2	23338.3	35818.8	19851.8	33034.9	37127.2	NA	NA	NA	NA	NA	NA	NA	NA	NA	NA	NA	NA		[M+K]+ 291.93	25
1526	330.921	330.921	330.922	142.192	135.072	148.456	14	0	4	6	4	7625.84	8422.2	7910.68	6664.07	8185.84	8082.96	6755.67	8644.16	9343.5	10431.9	8364.56	10389.2	21602.4	22667.7	19482.2	21259.3	20156.9	18057.1	22370.1	20740.6	29490.9	21116.9	17741.7	30966.9			1393
1529	330.978	330.951	330.979	55.1782	54.0636	80.7223	9	0	1	2	6	9973.43	7396.34	5166.28	5250.26	5974.6	7283.36	10179.8	8178.77	5806.3	6534.41	4244.68	6026.35	3938.68	5753.54	8292.52	5418.58	5261.55	6232.65	7235.4	7228.4	5857.48	6093.76	7283.03	6284.9		[3M+H]+ 109.998	6
1528	330.979	330.979	330.98	945.765	945.181	947.372	11	0	0	5	6	19815.8	9060.28	7195.82	5787.07	6204.53	5966.66	5017.65	4662.28	4440.12	4059.84	4291.86	3670.14	12041.6	11845.1	11393.7	11264.6	11903.4	10914.3	9980.78	12840.8	8853.22	10987.8	10615.3	10207.7			239
1527	330.98	330.98	330.98	1179.76	1178.49	1180.16	14	6	6	1	1	138103	121893	83298.8	72433.8	80978.4	67140.1	55352.8	49650.8	42875	36459.8	35722.9	33738.5	11666.8	6447.4	2005.91	9499.19	28797.7	7786.56	5313.49	16040.5	4347.26	NA	14745.9	7196.91			362
1531	331.067	331.067	331.068	242.894	242.587	243.321	17	6	5	0	6	11751.6	19641.2	17907.3	14563.6	15843.8	15198.2	7856.64	14511.2	13732.2	13332.9	13901.2	14481.4	4890.49	4646.37	3243.76	2532.37	2347.46	2811.27	12415.5	14702.2	13644.8	15857.9	14008.8	11887.9			1814
1530	331.08	331.08	331.081	91.3524	88.9626	93.3438	24	6	6	6	6	42647.7	67176.6	76837.1	69466.2	75676.9	60845.2	65320.2	124839	122555	136782	104219	118711	29264.5	29191.9	31083.8	29648.6	31066.2	22762	26970.3	31910.3	26285.5	25290.4	21910.7	26759.6			1363
1532	331.104	331.104	331.105	288.348	287.882	288.961	6	0	0	6	0	308.652	907.145	1942.3	1740.26	1288.86	1434.06	2090.76	3768.45	4115.57	3873.97	2873.25	4308.66	14634.1	18156.9	13506	17976.9	16295.5	8318.22	2378.7	2678.48	2091.32	3115.24	2486.43	2237.51			1690
1534	331.116	331.115	331.116	185.086	184.964	185.301	6	0	6	0	0	346.522	910.777	1646.59	1436.06	2117.94	1800.37	10614.9	19147.8	19026.2	20666.6	17818.9	20674.7	213.427	NA	NA	520.725	301.488	NA	2452.13	2185.55	1841.79	2265.21	2701.15	1941.52			1729
1533	331.131	331.131	331.132	545.399	544.782	546.13	18	6	6	0	6	6190.36	9275.09	12667.5	10996.4	11092.3	8975.96	10636.6	19890.9	16858.5	19787.8	18899.2	17492.2	4196.71	3894.61	4701.91	3782.84	4341.16	4577.34	15732.7	15563.9	13658.8	14809	13359.8	14124.5			116
1536	331.24	331.239	331.24	961.631	959.701	962.999	12	0	0	6	6	NA	2970.92	2392.28	2890.01	2975.71	2961.29	3534.21	3006.23	3848.68	4338.4	4740.34	3881.8	15564	16153.7	15956.9	16185.2	14852.2	15787.7	16414	15774.2	17090.5	15381.9	15704.1	14791.6	[291][M+2]+		89
1535	331.242	331.24	331.25	1077.51	1051.93	1080.37	26	4	4	6	6	5026.98	4933.19	4678.59	5256.14	5313.61	4831.83	4989.42	4113.57	4579.65	5013.51	5016.38	5354.62	9400.72	8837.31	11309.4	10433.4	8642.4	9789.59	10699.5	8584.75	9012.57	9756.91	11116	9603.34			1243
1537	331.841	331.841	331.842	15.2132	11.7205	21.1368	9	6	3	0	0	7811.56	13108.8	13091.3	13109.9	11810.9	13351.8	8891.77	10119.7	8620.25	7265.38	6815.56	6135.69	NA	NA	NA	163.491	NA	262.212	NA	NA	NA	NA	NA	NA			1081
1538	332.799	332.797	332.8	52.4116	52.025	52.7518	6	0	0	6	0	3427.82	5005.28	5025.61	5164.65	6280.25	6205.46	1571.38	1676.18	1789.35	2157.69	1878.32	2249.1	4990.78	5853.13	6065.46	6024.52	6547.4	6050.96	12384.1	15747.4	13298.2	15159.6	12324.3	14335.5			47
1539	332.863	332.861	332.864	50.9997	50.6647	51.835	12	6	0	0	6	18513.4	23754.8	35774.3	30893.9	37146.8	32860	6626.97	10887.2	9785.45	10529.5	8243.32	10788.8	6015.57	5037.76	4472.97	5010.74	5297.78	4328.78	68070.8	60868	59221.6	62740.1	57186.9	60012.5		[M+Na+2K]3+ 897.691	47
1540	332.922	332.921	332.922	50.7632	50.3324	51.1624	12	0	6	6	0	16700.1	8857.59	7786.34	9883.32	10807.9	8118.83	155480	137491	138666	117399	147514	156042	73545.5	87396.4	57921.5	80800	53444.3	46047.5	3602.42	2187.99	3074.71	4805.41	8688.61	6523.38			26
1541	332.955	332.955	332.955	126.585	125.585	127.204	12	0	0	6	6	2799.12	3604.9	3209.55	1309.79	2317.75	2599.19	702.929	2255.11	2465.4	1823.17	1652.54	1149.26	44399.5	41085.7	41545.3	40838.5	45997.4	40691.8	48064.1	45388.2	46295.7	45691.5	41909.8	47764.6			258
1542	332.979	332.979	332.98	1134.51	1133.87	1135.39	24	6	6	6	6	38922.5	35953.5	31784.5	30013.7	29456.9	29993.7	27698.2	26537.1	26977	24057.7	25256.7	22416.5	8291.28	7701.71	7772.92	7690.57	9164.88	8370.7	8289.5	7849.41	9165.29	8575.55	9328.11	9719.75			118
1543	333.06	333.059	333.06	53.5273	52.9786	54.2686	24	6	6	6	6	102505	140050	162229	170619	142735	247353	480733	488292	452382	406938	429798	434319	88780.1	94132	63600.7	82460.6	66536.4	48354.5	301620	376990	550038	353648	309911	368234	[229][M]+		47
1544	333.096	333.094	333.096	87.0555	86.1498	87.9464	23	6	6	6	5	69724.4	100986	111082	94605.3	92737.7	89349.9	183293	373328	354646	392715	315500	346700	49797.8	58645.2	53440.1	62734.1	49425.6	37161.8	17926.3	25828	22000	25100.4	20157.5	19957.6			338
1547	333.115	333.114	333.115	185.017	184.331	185.165	6	0	6	0	0	NA	436.461	893.154	1009.75	320.9	788.041	3974.55	7356	6179.48	7570.61	5905.94	7744.33	NA	NA	NA	144.98	NA	NA	1382.36	2195.56	1027.76	768.389	1493.59	742.853			1729
1545	333.135	333.134	333.136	1175.2	1158.44	1186.21	19	3	6	5	5	21003.1	12146.7	220.776	955.89	16461.4	16797.5	15776.9	16356.7	19319.9	17369.2	18856.3	17133.2	30187.1	22881.3	13261.9	28039.1	32475.2	27198.4	25038.9	33344.4	28543.3	NA	38862.8	28076.2		[3M+2Na+2K-H]3+ 292.172	14
1546	333.135	333.135	333.136	1305.04	1298.82	1311.12	12	0	0	6	6	NA	NA	NA	348.279	NA	637.724	2389.98	2385.74	1506.62	3476.37	5519	4711.14	11624	18583.3	24665.6	21071.3	12463.8	17244.1	30249.4	16220.9	17235.6	42086.3	36028.6	38000.9			674
1548	333.155	333.155	333.156	460.261	459.763	461.101	11	0	5	0	6	1909.98	4362.82	7322.71	6313.18	6745.9	6084.59	6615.64	12421.1	12483	15587.7	12825.8	13975.5	3777.58	3222.61	3558.49	3460.03	4132.56	2576.07	12216	12667.8	8669.97	10977.8	11903.5	11808.8			1704
1549	333.16	333.16	333.161	1231.56	1231.46	1232.15	8	2	6	0	0	NA	2006.03	3099.87	4306.82	5473.55	5734.67	7040.94	6214.37	7026.61	8096.37	7168.48	7758.59	701.081	780.65	654.801	NA	570.815	775.202	NA	692.875	240.102	NA	1355.67	NA			20
1550	333.254	333.254	333.255	1304.67	1303.49	1305.48	10	4	6	0	0	55049.6	11863.6	NA	16867.2	16285.4	19805.9	21322.5	23967.6	23872.5	22754.1	22752.4	22512.9	1907.81	1847.51	2004.82	2373.17	1993.7	419.952	1047.6	NA	NA	777.933	783.438	1182.65		[M+K+2NH4]3+ 924.733	25
1551	333.838	333.838	333.839	15.8931	14.7668	17.1193	12	6	6	0	0	82624.1	124273	126292	120618	118258	116639	94095.3	93704.6	89507	82417.3	73178.2	68730.6	NA	NA	NA	828.765	139.72	308.149	NA	NA	NA	NA	NA	NA			1082
[truncated: 2,694 more rows]
