# Supplementary material for: Accumulation of Flavonols over Hydroxycinnamic Acids Favors Oxidative Damage Protection under Abiotic Stress
Source: Front Plant Sci. 2016 Jun 15;7:838. doi: 10.3389/fpls.2016.00838 (PMC4908137; doi:10.3389/fpls.2016.00838)
Supplement: Supplementary file 2 [file Table2.xlsx]

## Sheet: C vs S
TABLE S2 - Sheet 1- Comparison of salinity treated tomato plants against control plants. After and ANOVA and t-test (followed by a Benjamini-Hochberg correction), all the peaks that did not pass the criterion P<0.05 were eliminated.
A log2 of the fold change of salinity against control treatment was calculated and only statistically significant peaks were kept. (N=6)
mz	rt	Control.r001.mzdata.xml	Control.r002.mzdata.xml	Control.r003.mzdata.xml	Control.r004.mzdata.xml	Control.r005.mzdata.xml	Control.r006.mzdata.xml	Sal.r001.mzdata.xml	Sal.r002.mzdata.xml	Sal.r003.mzdata.xml	Sal.r004.mzdata.xml	Sal.r005.mzdata.xml	Sal.r006.mzdata.xml	isotopes	adduct	p-value	q-value	Media control	Media sal	Log2
793.515	1234.35	127.919	93.907	149.984	57.1386	150.801	18.6302	73.5801	160954	93566.3	287177	300251	463194			0.00937819	0.00945527	99.73	217536	11.0909
859.54	1216.24	30.1867	1877.16	2065.26	121.905	138.986	100.462	40029.5	143920	278848	212634	362762	480064			0.00278396	0.00346114	722.326	253043	8.45252
174.84	54.5712	198.448	110.216	474.755	496.965	248.049	132.727	82911.3	81955	86739.4	216.297	76535.4	86416.7			0.000565175	0.00170803	276.86	69129	7.96399
976.756	48.4529	1049.31	979.42	711.972	193.775	542.034	99.8625	98353.8	108935	108863	179.251	106546	107428	[549][M]-		0.000573745	0.00170803	596.062	88384	7.21218
452.922	48.4529	2586.32	4122.6	3299.93	4217.88	3637.28	3764.17	669818	639460	576482	3466.23	457268	545423		[M+Cl]- 417.951	0.000765069	0.00171122	3604.7	481986	7.06297
484.87	48.8623	837.884	1668.56	2264.8	1123.52	3145	4398.52	276040	302365	288758	4321.37	341143	307792		[M-H-HCOOH]- 531.878	0.000568434	0.00170803	2239.71	253403	6.82198
355.958	1308.17	52.9334	24.0791	45.8909	117.257	1727.21	1087.3	7374.51	41285.1	39135	66487.3	86136.4	83289.6			0.00152949	0.00226956	509.111	53951.3	6.72753
1078.73	48.4624	844.055	62.5318	133.217	65.412	225.948	129.701	32617	31057.5	30091.3	80.6214	28383	29253		[M+Cl+NaCOOH]- 975.775 [M-H+NaCOOH]- 1011.75	0.000594687	0.00170803	243.477	25247.1	6.69618
1060.72	48.4773	804.528	220.37	888.464	711.061	91.1717	18.8651	48021.9	52863.1	54677.3	306.786	66174.1	60444	[584][M]-	[2M-2H+K]- 511.877	0.000717265	0.00170803	455.743	47081.2	6.69079
858.536	1218.88	16343.9	3179.42	117.081	1237.3	1485.64	2613.31	130201	154685	393555	265730	528864	716631			0.00310857	0.00377542	4162.77	364944	6.45399
1046.74	48.44	221.885	90.1436	403.628	33.9506	476.634	249.262	21053.6	24790.5	21480.7	39.316	23699	22168	[579][M+2]-		0.00063418	0.00170803	245.917	18871.9	6.26192
1008.7	48.8818	928.405	96.2448	83.8926	584.57	195.977	38.9285	18176.8	24774.8	24664.9	458.129	36627.9	25729.5			0.0014057	0.00214783	321.336	21738.7	6.08004
724.871	48.2553	3947.4	1856.17	943.471	195.129	193.647	405.147	103957	101226	91583.9	70.2426	59216.1	78481.9			0.00122145	0.00200666	1256.83	72422.5	5.84858
1044.74	48.4624	732.268	1982.91	1834.15	1875.18	590.363	659.192	80722.9	89583.5	85512.6	18.6607	78644.8	81350.6	[579][M]-	[2M-2H+Na]- 511.877	0.000645946	0.00170803	1279.01	69305.5	5.75987
720.204	66.0801	2991.76	1090.64	2752.96	90.1749	1465.03	83.5466	95798.1	75547.1	77713	23.1478	72894.8	85915.6	[414][M+1]-		0.000782806	0.00171472	1412.35	67982	5.58898
977.758	48.4624	859.686	60.4237	2491.64	192.42	171.973	315.387	28109.3	33825.3	33635.5	653.706	33244.5	34118.4	[549][M+1]-		0.000614469	0.00170803	681.922	27264.5	5.32127
245.752	56.276	91.4817	71.8214	157.331	138.748	94.4326	701.759	10476.7	9723.5	9470.21	112.095	8524.54	7998.94			0.000729754	0.00170803	209.262	7717.67	5.20478
1061.72	48.4464	92.0991	377.189	892.145	474.096	26.0211	820.692	15792.1	17817.3	18322.2	133.457	23079.5	23470.9	[584][M+1]-		0.00101364	0.00192003	447.04	16435.9	5.2003
984.743	48.4882	19.2069	66.0831	1162.59	327.469	604.315	875.33	12532.4	20707.5	20827.5	133.822	28455.1	24501.5		[M+Cl]- 949.774 [M-H]- 985.75	0.00188819	0.00263203	509.166	17859.6	5.13242
172.842	54.3134	9767.35	416.715	739.91	832.808	1266.39	1418.03	95451.9	89168.6	94848.4	1149.87	85467.4	86428.9			0.000661704	0.00170803	2406.87	75419.2	4.9697
1045.74	48.4624	774.748	675.916	1352.52	1045.11	457.482	918.771	29145.7	32469.9	29089.9	635.021	29249.6	31193.7	[579][M+1]-		0.000605691	0.00170803	870.757	25297.3	4.86057
799.302	48.4651	112.282	24.3075	665.066	124.215	313.776	575.117	9195.8	10764.8	10405.8	50.9933	11064.5	10212.2			0.000735994	0.00170803	302.461	8615.67	4.83214
258.098	120.996	51.0642	62.0297	482.483	330.102	692.741	30.9662	8499.06	5058.27	5896.1	1087.67	10980.5	13916.5			0.00289227	0.00354785	274.898	7573.03	4.7839
1053.73	48.4464	94.5742	157.982	1144.54	1458.1	90.2086	494.183	14238.6	15952.9	15913.3	387.37	17564.5	19354	[581][M+1]-		0.00077656	0.00171122	573.265	13901.8	4.59993
338.879	49.6703	498.925	1253.1	1137.08	1478.99	893.979	1941.79	51075.9	31153.6	23368.2	821.665	23305.2	36358.9			0.00304355	0.0037087	1200.64	27680.6	4.52699
866.789	47.8099	118.694	899.877	3689.03	2385	1637.9	2535.25	42389.8	47313.1	52474.8	1402.76	47453.4	47933.7			0.000663624	0.00170803	1877.62	39827.9	4.4068
1010.75	48.44	70.5093	1207.92	2136.35	3662.03	622.657	905.822	26416	35253.5	31155.1	2307.15	39366	37289.3		[M+Cl]- 975.775 [M-H]- 1011.75	0.00067974	0.00170803	1434.21	28631.2	4.31925
1086.73	48.4529	715.233	383.949	3411.5	1566.48	21.9189	562.267	26472.1	19706.9	23672.7	32.3014	30948	29899.1	[591][M]-	[M+Cl+NH3]- 1034.75	0.00132068	0.002116	1110.23	21788.5	4.29464
239.76	56.5936	194.76	1311.77	105.881	1354.75	97.3482	5110.53	29260.3	32153.2	41712.2	25.5513	27325.9	25760.6			0.00157429	0.00230226	1362.51	26039.6	4.25638
1052.73	48.4576	138.206	422.101	1700.15	1637.12	627.686	1845.43	19508.7	23431.1	22794.7	949.441	27180	27475.7	[581][M]-	[M+Cl+NaCOOH]- 949.774 [M-H+NaCOOH]- 985.75	0.000806279	0.00175568	1061.78	20223.3	4.25146
243.755	57.0321	753.95	2004.36	74.6089	2772.2	69.125	4996.48	37252.9	40104	47338.1	102.088	34171.7	38816.9			0.00105973	0.0019316	1778.45	32964.3	4.21221
400.909	48.4882	35514.9	20428.4	14383.1	17727.8	18133.3	20947.9	409257	431759	404987	22882.8	402989	410208		[M-H-CH4]- 417.951	0.000529353	0.00170803	21189.2	347014	4.03359
241.758	57.254	635.093	2172.51	32.6632	4928.77	3213.46	9011.33	62470.7	64453.3	73711.7	2073.29	53473.3	51432.8			0.00100624	0.00192003	3332.3	51269.2	3.9435
370.088	54.9709	34.4642	367.605	1151.39	475.251	3906.74	1946.76	23361	24353	18709.5	8101.74	20193.5	25621.5	[148][M+1]-		3.745e-05	0.000693232	1313.7	20056.7	3.93238
254.916	50.4756	1410.12	7652.93	9743.82	7131.59	8253.02	8164.93	191661	122592	93821.1	9298.86	88286.7	130664			0.00238852	0.00306263	7059.4	106054	3.90911
525.091	261.505	1184.24	107.016	1087.53	153.92	61.9546	138.065	7642.79	7298.67	5151.59	6426.74	6600.08	7694.53			6.206e-08	2.28381e-05	455.456	6802.4	3.90066
499.954	66.0246	965.524	380.486	575.54	4107.19	1477.62	6639.98	39177	38045.9	42694.9	259.603	36240	43421.5			0.00103522	0.00192003	2357.72	33306.5	3.82034
355.855	66.7406	139.89	878.022	1804.16	2636.99	4121.17	2246.18	35989.2	39652.6	33536.3	4433.19	26247.5	25750.5		[M-2H+K]- 318.892	0.000573907	0.00170803	1971.07	27601.5	3.8077
223.985	51.6369	1558.34	19727.8	9013.58	3688.92	5138	2403.02	107407	123324	90740.8	5127.27	108841	113888			0.000851512	0.00179061	6921.62	91554.5	3.72545
446.904	47.5602	8333.24	6466.67	6067.64	3008.7	4234.96	3525.8	85895.7	73627.3	78239.3	5260.37	82788.7	91264.4	[228][M]-		0.000624715	0.00170803	5272.83	69512.6	3.72062
1033.75	47.9329	1587.3	657.913	520.161	174.226	401.845	427.37	9751.67	8207.49	8840.4	569.977	10473.8	10823.1		[M-H]- 1034.75	0.000773344	0.00171122	628.136	8111.06	3.69074
1087.73	48.3772	111.004	288.44	3468.46	1770.91	414.768	1159.61	14990.2	16960.6	17583.3	893.401	20895.4	20683.5	[591][M+1]-		0.000990537	0.00192003	1202.2	15334.4	3.67302
978.758	48.4576	534.842	170.511	7609.22	2322.96	974.76	75.6352	31042.5	25775.3	29694.4	475.566	28520.3	28071.7	[549][M+2]-		0.00115142	0.00198	1947.99	23929.9	3.61876
614.827	47.8173	1874.92	569.044	1314.89	2717.13	2252.64	3157.06	25132	22772.2	25909.8	2132.12	35592.5	32023		[M+Cl+NaCOOH]- 511.877	0.00100548	0.00192003	1980.95	23926.9	3.59437
536.883	48.255	76056.5	50900.6	52576.2	53792.3	34884.3	36213.7	766219	767955	714099	31245.1	669181	724799		[M-H-CH4]- 553.926	0.000738818	0.00170803	50737.3	612250	3.593
416.883	48.4698	5637.5	6142.99	8097.75	6060.61	13905.2	16122.8	118329	127091	120517	14914.3	155362	131429			0.00048395	0.00170803	9327.81	111274	3.57643
588.897	47.8025	73001.2	29196	15562.9	8922.26	15473.2	7851.07	405429	388066	361613	16430.1	247735	312538		[M+Cl]- 553.926	0.00135841	0.00213631	25001.1	288635	3.52918
758.562	1298.41	78821.4	53496.2	12301.9	31742.2	139744	218885	1.47283e+06	1.37831e+06	1.16451e+06	760095	541848	830000			0.000123092	0.00100662	89165.1	1.0246e+06	3.52244
339.074	55.0928	270.861	1656.96	9918.1	1731.17	7604.49	2243.72	52585.2	49516.8	51344.2	17014.4	36330.1	61002		[M+Cl]- 304.106 [M-H-C2H4]- 368.115	0.000105585	0.00094769	3904.22	44632.1	3.51498
765.31	47.8173	123.25	101.918	724.137	2005.9	312.383	936.054	7483.83	7373.31	9884.55	595.335	10922.6	11323.5			0.00134645	0.00212658	700.608	7930.51	3.50073
757.823	48.2205	7062.9	3880.67	4474.16	2383.47	1485.17	1900.94	48265.1	48943.5	45586.1	3321.71	47846.7	45259.1		[M-H-CH3]- 773.86	0.000603483	0.00170803	3531.22	39870.4	3.49708
312.838	1202.81	1256.69	80.2266	38.4529	1362.27	1274	7122.97	5492.6	9287.64	21388.8	35270.5	25055.5	25545.1			0.00265304	0.00332194	1855.77	20340	3.45423
270.891	49.6703	2493.25	2984.77	2910.95	2770.51	5718.52	5522.24	73061.5	43776.1	32570.6	6073.01	36504.1	53369.3			0.00227929	0.00297753	3733.37	40892.4	3.45328
328.904	1307.73	78.1743	1085.96	146.576	2593.37	7169.2	10069.6	15880.2	27489.9	34607.2	39392.4	70602.3	42061.6			0.00110466	0.00194505	3523.81	38338.9	3.4436
369.085	55.0561	12317	4582.02	18797.7	9197.32	39323.1	12193.9	193456	188889	156295	67269.6	163667	203091	[148][M]-	[M+Cl+HCOOH]- 288.109 [M-H+HCOOH]- 324.089	3.84728e-05	0.000693232	16068.5	162111	3.33468
351.861	66.5036	5487.96	11511	9552.1	11984.3	15895.5	7990.5	135054	144973	117337	18774.8	107257	97720		[M+Cl]- 316.895	0.000498875	0.00170803	10403.6	103519	3.31475
353.858	66.5908	4355.45	9940.77	8053.31	9362.08	14918.3	8535.92	119557	127292	105850	16879.5	93151.1	83606.1		[M-2H+K]- 316.895 [M+Cl]- 318.892	0.000518636	0.00170803	9194.31	91056	3.30794
368.089	55.0417	146.9	500.11	3615.02	1659.39	10556.5	8690.93	47125	47827.6	39725.9	19083	41257.9	53070.7		[3M-2H]2- 246.055	3.08196e-05	0.000693232	4194.81	41348.3	3.30115
349.09	61.343	9367.34	12399.4	17803	12366.2	19062.5	12249.1	184949	149434	176275	21840.2	129449	143541		[M+Cl]- 314.121	0.000536699	0.00170803	13874.6	134248	3.27438
307.13	286.959	4576.54	909.512	1476.41	6907.18	17272.4	3194.46	40757.3	92380.7	19053.6	57282.6	55948.4	49973.1			0.000937298	0.00187364	5722.75	52566	3.19935
668.841	47.6301	2704.53	1724.29	1200.55	562.439	677.514	351.739	13779.9	11743.1	12843	483.081	12732	13515.5			0.00107434	0.0019316	1203.51	10849.4	3.1723
396.891	1308.21	150.767	2869.37	149.503	7329.18	17446.9	17648.2	27521.8	37086.2	46308.4	152263	71802.3	68989.3			0.00963287	0.00965912	7598.99	67328.6	3.14734
342.872	1190.06	18.5723	1261.58	125.89	1726.23	8844.26	13400.9	15875.4	21406.2	30436.3	41007.6	56118.2	59691.1			0.00154765	0.00228645	4229.57	37422.5	3.14532
180.973	48.8427	22877.6	27399.2	30557.1	25386.3	31887.6	27371.3	298982	287539	279748	34125.9	262373	285450			0.000450879	0.00170803	27579.9	241370	3.12956
153.869	55.6166	4448.67	5778.44	3580.13	9283.57	8378.06	13073.2	73296.5	77069.1	75177.9	8067.94	74148.7	78344			0.000533459	0.00170803	7423.68	64350.7	3.11575
155.866	55.6166	3142.06	4250.37	1398.42	6643.49	6651.61	12566.3	60059.7	58688.6	58445.6	7891.42	55134.3	57069.5			0.000435208	0.00170379	5775.38	49548.2	3.10084
321.145	357.606	2225.5	2053.07	421.111	3818.98	7881.61	2682.71	19331	60978	12297.8	22935.1	18983.6	23401.9			0.00923328	0.00938631	3180.5	26321.2	3.0489
501.95	66.4068	14666	11912	59671.8	133813	123364	141820	755023	744818	793536	105627	697207	802892	[284][M]-	[M+Cl]- 466.981	0.000497571	0.00170803	80874.5	649850	3.00635
832.791	48.2198	769.393	2288.63	3620.37	13481.4	3612.59	3697.19	36560	45076.7	38363.6	2908.05	45531	46912.1		[3M+2Cl]2- 531.878 [M+Cl]- 797.819	0.00126222	0.00204624	4578.25	35891.9	2.97079
490.826	47.9703	194.137	2105.2	1782.87	2434.99	2140.46	3976.97	29185.4	15414.2	11114.6	2771.62	16115.8	22761.8			0.0037956	0.0043924	2105.77	16227.2	2.946
177.845	57.8551	4148.27	2907.01	3125.2	4735.04	4131.92	6770.83	40906.8	45889.2	44859.4	5350.27	31396.1	30061.6			0.000924663	0.00187364	4303.04	33077.2	2.94241
672.858	47.8025	50340.6	41037.2	55008.8	24590.4	51991.1	24192.2	364508	383153	377566	55222.2	294377	335749			0.000485144	0.00170803	41193.4	301762	2.87293
808.833	47.8099	41209.6	16152.1	14524.2	15266.7	15881.5	18054.7	190928	194407	182591	16805.7	130046	159147		[M+Cl]- 773.86 [M-H-CH4]- 825.874	0.00114867	0.00198	20181.5	145654	2.85144
721.199	66.3245	17030.2	15539.4	23638.7	6746.57	18324.8	5817.93	143977	110607	113433	21055.3	105257	123317	[414][M+2]-		0.000503661	0.00170803	14516.3	102941	2.82608
394.067	54.9939	205.216	357.842	1899.79	931.733	2374.13	1617.18	7449.11	9504.99	7414.6	6971.23	9149.35	10320.9			7.03164e-07	0.000121107	1230.98	8468.36	2.78227
505.944	66.0839	13492	22330.4	15720.4	35003.7	36631.9	45084.6	221044	213275	237672	26491.8	199363	229758	[284][M+3]-		0.000698595	0.00170803	28043.8	187934	2.74447
719.201	66.1799	42738	42606	59175	33843.4	50142.5	21371.4	384471	311462	311207	52617	285867	325551	[414][M]-	[2M+Cl]- 342.116	0.000543072	0.00170803	41646.1	278529	2.74158
412.036	236.015	40006.6	33249.7	47680.7	21729.4	139416	12788.6	404710	370303	297266	185375	318477	360287		[M-2H+K]- 375.077	2.19184e-05	0.000592033	49145.2	322736	2.71523
447.908	46.8998	1138.96	1834.69	971.151	685.459	1455.59	804.154	8921.33	9224.06	8044.31	1115.98	8312.81	8605.88	[228][M+1]-		0.000641129	0.00170803	1148.33	7370.73	2.68227
714.839	47.7193	3611.92	4427.23	4668.4	3728.97	2706.31	3527.33	30525	30344	27502.3	4402.94	23051.1	29637.3			0.000583124	0.00170803	3778.36	24243.8	2.68178
347.911	62.7576	1672.59	3889.35	3680.37	8533.09	4129.93	8002.93	43934.2	44916.9	36076.7	5502.74	26887	29258.2			0.00149939	0.00224299	4984.71	31095.9	2.64114
260.886	58.3436	25594.3	25894	19806.4	30385	19001.7	29516.8	240354	191131	141365	21739.6	124332	211743			0.00228996	0.00297775	25033	155111	2.63139
292.072	54.5052	64.1452	680.855	5277.82	1904.59	15385.4	1837.98	27470.3	28618.9	20708.2	15510	30880.7	27686.6		[M+Cl]- 257.103	9.36374e-05	0.00094769	4191.8	25145.8	2.58467
231.06	51.3545	23.4669	8149.92	12537.7	13930.6	25459.4	16746.9	131365	109697	67821.4	24309.6	67189.7	58861.4			0.00257767	0.00328487	12808	76540.8	2.57918
600.856	47.1082	2966.4	1716.81	3068.49	3329.49	2121.01	2343.78	17871.3	14601.9	15559.7	2661.24	20562.9	20916			0.000933631	0.00187364	2591	15362.2	2.5678
503.947	66.3937	117759	73229.9	60629.3	127132	115937	137366	731655	711742	762085	101940	672471	762889	[284][M+2]-		0.00063321	0.00170803	105342	623797	2.566
470.899	47.1572	14801.1	13127.3	13398.5	10792	11282.7	9754.52	88139.1	87820.5	82209.9	11421.2	77732	84803.5	[253][M]-	[M+Cl+NaCOOH]- 367.941	0.000636942	0.00170803	12192.7	72021	2.5624
324.118	51.1749	113.587	61.2916	54.1486	747.515	34528.5	10086.5	53612.9	44152.5	52402.6	32342.7	47677.6	36800			0.000233437	0.0013868	7598.6	44498.1	2.54994
834.766	48.1617	1438.52	2221.09	817.689	2232.57	1957.04	1570.34	7795.91	9146.7	9166.75	1370.15	16051.2	15300.6		[M-2H+K]- 797.819	0.00437326	0.00492159	1706.21	9805.21	2.52275
530.867	47.7806	14373.7	8574.74	13232.3	6024.71	8560.6	3591.56	56731.9	54417.7	56612.7	7036.41	68370.5	69127.6		[M-H]- 531.878 [2M-3H]3- 797.819	0.00111408	0.0019523	9059.59	52049.5	2.52237
412.037	417.403	27083.9	25649.5	33982.8	18410.9	88352.1	14944.3	255240	229711	177661	110965	195689	219525	[190][M]-		3.7816e-05	0.000693232	34737.3	198132	2.51191
114.056	59.6843	1382	7158.77	15312.5	18029	21006.1	16277.8	91476	79919	79624.1	21462.2	90276.7	88731			0.000278089	0.00142134	13194.4	75248.2	2.51174
410.042	235.27	3588.48	3390.21	4540.09	1537.54	10566.4	1519.84	28091.1	25857.6	20726.3	12389.2	22365.5	25912.2		[M+Cl]- 375.077	4.4431e-05	0.000710896	4190.42	22557	2.42841
469.969	66.4848	4265.51	10758.5	8459.56	21399.1	17791.4	28680.7	89853.6	90567.7	99535.9	11568.1	89430.4	100909	[249][M+3]-		0.00110231	0.00194505	15225.8	80310.8	2.39908
954.542	1182.34	946.299	137.186	56.5951	16.9321	15300.6	10118.7	10440	15131.1	31408.3	22164.3	29962.9	30302.7			0.00194019	0.00265424	4429.39	23234.9	2.39111
377.086	66.036	2.09171e+06	2.26432e+06	3.00792e+06	2.27693e+06	2.83903e+06	1.76804e+06	1.60938e+07	1.37067e+07	1.38938e+07	2.99082e+06	1.27152e+07	1.45317e+07	[158][M]-	[M+Cl]- 342.116	0.000429795	0.00170379	2.37466e+06	1.2322e+07	2.37544
378.089	66.0685	275039	309594	407112	323695	392720	239904	2.2101e+06	1.8856e+06	1.82204e+06	420749	1.74318e+06	1.99292e+06	[158][M+1]-		0.000414105	0.00169323	324677	1.6791e+06	2.37061
251.979	52.5575	3615.15	9406.34	22192.4	19857.3	19289.9	23227.8	91972.8	101841	89922.4	20454.1	98175.9	97449.5			0.000451876	0.00170803	16264.8	83302.6	2.35661
379.083	65.919	704253	770588	1.07304e+06	798491	1.00022e+06	593917	5.4952e+06	4.71366e+06	4.50824e+06	1.07693e+06	4.34244e+06	4.94826e+06	[158][M+2]-		0.000404428	0.00169124	823417	4.18079e+06	2.34408
682.813	47.8025	7992.91	4267.15	6028.5	4907.07	224.92	1261.42	17956.5	20706.3	26423.5	1864.88	27105.3	31091.7		[3M-H+Cl]2- 443.884	0.00356157	0.00416081	4113.66	20858	2.34211
399.095	54.9432	241.229	25367.7	151994	62245.1	215051	56639.9	432092	472762	321827	314683	478626	530099	[179][M+2]-		4.14432e-05	0.000693232	85256.4	425015	2.31763
380.086	65.9002	90843	103229	137555	105434	132584	80300.7	698541	595712	571538	140524	556329	630404	[158][M+3]-		0.000402355	0.00169124	108324	532175	2.29654
317.882	66.6325	17899	38975.5	38762.1	44413.1	52492	37373.6	235986	241770	202736	56608	197581	191623		[M-H]- 318.892	0.000325814	0.00151772	38319.2	187717	2.29242
166.833	55.6166	307.118	2703.17	3161.1	3131.83	4230.09	3212.37	16347.1	14525.4	16872.4	2921.14	15593.8	15567.2			0.000665078	0.00170803	2790.95	13637.8	2.28879
413.04	416.75	9907.32	7109.22	10409.6	5593.99	24265.8	3935.93	64412.7	55740.6	43581.8	28910.6	47617	53411.2	[190][M+1]-		5.41331e-05	0.000795978	10203.6	48945.7	2.2621
467.971	66.4848	42939	73242.1	56682	134093	120774	175619	542784	540602	606563	96686.8	506065	565182	[249][M+2]-		0.000838807	0.00178007	100558	476314	2.24388
850.814	47.1332	14608.5	11191.8	10883.7	5766.91	7351.46	2576.71	52024.2	54070.8	46938.4	9570.34	34765.2	46042.2		[2M+Cl]- 407.922	0.00106712	0.0019316	8729.84	40568.5	2.21633
796.275	755.883	6595	2849.65	7275.32	22.936	12947.5	106.285	28925.7	24388.6	15874.3	17062.6	25489.5	26343.2	[461][M+1]-		0.000119377	0.000998426	4966.11	23013.9	2.21232
465.973	66.0839	83025.9	142207	126408	228716	211233	263405	904576	893935	948339	173715	853591	966872	[249][M]-	[M+Cl]- 431.004 [M-H]- 466.981	0.000705818	0.00170803	175833	790172	2.16796
395.064	54.6569	1131.98	4426.64	18243.5	7002.45	16846	7558.93	43637.4	48564.2	34674.8	30701	42766.1	47104.6		[M-H]- 396.068	1.22912e-05	0.000565395	9201.59	41241.4	2.16414
197.808	55.6788	163966	870498	1.26743e+06	1.10898e+06	1.45486e+06	871877	5.05846e+06	4.76125e+06	5.04041e+06	1.43116e+06	4.54785e+06	4.75762e+06	[19][M]-		0.000259634	0.0013868	956269	4.26612e+06	2.15744
201.802	55.6455	17427.3	87899.3	125963	107291	138302	80970	476004	457909	471288	137068	438251	469169	[19][M+3]-		0.000259849	0.0013868	92975.3	408281	2.13464
199.805	55.6788	80765.8	407448	580562	490430	622733	363489	2.18388e+06	2.09265e+06	2.15253e+06	625912	2.0076e+06	2.10793e+06	[19][M+2]-		0.000257676	0.0013868	424238	1.86175e+06	2.13371
164.836	55.6533	6350.65	25363.9	38745.2	29909	39023.6	25517.2	141746	136854	142063	42232.7	126781	133082		[M+Cl]- 129.872	0.0002233	0.0013868	27484.9	120460	2.13184
466.976	66.0528	11121	24581.2	11742.8	39849	36976.4	51555.9	147744	144538	155710	26759.9	139650	152991	[249][M+1]-		0.000976501	0.00192003	29304.4	127899	2.12582
315.884	66.5416	77221.2	70556.5	59476.3	66933.3	74436.3	61614.9	376688	383489	334796	93682.7	308809	287627		[M-H]- 316.895	0.000371416	0.00164676	68373.1	297515	2.12146
486.874	47.7173	21798.6	17495	19405.1	15917.6	12395.8	13595.9	82007.9	79533.8	78044.4	13090.8	88262.3	94087.7			0.00103828	0.00192003	16768	72504.5	2.11236
195.811	55.7141	141854	748440	1.08355e+06	942972	1.19113e+06	694425	3.97545e+06	3.8182e+06	3.9293e+06	1.20526e+06	3.64896e+06	3.8247e+06		[M+Cl]- 160.842	0.000238793	0.0013868	800394	3.40031e+06	2.08689
650.259	1206.76	1242.86	808.62	814.831	3017.59	2811.55	1408.44	5387.69	5554.64	7649.93	9359.64	7410.81	7307.05			2.06147e-05	0.000592033	1683.98	7111.63	2.0783
679.193	84.7674	11365.4	9549.2	13150.4	4130.09	17584.6	60.3705	52826.1	35446	41806.2	7721.66	45723.8	50813.7			0.00212309	0.00283078	9306.68	39056.3	2.06921
173.978	1307.64	21383.7	135.992	433.148	984.197	6963.46	81926.5	85439.8	104372	112305	48096.2	58511	59461.8			0.00580657	0.00633096	18637.8	78031	2.06581
198.808	55.6238	3647	16891.5	24819.9	20971.8	26187.1	14870.7	85854.3	84674.6	86075.5	27927.3	78800.7	85651.2	[19][M+1]-		0.000204623	0.00137326	17898	74830.6	2.06383
160.842	55.8864	24134.9	88568	141764	115216	146216	95228.7	503741	473855	497259	144448	439292	476594		[M-2H+K]- 123.883 [M-H-C4H8]- 217.916	0.000296555	0.00145456	101855	422532	2.05255
193.816	55.6536	8474.71	39907.7	57561.9	47832.4	63215.2	38019.6	205038	198774	197086	66219.8	190185	195467		[3M-2H]2- 129.872	0.000197457	0.00137102	42501.9	175462	2.04556
413.075	55.4355	8236.38	63276.7	162836	50059.6	304791	61917	532568	484367	227675	331466	515979	568205			0.000773003	0.00171122	108519	443377	2.03058
162.839	55.8864	26311.2	87778.5	134820	104872	132176	81640.5	449948	437842	443020	130505	418010	436817			0.000295537	0.00145456	94599.6	386024	2.02878
751.211	66.4661	20240.7	22546	27596.2	24275.3	29647.3	15325.2	118558	100529	103812	32228.2	98776	111738			0.000267562	0.0013868	23271.8	94273.5	2.01827
944.807	47.1332	17442.2	28213.7	11217.6	11526.9	12210.5	12287.6	84371.6	82083.8	73252.2	11449.5	50638.6	65166.5			0.0025797	0.00328487	15483.1	61160.4	1.9819
242.08	54.5617	2632.54	16379.4	15120.8	15842.7	63800.7	6716.1	80155.2	84873.7	57996.1	58095.6	100248	92854.4		[M-H-CH2]- 257.103	0.000463711	0.00170803	20082	79037.1	1.97662
294.953	47.6301	10582	15970.7	24769	25329.5	18227.8	23905.4	95163.1	92050.3	85003.9	20723.6	82151.7	88320.2			0.000619751	0.00170803	19797.4	77235.5	1.96395
293.857	78.6369	2490.26	3792.93	2705.14	2617.85	3406.46	6802.75	19459.7	17349.4	15101.6	4350.21	13443.1	14723.4			0.000874287	0.00182806	3635.9	14071.2	1.95236
209.834	55.6633	84.9636	1631.93	3201.94	4675.85	3717.2	4842.78	12315.9	12665.5	14460.7	4902.43	11811.9	12407.2			0.000296877	0.00145456	3025.78	11427.3	1.91711
326.844	13.9642	95.2305	147.214	14462.1	40.6752	10187	123.734	15727.7	16112.9	14772	13493.8	15109.9	18581.7			0.00181864	0.00256421	4175.99	15633	1.9044
810.83	47.1202	2810.28	4452.39	9706.52	6547.58	4314.97	5740.59	27076.3	27189.1	24159.8	5367.84	22459	18666.4		[2M-H]- 405.92	0.00141719	0.00214783	5595.39	20819.7	1.89564
796.577	1178.73	2277.87	13774.9	52950.7	16418	24379.4	56925.7	164125	108435	132230	80793.8	49094.5	84429.1			0.00265394	0.00332194	27787.8	103184	1.8927
463.979	65.7767	8741.38	12195.1	6590.83	15493.6	9406.2	21550.8	49655.2	50674.3	53737.3	13647.2	50604.6	55081.3		[M-H-CO]- 492.992 [M-H-CO]- 492.992	0.000645507	0.00170803	12329.7	45566.7	1.88585
398.086	55.7072	3479.02	10354.5	54395.4	26800.6	65084.4	31867.1	113706	126696	80702.9	104136	133855	146662	[179][M+1]-		9.6658e-05	0.00094769	31996.8	117626	1.87821
428.057	56.015	994.92	12111.5	28927.2	4472.34	68035.4	2256.63	97571.8	72944.8	23955.9	57816.1	83535.7	92085.8	[205][M+1]-		0.00700952	0.00734787	19466.3	71318.4	1.87329
427.054	56.0373	10962.7	74828.8	171176	40021.7	497398	17291.3	703285	512116	153307	383970	578493	623115	[205][M]-	[M+Cl+NaCOOH]- 324.089	0.00928757	0.00938963	135280	492381	1.86383
158.847	55.5213	1993.36	5709.14	7929.22	6317.43	8583.78	5873.03	25169.5	21232.7	25512.8	8319.43	23873.5	24022.2		[M+Cl]- 123.883	0.000308304	0.00145456	6067.66	21355	1.81536
373.038	84.8732	23961.4	20263.5	23358	25077.6	31556.3	136.409	81964.8	58409.6	75393.3	12204.2	104383	103986		[2M-2H+Na]- 176.032	0.00546649	0.00602296	20725.5	72723.5	1.81101
772.112	66.7831	12816.4	18245.6	20230.3	30668.1	29801.8	27742.1	92867.3	94463.2	97710.1	22706.6	88185.9	91709.8		[M+Cl]- 737.143	0.000749397	0.00170803	23250.7	81273.8	1.80551
1013.5	586.741	904.322	3906.82	2925.36	9333.33	8361.71	8567.22	20831.1	15825	23831.6	22340.7	18013	17931.9		[2M-H+Cl]2- 996.506	2.2523e-05	0.000592033	5666.46	19795.5	1.80466
778.515	1184.88	66.497	125.481	5975.33	6933.41	24563	24472.2	30572.7	36269.8	32817.8	37074	36061.5	42958.7			0.000410689	0.00169323	10356	35959.1	1.79589
381.087	64.0676	21975.9	28398.4	40017	27974.4	47246.4	39987.3	147833	128162	123224	46951	122321	133689	[158][M+4]-		0.00026088	0.0013868	34266.6	117030	1.772
457.101	55.6344	1781.78	6754.27	37430.8	16368.2	61034.5	12576.6	84261.1	68507.4	52568.3	74445.6	84942.3	97307.7		[M+Cl]- 422.127	0.000644369	0.00170803	22657.7	77005.4	1.76496
412.078	55.9554	20773.8	26760.7	47702.1	14086.3	78717.2	9691.46	130885	125079	60956.6	88024.1	126192	139726		[M-H+NH3]- 396.068	0.000716238	0.00170803	32955.3	111811	1.76248
711.219	81.3978	2631.3	1733.55	5092.23	2576.87	6341.11	2078.77	19412.6	11858.3	10363.2	6418.67	11301.2	10027.5			0.00163321	0.00233861	3408.97	11563.6	1.76218
311.005	61.1109	34698.9	30615.8	23889.1	18180.1	39272.8	16818.4	113000	95537.4	78446	34641.6	106270	114926			0.000651546	0.00170803	27245.9	90470.2	1.73141
433	66.2422	8414.47	14035.2	9906.73	19350	13591.4	24998	55551.6	55562.7	58585.1	12847	53832.3	61712	[209][M+3]-		0.001334	0.002116	15049.3	49681.8	1.72302
391.032	103.71	176796	103742	155400	47115.1	106484	10336.1	406564	314865	253675	115917	398307	485740			0.00323139	0.00384839	99979	329178	1.71917
172.023	50.8343	2811.1	7776.04	12440.4	10892.7	16122.7	13284.8	48305.1	43932.4	35039.9	13747.2	33223.9	32122.2			0.00107603	0.0019316	10554.6	34395.1	1.70433
429.996	66.7569	93160.2	149125	134270	271423	236278	348909	723024	745018	828793	198395	719747	766889	[209][M]-	[M-H]- 431.004	0.00118836	0.00199311	205528	663644	1.69108
458.123	671.397	3189.71	13548.4	27267.5	66858	133567	212270	170476	226706	281485	207600	279857	282302			0.00160517	0.00232724	76116.6	241404	1.66517
431.995	66.7516	27112.3	51686.3	43884.4	91445.9	76689	111407	232358	236086	254756	62527.2	230227	247655	[209][M+2]-		0.00131252	0.002116	67037.5	210601	1.65147
189.004	85.4487	8165.92	6685.52	11609.8	6853.18	8075.92	837.886	20388.9	16676.6	19841	12603.7	32099	30887.8			0.00155329	0.00228645	7038.03	22082.8	1.64968
205.84	55.7245	526.426	5391.74	12794.4	17745	18859.2	15094.8	39692.9	42295	45242.4	14949.6	40850.4	37733.7		[3M-2H]2- 137.899 [M-H+HCOOH]- 160.842 [M-H]- 206.847	0.000902421	0.0018607	11735.2	36794	1.64862
623.162	568.174	23252.9	1686.69	11581.7	2009.96	14075.3	1770.9	35742.8	29290.6	24677.7	21269.2	26855.3	30882.6			0.000998757	0.00192003	9062.91	28119.7	1.63353
576.862	46.3237	14943.9	11183.3	7530.08	5283.81	6542.18	4507.5	31978.5	23866.6	25831.2	7339	29178.3	36673.1		[M+Cl+NaCOOH]- 473.9	0.00279784	0.00346669	8331.8	25811.1	1.63129
416.144	1253.86	866.099	1897.75	3116.95	143.384	4608.52	8658.48	4014.8	9893.17	9802.48	12115.4	12174.7	10375			0.0041168	0.00466148	3215.2	9729.25	1.59742
431.001	66.5908	17992	26036.1	24182.1	51308.1	86581.6	64682.8	138224	141106	160249	90376.3	142174	144074	[209][M+1]-		0.000103596	0.00094769	45130.5	136034	1.59179
741.852	47.6747	18320.8	11951.8	9261.52	7617.63	10260.7	8344.03	40133.6	42722.1	38004.3	10161.4	30251.2	36644.6			0.00157655	0.00230226	10959.4	32986.2	1.58969
418.289	1202.23	7921.09	11205.1	11547.2	12605.4	16823.5	22044.1	28307.6	32502.4	38062.8	41347.7	46149.3	56322.3	[198][M+1]-		0.000160307	0.00120394	13691.1	40448.7	1.56286
346.099	51.0504	5313.84	5483.35	7364.31	5419.22	9628.96	3804.56	21403.4	19932.3	25957	7706.76	19158.9	15102			0.00114344	0.00198	6169.04	18210.1	1.56162
224.827	57.9282	449.645	4004.26	9851.8	8719.34	10952.4	14659	28670.6	35683.4	27989.5	10334	17808.3	22114.2		[M+Cl]- 189.86	0.00399333	0.00456381	8106.07	23766.7	1.55187
258.071	51.6422	423.726	2130.04	5680.67	4024.24	9089.6	4302.83	21230.5	16271.3	12054.7	7952.2	7650.96	9894.94			0.00795476	0.0082229	4275.18	12509.1	1.54892
400.1	53.89	23955.6	19412.8	43733.2	15877.6	50051.7	11384.8	69064.1	83172.7	62766.1	64677.2	96244.9	101187			0.000234346	0.0013868	27402.6	79518.7	1.53698
621.852	46.9701	23066.4	23591.2	23251.5	20252.5	14916.9	11911.4	61658.8	61599.9	60731.5	15936.5	66335.6	68990.9			0.0014227	0.00214783	19498.3	55875.5	1.51887
454.202	1202.51	155.539	1076.34	2002.96	2774.69	1936.14	1732.85	2761.63	4468.73	3803.14	6984.65	4597.15	5108.59			0.00133193	0.002116	1613.09	4620.65	1.51827
497.111	70.5802	18917.5	19122	22882.9	13050	21037.8	11119.1	73485.5	53349.8	51569.9	20621.4	47777.3	56619.6			0.00109355	0.00194409	17688.2	50570.6	1.51551
226.996	68.968	69607.8	89079.9	88554.4	86990.8	112981	37982.5	260578	270670	256239	128645	244163	224292		[M+Cl]- 192.035	8.81788e-05	0.00094769	80866.1	230765	1.51281
517.13	66.7476	6397.65	8526.85	12729.7	2819.85	7877.24	1791.79	23451.8	22278.3	15039	17144	20415.3	15429.7	[290][M+2]-		0.00023235	0.0013868	6690.51	18959.7	1.50275
446.968	1313.1	126.32	9773.21	108.389	11211	17765.7	20098.4	23665.9	24234.1	28750.3	30932.2	28583	29585.6		[M+Cl]- 411.994 [M-H]- 447.98	0.000671632	0.00170803	9847.18	27625.2	1.4882
406.995	102.477	125549	82490.2	116005	26334.1	80364.5	9447.77	247475	205536	165828	83954.4	245432	273420			0.00349331	0.00410715	73365.2	203608	1.47263
586.166	1180.77	5140.71	5556.35	5930.03	9607.51	16682.8	19024.4	25834.4	20521.6	25534.6	32875.1	33311.8	33400.9			0.000264385	0.0013868	10323.6	28579.7	1.46904
136.892	56.097	37990.3	27793.6	25286.5	21915.4	29135.7	23540.1	93015.5	93332.6	87841.1	26816.8	78495.2	78819.8		[M-H]- 137.899 [2M-3H]3- 206.847	0.000933603	0.00187364	27610.3	76386.8	1.46812
726.332	1215.34	4907.58	2315.52	3356.3	6782.47	7630.25	10399.4	13342.5	14798.7	18897.8	20368.8	15417.8	14969.5	[422][M+1]-		8.64916e-05	0.00094769	5898.58	16299.2	1.46636
740.103	259.723	17249.4	19333.6	32132.6	11634.2	17626.3	4769.38	53066.3	49193.3	33601.3	30867	55923.7	60965.9	[431][M+1]-		0.000692273	0.00170803	17124.2	47269.6	1.46487
210.086	569.927	3843.33	1976.1	3449.33	1611.46	1918.74	5917.33	6637.35	7111.6	8310.17	9780.39	11137.8	8513.34	[29][M+1]-		0.000196156	0.00137102	3119.38	8581.77	1.46002
368.904	96.9323	10126.3	8306.25	11690.7	7592.58	11182.5	6587.7	30148.5	27191.8	21104.6	12933.5	29364.7	31838.6			0.000339568	0.00156201	9247.68	25430.3	1.45938
491.139	442.82	3253.16	3288.7	2829.53	1945.57	8133.1	2363.22	6405.91	7307.28	12185.5	9293.08	14478.2	10097.3			0.00211585	0.00283078	3635.55	9961.21	1.45415
134.894	57.5616	144595	110248	99058.6	87096.7	110156	83378.4	343197	340578	299953	109301	315298	316336			0.000658418	0.00170803	105756	287444	1.44255
929.144	67.6944	24421.8	19889.2	29556.6	10476.5	21811.6	4483.79	68739.6	55666.8	38406.7	22731.4	53620.3	61194.4		[2M-2H+Na]- 454.089	0.00233196	0.00301109	18439.9	50059.9	1.44082
368.899	1209.45	4866.6	2387.99	2661.41	5346.95	4196.84	6556.14	10282.8	11093.5	11951	16083.5	9225.43	10995.5			9.97784e-05	0.00094769	4335.99	11605.3	1.42035
417.285	1202.42	44107.8	48798.1	57009.5	62835	87840.1	101907	135086	149529	164243	185620	205541	235645	[198][M]-		9.22565e-05	0.00094769	67082.9	179277	1.41818
803.172	66.5058	134356	100789	83388	66351.4	83812.3	49574.1	279292	249735	239519	94063.8	241190	279079	[465][M]-	[M+Cl]- 768.193	0.000841664	0.00178007	86378.5	230480	1.4159
506.926	104.008	19476.8	16941.5	23395.8	10228.8	19434.4	1136.2	49856.3	40180.2	32233.6	17739.1	47196.9	54169.7		[M-2H+K]- 469.968	0.00287781	0.00354192	15102.3	40229.3	1.41348
328.904	1188.31	1271.79	9245.74	10296	10592.9	17834.3	21765.7	25192.4	27082.6	29038.9	35938.6	37469.5	34213.4			0.000266408	0.0013868	11834.4	31489.2	1.41187
503.161	84.3831	33573.9	31841.2	9353.33	20144.2	52889.5	17025	86253.2	75038.5	73540.9	64994.9	63875.7	73526.1		[M-H]- 504.166	8.07843e-05	0.00094769	27471.2	72871.5	1.40744
795.271	756.003	34012.2	24879.3	31720.2	10350.4	49616.9	19.4641	79140.5	65190.2	51074.4	52898.1	72568.8	77748.1	[461][M]-		0.000839166	0.00178007	25099.7	66436.7	1.40431
804.174	66.508	41405.1	29281.5	22713.6	17529.7	19932.1	14261.1	76784.2	71491.9	63675.5	25935.9	68509.3	77555.2	[465][M+1]-		0.0011616	0.0019835	24187.2	63992	1.40365
843.27	882.838	2186.82	8243.03	10120	14709.1	13040.7	12969.3	22279.5	21820.1	26625.8	29352.9	30555.2	31346.1			5.62376e-05	0.000795978	10211.5	26996.6	1.40258
458.348	1197.05	13477.5	11464.7	14303.8	16501.2	18526.7	21610.1	30476	34833.8	40275.9	40424.3	48881.5	57601.3			0.000114818	0.000982629	15980.6	42082.1	1.39688
380.165	1224.22	10431.4	5617.83	6348.69	7174.99	12371.4	13113.8	21544.2	21848.8	29043.4	23445.4	28123.7	20714.7		[M+Cl]- 345.196 [M-H]- 381.172	1.84542e-05	0.000592033	9176.36	24120	1.39424
508.926	104.453	43905.2	33243.5	45750.9	21687.2	35500.1	8495.01	96577.8	85796.7	67925.1	41147.1	93307.2	105042		[M-H]- 509.933	0.00116423	0.0019835	31430.3	81632.6	1.37699
1096.55	602.179	170236	116266	156279	92339.5	230147	36656.2	375773	304221	267687	235716	415855	453341		[M+Cl+HCOOH]- 1015.58	0.000883353	0.00183658	133654	342099	1.35591
328.103	60.5554	6475.1	10952	17361.8	6875.8	23997.1	3508.33	32237.7	31066.7	22257.3	25483.6	34242.9	30921.3		[M-H-COCH2]- 371.134	0.000661689	0.00170803	11528.4	29368.3	1.34907
546.841	47.7193	10852.7	9782.21	6320.27	5560.58	9873.73	9226.62	22305.5	20799.4	23585.4	12751.8	29194.8	22796.9		[M+Cl+NaCOOH]- 443.884 [M+Cl]- 511.877	0.000205243	0.00137326	8602.68	21905.6	1.34844
507.926	104.356	39019	29105.1	39463.8	17373.5	31254.7	6647.52	82675.4	68141.5	57305.4	34896.9	77338.1	91186.4			0.00173814	0.00246014	27143.9	68590.6	1.33738
327.074	88.4533	12096.5	9564.3	11629.7	5830.12	12701	3966.47	28512.6	23190.8	22630.6	17769	24238.5	24581.5			4.063e-05	0.000693232	9298.01	23487.2	1.33688
510.926	104.383	61319.4	45566	62692.8	29049.1	48031.5	11689.2	129133	106931	87534.9	54448.5	129864	142261		[M+Cl+NH3]- 458.943	0.00188201	0.00263203	43058	108362	1.33151
509.927	104.389	27473.5	20649.6	29255.9	14247.5	22367	3761.85	60455.4	47559.7	39917.3	24394.1	58426.6	63942.2		[M+Cl]- 474.955	0.00225846	0.00296825	19625.9	49115.9	1.32343
305.858	81.8497	4533.09	7709.1	5917.66	8634.92	5519.82	14754.6	22784.6	23962.2	18155.2	4897.36	21531	25993.5			0.0070284	0.00734787	7844.86	19554	1.31764
903.267	65.2945	455472	294955	325393	111592	197878	27219.8	783683	559231	603161	254505	597608	719937			0.00500791	0.00560156	235419	586354	1.31654
202.903	50.4817	3594.74	2261.97	3070.64	2000.21	3765.51	5198.68	11907.7	8160.27	7456.95	4357.23	7832.71	9445.23			0.00141172	0.00214783	3315.29	8193.34	1.30532
904.269	65.8059	185671	114482	137335	43922.7	79815.2	9104.16	315831	227384	240336	96010.6	237352	289724			0.00644085	0.0069103	95055	234440	1.30238
903.769	65.7767	318194	201669	230252	76737.2	135381	18676.2	534177	386075	421779	169031	415648	488666			0.00563616	0.00617294	163485	402563	1.30006
683.225	66.0257	3.60906e+06	3.30305e+06	4.49306e+06	2.40921e+06	3.49881e+06	1.10788e+06	9.32193e+06	7.34243e+06	8.04189e+06	3.96192e+06	7.99679e+06	8.66167e+06	[395][M]-	[2M-H]- 342.116	0.000574626	0.00170803	3.07018e+06	7.55444e+06	1.299
204.086	284.857	8193.45	7037.36	9856.12	5501.55	10992.4	2258.81	23052.1	18944.8	24502.1	10057.3	15419.8	15475.1	[20][M+1]-		0.0019353	0.00265424	7306.62	17908.5	1.29337
515.124	66.9659	176483	220864	322290	131070	218594	44012.4	590634	525855	421059	334373	458134	390504	[290][M]-	[M-H]- 516.128 [M-H-C3H2O3]- 602.138	0.000567461	0.00170803	185552	453426	1.28904
684.228	66.0257	908003	828258	1.09998e+06	589085	844551	269875	2.25071e+06	1.79911e+06	2.01078e+06	965530	1.9374e+06	2.10755e+06	[395][M+1]-		0.000597698	0.00170803	756625	1.84518e+06	1.28611
458.187	69.8844	20328.5	20729.5	28983.6	16820.3	30897.3	10161.4	56806.9	52200.4	58531.8	33830.4	54061.1	56067.8			9.20224e-05	0.00094769	21320.1	51916.4	1.28398
116.05	284.522	6504.97	4722.29	5904.65	4165.08	6728.43	1775.38	16293.4	11163.5	16051.4	7187.73	10178.6	11636.5			0.0013839	0.00214783	4966.8	12085.2	1.28285
663.198	69.5708	75014.4	63147.1	96227.1	33411.7	66516.7	12658	176313	142468	124409	95234.3	150608	155126			0.000581908	0.00170803	57829.2	140693	1.28268
362.94	47.5603	85407.7	123779	64869.8	58793.1	55696	56466.5	215478	206285	199099	65857.1	187535	207323			0.00201491	0.00274624	74168.6	180263	1.28122
664.202	69.8239	18784.4	15985.4	24855.5	9143	16864.5	2486.27	44661.7	36757.7	31220.5	24163.4	38048.8	39233.5			0.00065699	0.00170803	14686.5	35681	1.28066
366.901	1209.1	3983.72	1169.3	2047.97	6088.26	6737.39	8459.14	10153.1	8349.54	14134.7	15729.5	9275.66	11528.1			0.00211591	0.00283078	4747.63	11528.4	1.27992
650.866	47.0827	28991.3	29487.5	25550.1	25541.2	22150.5	27802.5	74545	69149.8	73512.4	26220.4	68079.6	74261.3			0.000672761	0.00170803	26587.2	64294.8	1.27397
1051.55	602.142	6059.9	5087.87	6483.17	4278.14	9450.72	484.907	14118.1	12126.2	10203.9	8956.27	15282.5	16168.3			0.00120713	0.00200101	5307.45	12809.2	1.27109
516.128	66.7476	34739.8	40837.2	65503	24897.7	49864	6117.75	119109	104336	79055.2	66633.6	90760.5	75285.6	[290][M+1]-		0.00113569	0.00198	36993.2	89196.7	1.26973
1050.55	602.287	9666.61	8134.15	11249.6	6395.95	13995.7	3458.67	24568.1	17761.4	17377.5	13938.8	24892.7	28727.2		[M+Cl]- 1015.58	0.00117335	0.00198983	8816.78	21210.9	1.26648
146.046	55.2284	269230	360975	878099	630700	565699	530406	1.49928e+06	1.43107e+06	1.19875e+06	640627	1.44505e+06	1.55265e+06		[M-H]- 147.055	0.0010071	0.00192003	539185	1.29457e+06	1.26362
279.907	64.7082	16380.2	34110.9	29417.5	36763.3	27381	50478.3	89610	97786.1	72490.4	29758.8	78674.9	96747.6			0.0026522	0.00332194	32421.9	77511.3	1.25744
739.099	259.43	67728.7	62955.2	106559	37105.9	63014.9	15812.7	167110	143978	96132.9	91556.2	168056	177090	[431][M]-		0.00211955	0.00283078	58862.7	140654	1.25672
685.23	66.0257	258938	236649	316274	169332	242766	74686.8	633297	505626	539933	274543	548800	599924	[395][M+2]-		0.00068869	0.00170803	216441	517021	1.25625
481.973	1269.97	1443.96	7702.47	1110.47	705.241	6746.04	5832.98	9094.52	6985.12	7902.51	10805.1	10991.2	10398.7			0.00394399	0.00453559	3923.53	9362.87	1.2548
152.071	117.45	14342.9	8451.08	6838.48	6986.86	11819.5	2694.31	29747.2	16526	22551.6	12933.5	19968.8	20098.9			0.00212042	0.00283078	8522.17	20304.3	1.25249
432.94	94.5537	1332.48	2904.19	3172.39	6594.28	5087.55	2697.56	4943.39	9276.32	10949.5	7314.42	9913.36	9502.68		[M-2H+K]- 395.98	0.00162127	0.00233861	3631.41	8649.94	1.25216
299.89	85.495	16581.5	25264.1	15959	38337.9	40607.5	17282.4	66638.5	72493.1	70281.5	43337.9	57721.8	55972.7	[89][M]-	[M+Cl]- 264.919	0.000250612	0.0013868	25672	61074.3	1.25037
396.891	1184.7	4721.87	15528.1	15089	17136.3	28920.7	36405.4	36115.7	36937.1	42694.1	53189.5	53570.7	56557.4			0.00104598	0.00192459	19633.6	46510.8	1.24424
214.048	52.6164	2506.12	2205.39	9493.95	11188.1	34244.4	10306.6	27689.7	29095.5	23732.5	33156.3	26369	25576.6			0.00944814	0.00949977	11657.4	27603.3	1.24359
301.887	85.495	10600.1	15589.1	9747.52	21687.4	29712.5	10217.7	40943.6	46299	43704.4	26545.4	35448.8	36830.8	[89][M+2]-		0.00049678	0.00170803	16259	38295.3	1.23593
686.233	66.4068	49104.1	44295.9	58306.1	30729.6	45137	13973.6	114351	91027.2	98777.1	51356.5	101310	107449	[395][M+3]-		0.000694449	0.00170803	40257.7	94045.1	1.22409
729.23	66.0257	158291	137225	170408	94201.4	128918	41822	343897	282601	293523	155114	291347	335878			0.000726818	0.00170803	121811	283727	1.21986
435.958	104.389	1.47585e+06	1.14943e+06	1.62517e+06	767715	1.254e+06	333513	3.05874e+06	2.58721e+06	2.24883e+06	1.30046e+06	2.91268e+06	3.25023e+06	[217][M]-		0.00192398	0.00265177	1.10095e+06	2.55969e+06	1.21723
174.077	137.911	15134.2	12573.2	15325.2	5933.99	15739.8	3942.8	33765.2	25585.4	27785.3	18339.5	26940.3	26674.8			0.00043223	0.00170379	11441.5	26515.1	1.21253
264.933	47.7552	97756.2	92539.2	91266.9	89163.1	113160	115865	230922	249604	249158	121592	277114	252888		[M-2H]2- 531.878 [M-3H]3- 797.819	0.000211549	0.0013868	99958.4	230213	1.20357
285.062	288.605	133407	104306	139400	70497.7	182337	40784.2	345155	208934	332004	210174	216015	231375	[69][M]-		0.00139822	0.00214783	111789	257276	1.20254
283.962	104.082	55016.6	47734.1	65074.6	32859.7	57000.4	17577.7	122266	109552	95350.3	56938	114578	128999		[M+Cl]- 248.991	0.00101362	0.00192003	45877.2	104614	1.18923
367.285	1261.03	651.645	9605.92	9131.46	7038.15	8825.97	10141.3	15906.6	18580.3	25690.2	18107	12155.6	12332			0.00340214	0.00401278	7565.74	17128.6	1.17886
286.065	288.827	17871	13660.3	17722	8678.03	22730	5919.46	43092.3	25699.4	42366.5	26543.3	28034	29779.4	[69][M+1]-		0.00138463	0.00214783	14430.1	32585.8	1.17516
409.926	288.589	8202.28	7648.7	9695.4	4613.52	13659.3	3179.09	23152.9	14810.9	22430.7	15160.9	14960.7	15227.3			0.00138359	0.00214783	7833.05	17623.9	1.16989
436.962	104.389	289740	220278	311323	147227	248650	69004.3	575237	487215	430365	253594	544279	596416	[217][M+1]-		0.00189897	0.00263706	214370	481184	1.16648
128.035	54.2378	47681.7	65567.6	160037	128398	102099	120747	272107	253976	235134	112713	247441	274461		[M-H-H20]- 147.055	0.0016063	0.00232724	104088	232639	1.16028
340.913	98.2228	8392.78	7979.63	12117	7466.93	11622.4	5129.37	22143	19340.2	18326	10277.4	22469.8	24993.5			0.00101958	0.00192003	8784.69	19591.6	1.15717
503.176	601.573	70482.4	57976.9	82121.9	36817.9	83918.7	18829.2	129627	117019	105412	94081.6	163823	166238			0.00139234	0.00214783	58357.8	129367	1.14847
433.962	103.73	90452.1	69576.4	97556.1	49623.4	79039.3	20242.5	181228	150574	134172	77590.3	167184	188700		[3M-2H]2- 289.99	0.0023458	0.00301837	67748.3	149908	1.14582
437.964	104.389	64266.7	53947.3	72543.3	35814.7	56762.2	13472.6	128274	112409	96402.6	57986.8	124608	136691	[217][M+2]-		0.00220121	0.00291383	49467.8	109395	1.14499
613.02	103.71	117133	81927.2	120745	50672.4	86629.6	15880.3	205494	181080	152699	89044.6	199906	217288		[3M-2H+K]- 192.027	0.00371427	0.00431184	78831.4	174252	1.14433
380.884	12.8367	35624.8	35971.2	37573.4	136.419	57.988	20945.6	52366.8	52430.7	52027.4	37079.5	46657.1	46031			0.00679629	0.00718886	21718.2	47765.4	1.13706
203.084	284.748	76328.6	66961.5	85815.4	43435.2	87440.7	28399.5	187503	137369	190634	78130.8	124554	132750	[20][M]-		0.00302296	0.00369584	64730.2	141823	1.13159
188.997	133.642	3896.28	5584.13	7653.13	6369.12	10802.6	6394.58	15724.5	13681.8	14197	13576.4	14140.8	17761.2			3.85648e-05	0.000693232	6783.3	14846.9	1.13011
277.063	581.75	11575.7	9743.64	11863.7	10500.4	12976.3	18700.7	31770.8	34653.7	11833.6	25743.8	31587.4	29100.6			0.00202415	0.00274867	12560.1	27448.3	1.12787
228.991	65.2826	25975.8	51406.4	51025.8	38134.7	63121.6	39023	103667	110945	101608	59402.8	106686	103216		[M-2H+K]- 192.035 [M+Cl]- 194.025	0.000223318	0.0013868	44781.2	97587.3	1.1238
605.877	46.9355	47803.2	36342.1	29132.5	24666.5	24924.2	23446	78774.1	79190.5	74486	26124.8	68450.7	76305.4			0.00285506	0.00352572	31052.4	67221.9	1.11423
725.328	1215.51	10462.9	12524.8	29282.6	7202.47	23150.9	27003.8	31176.8	36379.3	46188.4	46944.2	38168.5	37823.4	[422][M]-		0.000905069	0.0018607	18271.2	39446.8	1.11033
735.279	974.137	5240.7	1854.85	4161.98	7302.49	7874.36	7749.74	10234.7	14368.2	11049.4	11061.6	10905.5	16171			0.000755909	0.00170803	5697.35	12298.4	1.11011
529.302	303.495	15540.7	11442.1	20176.7	7423.33	19072.7	2216.98	22807.8	27814.7	13425.7	32144.8	37376.6	29625.7		[2M-H]- 265.145	0.00815486	0.00838265	12645.4	27199.2	1.10495
298.247	1223.71	32274.4	37884	21551.2	26598.5	30371.7	33974.5	43411.6	52650.4	62801.4	71457.5	74038.7	87072.4	[88][M+1]-		0.000466727	0.00170803	30442.4	65238.7	1.09965
828.194	880.262	8197.31	18089.7	32960.5	26898.7	41114.8	58867.3	62371.8	62833	58981.3	67131.4	82288.6	64189.3			0.00133387	0.002116	31021.4	66299.2	1.09573
323.161	1270.38	14684.5	7366.37	6812.58	1839.76	12492.2	13458.2	16839.9	20115.6	23691.1	23789.3	16972.6	18947			0.00122027	0.00200666	9442.27	20059.2	1.08706
188.855	58.1503	5882.18	7784.25	5880.72	11794.9	9352.93	16760.8	18483.4	23719.5	27600.1	11485.4	17566.8	22646.6		[M-H]- 189.86	0.00392799	0.00453135	9575.97	20250.3	1.08045
307.855	83.2999	6105.11	9265.16	8090.89	12450.8	10217	19066	26606.2	27497.1	22900.2	12063.4	23036.4	24569.3			0.0022817	0.00297753	10865.8	22778.8	1.06789
297.244	1223.66	168296	182747	127819	140101	165492	185314	238143	277487	330984	354645	387852	443705	[88][M]-	[M+Cl]- 262.274 [M-H]- 298.251	0.000235374	0.0013868	161628	338803	1.06777
239.06	86.8793	14273.7	11969.8	14183.2	7305.79	9696.07	4890.37	27286.2	19669.7	27221.1	14475.3	19861.2	22039.4		[3M+2Cl]2- 136.059 [M+Cl]- 204.091 [M-H]- 240.07 [2M-3H]3- 360.112	0.00118694	0.00199311	10386.5	21758.8	1.06689
447.958	104.069	1.09081e+06	964410	1.29778e+06	731011	1.18261e+06	301370	2.24845e+06	2.03197e+06	1.83611e+06	1.24185e+06	2.11659e+06	2.18922e+06	[232][M]-		0.000746562	0.00170803	927999	1.94403e+06	1.06686
643.172	78.969	22099.9	19066.4	25183.4	10754.8	25611.2	7548.63	44141.3	40927.7	28565.3	28084	42861	44846.1			0.00119695	0.00199311	18377.4	38237.5	1.05706
578.868	46.4355	11937.6	6139.23	5490.71	5477.95	4027.48	5459.6	15966.5	15776.5	16348	5349.3	13427.7	13295.9			0.00672816	0.00716588	6422.1	13360.6	1.05687
448.96	104.082	252846	226927	297253	163188	270242	68840.6	513669	473302	415673	283854	477649	496301	[232][M+1]-		0.00082025	0.0017756	213216	443408	1.05632
405.028	104.389	262258	207216	262266	149771	227848	74646.7	482862	418174	387144	240721	449335	475960		[2M-2H+Na]- 192.027	0.00119321	0.00199311	197334	409033	1.05158
561.166	66.6267	12337.3	19940.8	22939.2	27007.3	29718.4	20587.2	42911.9	45794.3	46845.5	40197.5	50205.2	48570.2		[M-H]- 562.175	1.00064e-05	0.000526051	22088.4	45754.1	1.05061
1097.56	601.08	128581	100711	121568	81177.8	163824	52309.3	238357	198012	184237	167033	260350	290044			0.00102504	0.00192003	108029	223006	1.04567
193.024	104.389	262523	210791	268569	155679	234936	95677.5	494993	423615	371113	245404	464748	533361	[15][M+2]-		0.00150944	0.00224889	204696	422206	1.04446
601.132	64.3686	89354	65544.6	112981	18561	63198.1	26890.6	162083	125699	126394	63620.8	140776	157293		[M-H]- 602.138	0.00914727	0.00935054	62754.8	129311	1.04304
142.998	74.9155	246377	269414	340270	249184	321503	54247.3	545245	534531	513309	363645	587542	504717			0.000519481	0.00170803	246832	508165	1.04176
378.917	47.0707	76525.8	74582.3	67059	62134.5	65416.6	59133.5	154557	144258	151201	63144.9	155774	164426		[M-H-CO]- 407.922	0.00103048	0.00192003	67475.3	138894	1.04155
549.167	84.3692	36316.7	35534.8	52410	18442.4	59257.8	16704	91278.8	78442.8	70040	66549.4	67578.1	73678.1		[M-H+HCOOH]- 504.166	0.000756545	0.00170803	36444.3	74594.5	1.03338
787.411	683.682	52371.5	37957	49913.3	21083	58286.1	3915.88	82148.7	78833.3	50317.6	63633.6	90452.1	88209.3			0.00491794	0.00551769	37254.5	75599.1	1.02096
377.134	1255.25	6869.44	11549.6	11482.6	6062.56	18516.2	18717.1	23398.4	23969.5	28096.2	28412.4	21911.4	22530.8		[M+Cl+NaCOOH]- 274.176 [M-H+NaCOOH]- 310.153	0.000551185	0.00170803	12199.6	24719.8	1.01883
250.964	48.3772	18735.3	20463.6	18426.3	21662.3	21371.2	22063.4	45431.5	46957.5	46179.3	20661.2	43260.8	46085.4			0.000573634	0.00170803	20453.7	41429.3	1.01829
860.538	1177.61	36951.3	40596.7	42474.4	48956.3	44025.7	49788.8	62027.6	70752.8	91200.2	100808	98898.8	103068			0.000132252	0.0010355	43798.9	87792.5	1.00321
191.02	104.389	1.84572e+07	1.41438e+07	1.8002e+07	1.04062e+07	1.54349e+07	6.55867e+06	3.25127e+07	2.78652e+07	2.45136e+07	1.63856e+07	3.10667e+07	3.39304e+07	[15][M]-	[M-H]- 192.027	0.00164867	0.00235034	1.38338e+07	2.77124e+07	1.00234
449.961	104.033	85713.7	77419.5	103915	55805.5	88211.3	23290.8	166466	149963	138401	92259.9	157951	157155	[232][M+2]-		0.00126049	0.00204624	72392.6	143699	0.989141
178.834	57.8132	1800.07	5894.04	4449.1	6193.13	4892.06	6130.4	12393.9	13702	10582.9	6201.08	6790.38	8569.64			0.00673749	0.00716588	4893.13	9706.64	0.988212
532.069	1185.07	3696.45	5365.37	11156	14556.5	13749.7	20175.6	18724.3	20861.8	23321.5	24391.8	24231.5	24315.4			0.00190621	0.00263716	11449.9	22641	0.983601
514.893	47.1202	80488.9	52065.2	68731.6	30802.9	37381.9	59276	122083	118009	119088	40388.5	118335	127673	[289][M]-		0.00679816	0.00718886	54791.1	107596	0.973614
456.104	65.5008	54418	55324	65693	63259.8	80122	52824.5	127574	120413	123013	85421.8	129932	141802	[239][M+1]-		5.32207e-05	0.000795978	61940.2	121359	0.970337
504.18	601.447	19293.9	16589.8	19989.6	10102.1	19900.3	5852.45	30336.5	27977.1	25420.2	21904.2	37952.9	36020.1		[M-H+HCOOH]- 459.179 [M-H-H20]- 523.191	0.00186851	0.00262447	15288	29935.2	0.96944
413.032	248.055	67334	70835.9	88260.3	68314.7	114074	54235.3	168224	159478	141404	129090	154153	153804			3.04033e-05	0.000693232	77175.7	151026	0.968573
192.023	104.389	1.31213e+06	1.00416e+06	1.26401e+06	720134	1.00351e+06	413375	2.15155e+06	1.85859e+06	1.58589e+06	1.08269e+06	2.12238e+06	2.37971e+06	[15][M+1]-		0.00322031	0.00384764	952888	1.86347e+06	0.967611
723.138	516.306	166857	124466	164551	77590.4	249720	35569.4	261393	298961	165559	278523	300242	292526	[417][M]-	[M+Cl+HCOOH]- 642.163 [M-H+HCOOH]- 678.14 [M-H]- 724.147	0.00586334	0.00636492	136459	266201	0.964046
419.964	85.5515	28791.3	32402.4	36404.2	39955.2	47074.7	5966.2	65773.2	61488.5	72657.6	33987.1	69540.3	68075.1		[M+Cl+HCOOH]- 338.988 [M-H+HCOOH]- 374.965	0.00418258	0.00472145	31765.7	61920.3	0.962944
621.165	1186.39	530.014	7405.2	8696.58	10292.6	14603.2	16101.4	17247.1	17289.9	17357.4	19607.2	18936.7	21067.2			0.00351615	0.00412084	9604.83	18584.2	0.952249
551.014	94.9781	21204.9	18228.5	24645.9	12844.1	19035.6	3068.55	40410.7	31728.4	26100.8	18036	35118.2	40108.7			0.00847434	0.00868679	16504.6	31917.1	0.951464
411.014	257.051	11366.9	10659.8	16576.3	14120.2	18948.4	14686.2	21648.5	25483.2	26316.1	28816.2	30674.1	33801.7			9.97719e-05	0.00094769	14393	27790	0.949201
67.0189	104.457	29876.2	24380.2	28003.9	17757	23715.8	8238.14	49815.4	39103.2	36649.9	25710.1	48843.4	54311.8		[M-H-CO2]- 112.015	0.00360579	0.00419915	21995.2	42405.6	0.947066
495.111	59.9699	13908.8	11447.9	19983.2	6107.68	21085.4	3578.41	28703.4	25578.3	21660.5	18076	26104.3	26558.5		[M+Cl]- 460.142 [M-H-H20]- 514.123	0.00520704	0.0057891	12685.2	24446.8	0.946498
357.119	364.436	18592.3	12056.6	14214.3	11790.6	17863.3	7775.47	34909.8	25312.9	20627.9	20753.1	27525.4	29117.4		[M-H-HCOOH]- 404.124	0.00102995	0.00192003	13715.4	26374.4	0.94334
112.012	104.389	76966.4	55048.2	72018.8	42761	59248.3	23847.4	120614	107304	91744.3	62916.4	114266	137185	[1][M+1]-		0.0032607	0.00387077	54981.7	105672	0.942565
365.231	1223.52	25309.8	28822.2	21114.7	21837.4	21087.7	23097.3	42685.7	42428.8	46043.2	53127.3	43157.7	43816.7		[M+Cl+NaCOOH]- 262.274 [M-H+NaCOOH]- 298.251	1.0878e-06	0.000121107	23544.9	45209.9	0.941227
673.144	516.237	17881.5	13633	17607	7303.11	27480.7	4615.73	28369.2	32176.5	19370.5	31012.3	31517.4	27182.1	[386][M+1]-		0.00594037	0.00641073	14753.5	28271.3	0.938282
200.859	1200.63	9513.59	13193.4	11213.1	11224.9	15159.7	16539.2	14103.8	16813.5	22963.3	30933.8	30067.8	32312.9			0.00581485	0.00633096	12807.3	24532.5	0.937727
685.242	873.887	28309.5	29722.7	43798	39181.3	41575.9	50578.9	66344.5	65450.4	73259.7	74984.8	70364.6	95770.7	[396][M+1]-		0.000101448	0.00094769	38861	74362.5	0.93625
111.009	104.389	1.03664e+06	811460	996505	577055	796317	367310	1.70127e+06	1.44557e+06	1.24632e+06	857730	1.66417e+06	1.84092e+06	[1][M]-	[M-H]- 112.015	0.00320861	0.00384615	764215	1.45933e+06	0.933256
479.14	232.055	8771.87	5986.2	9007.27	5610.43	7653.94	2793.4	14732.8	11460.8	12480.3	10629.2	12607.3	13975			0.000364977	0.00164676	6637.19	12647.6	0.930215
443.189	319.718	22772.1	18954.3	21701.7	9425.12	37753.2	7058.49	39652.6	33992.7	35367.2	46858.7	31296.8	36666.4			0.00543506	0.00600632	19610.8	37305.7	0.927748
438.966	104.383	32925	27208.9	35641.7	21024.5	30753.5	9104.63	56699.1	51672.4	45841	30922.1	55072.2	57193.2	[217][M+3]-		0.00213331	0.00283415	26109.7	49566.7	0.924784
233.006	138.024	9452.64	21657.4	29843.7	35803.6	37867.4	45121	54735.9	55786.5	55031.3	46535.1	62453.6	66624			0.00109186	0.00194409	29957.6	56861.1	0.924518
343.07	95.6982	6498.12	4591.01	5857.98	2153.31	8876.39	1617.87	11010.8	8028.84	7553.27	11041.4	8071.69	10336.8			0.00695014	0.00730758	4932.45	9340.47	0.921192
724.141	516.301	57828.5	43779	55483.5	27782.5	83365.9	13500.1	87960.3	97007.9	54718.1	95088.9	98297.7	98773.5	[417][M+1]-		0.0066134	0.0070748	46956.6	88641.1	0.916648
838.278	878.224	57494.6	77057.2	56632.8	72419.2	84305.8	89617.7	112829	130562	130307	152064	153036	145839			1.83471e-05	0.000592033	72921.2	137439	0.914384
295.103	194.502	20073.6	14896.5	20859.3	10287.2	27265.6	5714.9	37576.5	28284.6	25339.2	34630.3	29389.9	31380.6			0.00261895	0.00331239	16516.2	31100.2	0.913043
383.99	90.5271	3035.52	3280.79	3878.66	2548.38	6374.48	2462.69	7621.92	7186.79	8065.45	7889.4	5171.18	4585.25			0.00406201	0.00461364	3596.75	6753.33	0.908905
348.895	48.5917	29309.7	28782.2	46525.9	32915	62167.9	60971	69945.6	80958.9	80350.9	68067.6	105563	83211.7		[M-2H+Na]- 327.914	0.00107305	0.0019316	43445.3	81349.5	0.904935
488.869	104.469	39635.1	38313.3	49493.2	34311.3	45044.8	19987	78084	72698.8	68029.4	45382.6	76803.2	83624.1			0.000756464	0.00170803	37797.4	70770.3	0.904857
455.101	66.5121	350234	357901	374940	383033	417626	315474	726061	690138	728516	428752	752068	787494	[239][M]-		0.000168766	0.00124212	366534	685505	0.903218
822.292	877.371	48982.6	56205.9	66035.8	80325.7	86661.9	91205.4	114060	118767	129445	136738	141453	161801	[477][M+1]-		9.33743e-05	0.00094769	71569.6	133711	0.901697
298.048	933.9	25130.5	24015.3	20280.6	20640.3	18082.2	16451.4	11497.2	11718.5	10940.5	13782.9	9298.57	8908.51			8.76369e-05	0.00094769	20766.7	11024.4	-0.913576
533.227	946.768	46948	57434.5	63809.9	62598.8	44624.9	51304.7	13616.5	58584.6	40441.1	17766.5	17303.8	18564.6			0.00757199	0.00789375	54453.5	27712.9	-0.974468
383.982	961.965	74290.5	71957.3	65117.2	64289.7	61443.5	53826.9	42064.2	36210.5	32510	30035.8	27317.8	25192.5			7.85175e-06	0.000481574	65154.2	32221.8	-1.01582
223.029	964.58	153744	141656	119510	109899	102068	83336	75176.9	68092.4	58186.7	52787.9	42154.6	44898.6			0.000403004	0.00169124	118369	56882.8	-1.05722
470.827	74.7362	38877.4	40496.4	30101.8	38489.6	33070.5	35634	14689.2	12755.3	14691	32726.6	14172.1	13715.2			0.000307536	0.00145456	36111.6	17124.9	-1.07637
812.561	1184.56	31241.7	113712	99160.5	72673.6	61466.4	69783.2	35366.4	38074.9	24686.1	28999.7	44045.7	34605.9			0.00777757	0.00808516	74672.9	34296.5	-1.12253
212.918	48.1706	127670	137856	142818	122947	114850	94581	39979.6	44196.6	44482.5	124663	41738.9	41530.8			0.00142411	0.00214783	123453	56098.5	-1.13793
372.973	102.428	51219	57506.8	67150.1	36347.3	32673.3	35897.2	13702.4	21687.1	31483.1	40952.7	11255.7	7910.38		[3M-2H+K]- 112.015	0.0079357	0.0082229	46799	21165.2	-1.14478
372.135	738.64	12906	7546.49	12035.4	8032.55	12142.6	8433.14	6638.16	8331.28	3647.91	4801.79	100.771	3696.48			0.00402135	0.0045816	10182.7	4536.06	-1.16661
393.915	73.9005	66870.1	71769.5	68471.9	57397.6	48450.9	46078.3	22299.1	20951.4	20306.8	52792.6	20050	21317.3		[M+Cl]- 358.949	0.000674296	0.00170803	59839.7	26286.2	-1.1868
239.06	962.238	82398.2	71438.7	64052.5	57407.8	46251.2	43537.4	33134.9	33444.3	26461.9	25336.6	20119.7	19845.9			0.000370808	0.00164676	60847.6	26390.5	-1.20518
531.257	1171.29	441804	369844	292901	210039	113353	225269	118538	115501	124623	114594	117129	105148			0.00800704	0.00825376	275535	115922	-1.24908
135.288	1306.76	44166.4	59651.4	35609.8	37582.6	26527.9	25697.8	22088.3	25199.5	17166.6	18776.5	36.332	13117.7			0.00556935	0.00611798	38206	16064.2	-1.24995
398.904	53.6755	13612.9	18621.7	12923.9	13204	8497.04	11949.8	1030.65	7099.78	8419.43	10363.1	3157.79	2721.24			0.00339748	0.00401278	13134.9	5465.33	-1.26502
168.89	60.0563	167272	150462	80539.4	99210.3	82337.6	105570	36215.1	38075	44488.4	87073.7	39800.9	37559.5			0.00261931	0.00331239	114232	47202.1	-1.27504
113.025	54.3217	21247.1	23124.5	28398.3	25565.9	28494.8	24979	5673.97	10977.7	4802.66	24757.6	8020.92	6597.36			0.000928197	0.00187364	25301.6	10138.4	-1.3194
280.909	47.5602	165580	184559	231452	178008	234946	181934	37300.3	41443.7	42950	251069	52958.1	44331.1		[3M-H+Cl]2- 175.961	0.00928584	0.00938963	196080	78342.1	-1.32358
404.104	65.1917	1.64294e+06	1.52287e+06	1.9579e+06	1.70077e+06	1.70006e+06	1.02507e+06	449069	446228	392907	1.69887e+06	350516	397306	[184][M]-		0.00311965	0.00377642	1.5916e+06	622482	-1.35437
949.527	1172.83	231762	207415	215971	207161	201511	182893	124079	91567.9	73648.3	66258.7	62637.8	48616.5	[536][M]-		1.31638e-06	0.000121107	207785	77801.4	-1.41723
286.902	77.0246	22050.6	26786.2	28568.7	33573.9	21322.6	34030.9	7396.39	6134.59	8241.9	24634.8	6771.17	7866.5			0.000734033	0.00170803	27722.2	10174.2	-1.44612
173.104	50.3783	19011.4	44002.1	59891.1	38978.5	34833.6	30798.4	8952.48	9174.7	9517.38	33114.3	11307.4	8521.83			0.00505976	0.0056424	37919.2	13431.3	-1.49732
909.548	1182.14	66350.2	99344.7	128810	136895	113271	68251.9	33974.7	33375.6	34339.4	38318	41321.7	33324			0.000301801	0.00145456	102154	35775.6	-1.51369
341.935	58.4349	119649	147589	114677	155128	121327	148106	23879.1	32096.3	29720.1	121391	38818.6	35553.3			0.000377172	0.00165237	134413	46909.8	-1.51871
269.943	56.1268	34861.3	22080.3	31497.2	51926.3	31199.8	62815.5	15068.8	13510.4	13392.6	30591.2	2204.74	3243.24		[M-H]- 270.95	0.00590203	0.00638808	39063.4	13001.8	-1.5871
950.532	1174.06	140802	117664	116555	113006	106217	101651	62495	48332	36289	28199.1	26584.5	12392.1	[536][M+1]-		5.00218e-06	0.00036816	115983	35715.3	-1.69929
326.903	48.0454	120165	89680.8	69525	59454.4	53335.5	45285.8	10537.9	10858	16458.6	56713.7	16743.4	15399.2		[M-H]- 327.914	0.00317951	0.00382372	72907.7	21118.5	-1.78757
406.109	63.8177	51874.5	51547	66091.4	55679.1	55299.3	34199.4	7227.78	9742.59	1444.24	55584	8466.16	8615.78		[M+Cl]- 371.134	0.00232552	0.00301109	52448.5	15180.1	-1.78872
982.989	58.2831	10999.2	8597.39	7055.91	6800.13	5822.18	4561.99	1186.35	1087.88	496.271	7859.82	782.183	799.407			0.00532344	0.00590068	7306.14	2035.32	-1.84385
305.967	108.577	21705.3	24576.9	21786.6	23107.3	9201.71	20993.1	5412.99	5592.82	3278.82	9907.04	4025.08	3912.04			0.000128043	0.00102434	20228.5	5354.8	-1.91748
364.87	48.742	165232	176599	218875	163200	218872	152467	8004.25	7610.73	8805.4	233706	14505.1	11305.8		[M-2H+K]- 327.914	0.00618282	0.00665286	182541	47322.9	-1.94761
328.901	47.5654	39065.7	26231.8	18922.1	15846.7	15224.5	11462.6	2040.15	3191.99	3761.91	15713.5	4807.77	3322.81			0.00685861	0.007232	21125.6	5473.02	-1.94858
951.54	1175.46	144059	125293	105717	92059.9	83153.1	68815	46343.4	35091.6	28725	22100.7	14592.9	12365.2			0.000112698	0.000982629	103183	26536.5	-1.95915
332.14	740.022	14262.4	20822.8	11753.7	17383.2	17541.9	12358.4	18.9949	5227.67	106.185	6293.62	6050.87	6058.75			0.000102015	0.00094769	15687.1	3959.35	-1.98624
298.881	47.8016	120530	122008	126871	98224.8	103368	63972.7	11886.2	7104.49	10834.9	106267	11037.5	11806.8			0.00165418	0.00235034	105829	26489.5	-1.99824
523.032	66.5143	17303.7	12386.2	8154.1	11908.4	11653.6	18763.6	595.974	2734.66	3202.06	10143.4	2818.81	23.8404		[M+Cl]- 488.053	0.000941914	0.00187364	13361.6	3253.13	-2.03819
339.898	55.7678	19001	64827.5	71573.3	94967	42009.2	127021	12334.4	8716.3	10351.7	45291.4	14548.8	10730.9		[M-H-CO2]- 384.894	0.00970902	0.00970902	69899.8	16995.6	-2.04013
248.853	55.5625	85092.5	62332.7	34706.6	30186.5	33207.7	26493.3	4039.36	5069.92	5321.97	34946.1	8846.72	7742.17		[M-H-C2H4]- 277.879 [M-H-HCOOH]- 295.871	0.00922056	0.00938631	45336.6	10994.4	-2.04391
722.368	1161.92	90499.1	98496.5	72018.8	65752.9	21924.7	85660.1	23958.3	26515.7	17007.4	9205.43	9155.79	16185.7			0.000752727	0.00170803	72392	17004.7	-2.0899
666.467	1296.15	73648.5	58630.6	41158.2	62260.9	23630.3	22836.2	22377.2	19650.6	14150.2	3501.77	1679.44	1826.92			0.0031627	0.00381598	47027.5	10531	-2.15886
128.959	48.7922	421293	425320	474976	356311	349136	222025	11892.3	11335.3	11289.2	376643	13788.6	12382			0.00162941	0.00233861	374844	72888.3	-2.36253
947.51	1179.21	59423.7	70259.9	50972.3	44580.3	30636.5	25809.5	16714.3	14974.9	8927.48	5311.16	3968.16	4777.44			0.000398942	0.00169124	46947	9112.24	-2.36516
1037.56	48.8364	22608.4	21392.8	26607.8	17945.3	20954.6	10033.6	73.1227	150.332	87.1459	22225.4	104.111	140.24			0.00398729	0.00456381	19923.7	3796.72	-2.39166
1036.56	48.742	54571.5	55667.6	65115.1	46449.1	55175.3	31643.8	138.078	117.248	96.8935	57319.3	20.1836	38.5583			0.00276552	0.00344987	51437.1	9621.71	-2.41844
214.928	107.256	24265.7	23982.4	26315.7	22771.7	9427.66	17146.7	2129.58	3276.96	2882.86	9672.3	2132.57	2452.41			0.00014152	0.00108499	20651.6	3757.78	-2.4583
296.882	48.5229	482605	488017	522596	377348	386020	249011	7683.04	7735.64	8999.64	400075	9994.6	7949.11			0.00123319	0.00201696	417599	73739.5	-2.50161
299.045	934.329	14001	9533.93	11491.9	6588.35	10052.6	5518	1849.79	3540.87	1786.05	1852.08	146.627	38.3567			0.000176659	0.00127472	9530.97	1535.63	-2.63379
574.083	66.3832	8622.77	12411.7	12937.2	16840.8	14213.6	11471.6	17.0226	1040.43	147.554	10755.3	26.693	52.3492		[M-H-C6H10O5]- 737.143	0.000428686	0.00170379	12749.6	2006.56	-2.66766
380.844	48.7922	449694	451581	476961	341294	317685	185826	52.4369	51.8681	21.9694	337898	345.304	145.263			0.00146255	0.00219681	370507	56419.2	-2.71524
120.755	1308.4	34983.3	67382.6	67756.2	38530.5	32135.6	23007.4	13952.9	11032.7	6436.85	3589.52	61.22	135.126			0.00083658	0.00178007	43965.9	5868.04	-2.90544
970.571	48.7922	90421.4	87869.7	86117.8	58201.2	47862.3	22172.6	188.659	125.113	136.204	50105.2	94.1137	177.241			0.00223816	0.00295212	65440.8	8471.09	-2.94957
910.542	1175.57	33918	43628.6	56225.7	60989.7	50152	29850.2	8605	1936.78	3743.87	6686.8	8278.18	5220.81			1.48537e-05	0.000592033	45794	5745.24	-2.99472

## Sheet: C vs H
TABLE S2 - Sheet 2- Comparison of heat treated tomato plants against control plants. After and ANOVA and t-test (followed by a Benjamini-Hochberg correction), all the peaks that did not pass the criterion P<0.05 were eliminated.
A log2 of the fold change of heat against control treatment was calculated and only statistically significant peaks were kept. (N=6)
mz	rt	Control.r001.mzdata.xml	Control.r002.mzdata.xml	Control.r003.mzdata.xml	Control.r004.mzdata.xml	Control.r005.mzdata.xml	Control.r006.mzdata.xml	Temp.r001.mzdata.xml	Temp.r002.mzdata.xml	Temp.r003.mzdata.xml	Temp.r004.mzdata.xml	Temp.r005.mzdata.xml	Temp.r006.mzdata.xml	isotopes	adduct	p-value	q-value	Media control	media heat	Log2
423.945	1308.13	83.4569	117.767	46.602	156.275	96.8106	101.429	75713	73076.2	97603.8	107734	108405	128660			4.95528e-07	2.17189e-06	100.39	98532.1	9.93883
326.982	1308.16	153.008	136.792	133.679	128.314	136.937	60.6904	37777.2	41159.4	55303.5	51750.8	50005.6	102136			0.000153184	0.00023444	124.903	56355.4	8.8176
311.97	1308.17	44.6394	156.884	139.306	81.7448	133.199	59.0833	25037.6	24950.4	33487.2	38609	42039.2	79152.2			0.000607955	0.000782742	102.476	40545.9	8.62813
859.54	1216.24	85.0694	1877.16	2065.26	87.2251	23.889	140.321	158375	76721.9	177630	229667	424221	143757			0.00210798	0.00238595	713.154	201729	8.14399
381.883	1201.85	140.378	75.5324	53.7038	73.6797	63.7432	82.0765	9348.11	13808.1	17313.8	29877.1	23460.1	34639.8			0.00030905	0.00043292	81.5189	21407.9	8.03679
449.87	1200.99	60.291	155.589	150.917	29.6263	146.623	60.5521	14395.4	11133.9	20727.7	25524.1	41025.2	39479.1			0.000595954	0.000772117	100.6	25380.9	7.97898
355.958	1308.17	152.807	38.069	114.489	139.302	1727.21	1087.3	107734	105252	133403	129996	143705	159206			3.01624e-08	4.1423e-07	543.195	129883	7.90152
287.971	1308.15	83.8421	144.49	132.131	150.157	445.756	2303.4	70537.6	78362.3	107054	123822	189199	117249			6.21703e-05	0.000111366	543.296	114371	7.71776
517.858	1199.85	116.415	70.0427	108.862	99.6826	135.033	71.6924	9258.52	10626.2	13780.5	19098.4	27755.2	27505			0.000321199	0.000444074	100.288	18004	7.48802
585.845	1201.57	96.664	62.0237	71.5093	96.9586	30.8135	77.476	3106.04	4485.51	8195.63	15279.2	22372.6	24547			0.00617415	0.00652244	72.5742	12997.7	7.48458
546.834	1197.21	50.8662	17.6514	115.583	136.01	56.965	435.238	12111.4	17625.7	19864.6	27248.4	31882.4	33709.3			4.97733e-05	9.32118e-05	135.385	23740.3	7.45412
205.859	14.9746	59.0077	70.8616	150.611	90.5561	118.921	108.326	22082.2	21222.2	40.3223	18417.2	18447.7	19864.8			0.000620045	0.00079335	99.7139	16679.1	7.38603
398.887	1307.57	79.9157	17.6153	137.085	925.8	84.9702	129.496	26008.8	23200	27835.1	49637.2	49064.7	38026.9			2.37853e-05	5.09361e-05	229.147	35628.8	7.28063
929.251	1189	145.023	57.008	342.42	69.3526	487.057	338.704	22055.7	24694.8	27076.3	26265.2	34804.4	31659.8			5.18514e-08	5.08637e-07	239.927	27759.4	6.85423
614.821	1199.8	38.7362	98.7897	110.309	135.769	119.528	91.4472	1752.13	2129.75	6257.6	13349.3	17554	16576.9			0.00853579	0.00883604	99.0966	9603.29	6.59855
410.86	1194.82	75.913	33.0888	132.453	44.7422	724.708	1933.66	34418.9	38667.2	41461	50002	53156.3	55088.6			1.37857e-07	9.16082e-07	490.761	45465.7	6.53361
219.984	1308.17	72.3395	337.609	25.6844	926.359	1228.12	1316.74	37207.2	40069.8	46154.7	127969	49408.9	61116.7			0.0016223	0.0018881	651.141	60321.1	6.53355
478.847	1192.94	128.486	55.1222	34.6236	91.4217	712.174	1748.77	33319.4	34023.6	37648.5	46729.9	50925.9	53057.6			3.39463e-07	1.74823e-06	461.766	42617.5	6.52814
206.898	1196.68	67.7665	80.8553	28.1121	403.305	471.269	2062.29	22709.1	23584.9	38029.5	33632.3	34371	39196			8.24572e-07	3.26657e-06	518.933	31920.5	5.94279
491.933	1308.1	22.8327	3781.59	87.337	5694.59	4111.23	2765.86	89631.1	76127.1	101266	201210	118779	153328			8.4568e-05	0.000145175	2743.9	123390	5.49086
456.21	1184.72	700.555	662.099	112.71	73.7756	75.5788	111.699	2983.64	1523.68	14211.5	13150.5	12985.7	13036.7			0.00263651	0.00290439	289.403	9648.62	5.05917
274.885	1193.68	143.879	151.273	802.444	361.113	3730.74	7122.16	39546.8	41222.9	42081.5	50996.1	59209.9	59389.9			2.90762e-07	1.61884e-06	2051.93	48741.2	4.57009
312.838	1202.81	1256.69	81.173	142.191	1362.27	1274	7122.97	25483.7	30168.5	29013.7	42418.7	41219.1	39962.6			1.16504e-06	4.30186e-06	1873.22	34711	4.21181
342.872	1190.06	58.4916	1261.58	113.128	1726.23	8844.26	13400.9	56294.4	62982	65708	73654.1	76896.7	73697.6			1.62792e-08	2.92402e-07	4234.09	68205.5	4.00976
491.933	1193.4	3697.39	4633.16	6410.47	6787.67	5948.84	13222.3	71841.1	105033	86362	174817	105046	112469		[M+Cl]- 456.959	3.46567e-05	6.79931e-05	6783.31	109261	4.00965
328.904	1307.73	86.0886	1085.96	157.705	2593.37	7169.2	10069.6	45991	59278.4	47833.9	45112.4	66591.9	48756.9			2.13673e-07	1.29461e-06	3526.98	52260.8	3.88922
309.279	1203.9	413.734	82.5552	2773.97	298.896	421.272	742.9	7571.45	7312.54	13617.2	13307.4	13452.9	14398.1			1.47726e-05	3.38128e-05	788.888	11609.9	3.87939
396.891	1308.21	97.1281	2869.37	113.914	7329.18	17446.9	17648.2	76264.5	71184.6	77308.2	86979.9	163582	127378			0.00013323	0.000209507	7584.12	100450	3.72734
954.542	1182.34	946.299	148.265	143.281	140.914	15300.6	10118.7	64960.7	40968.5	46153.3	63619.4	51201.9	52329			1.18615e-06	4.30186e-06	4466.35	53205.5	3.57441
173.978	1307.64	21383.7	62.0867	433.148	984.197	6963.46	81926.5	237859	87568.6	116946	119286	92883.2	94040.7			0.00261173	0.00289256	18625.5	124764	2.74385
650.259	1206.76	1242.86	808.62	814.831	3017.59	2811.55	1408.44	9595.42	9426.81	12771.9	10158.7	9881.53	13009.8			3.67064e-07	1.84427e-06	1683.98	10807.4	2.68207
418.289	1202.23	7921.09	11205.1	11547.2	12605.4	16823.5	22044.1	62742.5	70309.1	79437.2	95523.4	97876.6	102374	[198][M+1]-		1.28614e-06	4.41575e-06	13691.1	84710.6	2.62931
265.923	1306.99	7598.35	16259.4	8797.22	8129.01	11387.6	12340.3	79470	39886	59330.9	42920.5	81920	83531.7			6.75668e-05	0.000118964	10752	64509.8	2.58492
300.067	1199.26	47.8011	1511.94	1452.63	1928.74	375.888	1326.55	3226.62	4124.62	6111.52	6911.6	9684.48	8601.5			0.000520697	0.000687587	1107.26	6443.39	2.54083
454.202	1202.51	142.616	1076.34	2002.96	2774.69	1936.14	1732.85	6461.21	6517.16	8567.67	11510.2	9503.74	13522.1			7.3426e-05	0.000128184	1610.93	9347.01	2.53661
763.882	1203.34	4928.19	13683.6	2097.01	5947.96	3053.59	818.027	15393.6	19880.8	22499.6	27587.6	32345.8	59104.8			0.00442379	0.00474636	5088.07	29468.7	2.53399
298.247	1223.71	32274.4	37884	21551.2	26598.5	30371.7	33974.5	103272	122967	161114	176015	202268	221447	[88][M+1]-		2.98649e-05	6.03828e-05	30442.4	164514	2.43406
417.285	1202.42	44107.8	48798.1	57009.5	62835	87840.1	101907	267792	297993	356376	378675	398980	421767	[198][M]-		6.69811e-07	2.77118e-06	67082.9	353597	2.39809
458.348	1197.05	13477.5	11464.7	14303.8	16501.2	18526.7	21610.1	66647.1	73365	78940.1	85022.9	97213.5	100124			2.79258e-07	1.59798e-06	15980.6	83552	2.38635
297.244	1223.66	168296	182747	127819	140101	165492	185314	537170	610691	822147	923280	1.04338e+06	1.10754e+06	[88][M]-	[M+Cl]- 262.274 [M-H]- 298.251	2.93981e-05	6.03828e-05	161628	840702	2.37892
312.067	1195.34	1421.46	937.855	763.948	1460.19	1651.42	1610.73	5787.43	5480.61	5919.57	7983.72	6377.66	7625.01			3.89697e-07	1.86465e-06	1307.6	6529	2.31994
323.295	1242.49	76.1132	431.909	74.2034	11472.6	565.635	564.291	3866.73	7136.3	11957.1	12522.8	12885.1	15264.6			0.00785241	0.00816968	2197.47	10605.4	2.27089
843.27	882.838	2186.82	8243.03	10120	14709.1	13040.7	12969.3	35317.9	44132.1	46468	51508.7	52020.8	59170			1.67087e-06	5.46348e-06	10211.5	48102.9	2.23593
778.515	1184.88	130.176	78.97	5975.33	6933.41	24563	24472.2	45849.8	48114.6	50871.9	55083	46166.5	46505.5			1.30059e-05	3.01035e-05	10358.8	48765.2	2.23499
416.144	1253.86	866.099	1897.75	3116.95	72.6378	4608.52	8658.48	10441.7	17481.9	10462.7	15427.6	17679.9	16872.3			0.000113892	0.000187694	3203.41	14727.7	2.20085
263.925	1306.86	5418.25	19169.1	16530.1	18279.2	14414.3	16098.3	51761.6	57075.9	58094.3	75854.8	48339	116072			0.000542267	0.00071151	14984.9	67866.3	2.17919
1013.5	586.741	904.322	3906.82	2925.36	9333.33	8361.71	8567.22	25410.7	24415.3	24011	29196.7	19442.9	23257.4		[2M-H+Cl]2- 996.506	2.26241e-06	7.06146e-06	5666.46	24289	2.09978
252.904	1196.96	1603.99	4523.23	6001.13	5174.67	4325.21	6849.58	17331.1	12352.1	26175.8	19857.2	24714.5	20637.4			3.3728e-05	6.68074e-05	4746.3	20178	2.08791
394.067	54.9939	205.216	357.842	1899.79	931.733	2374.13	1617.18	4499.63	6098.77	4173.22	750.978	5707.72	9528.01			0.00975718	0.00980477	1230.98	5126.39	2.05813
586.166	1180.77	5140.71	5556.35	5930.03	9607.51	16682.8	19024.4	41458.5	36740.9	39802.4	40345.1	45555.4	40965.6			6.05744e-07	2.59965e-06	10323.6	40811.3	1.98302
458.123	671.397	3189.71	13548.4	27267.5	66858	133567	212270	254161	294574	294709	268765	299123	300405			0.00011708	0.000191417	76116.6	285290	1.90614
380.165	1224.22	10431.4	5617.83	6348.69	7174.99	12371.4	13113.8	24689.7	26252.3	30072.8	35697.6	38399.1	38942.7		[M+Cl]- 345.196 [M-H]- 381.172	1.03478e-05	2.50782e-05	9176.36	32342.4	1.81743
396.891	1184.7	4721.87	15528.1	15089	17136.3	28920.7	36405.4	55470.5	60622.8	60277.2	71282.5	71508.9	69422.7			7.70072e-06	1.91126e-05	19633.6	64764.1	1.72187
180.973	1308.28	33232.2	46690.7	45207.5	69435.5	61663.9	66265.7	122014	123331	227464	124453	277380	175118			0.0012385	0.00149613	53749.3	174960	1.70271
397.168	1223.95	122790	40081.2	43777.4	48088	57950.5	64554.4	161303	178459	184028	206143	225308	242270			1.60082e-05	3.62383e-05	62873.6	199585	1.66648
210.086	569.927	3843.33	1976.1	3449.33	1611.46	1918.74	5917.33	11073	8653.03	9565.26	12152.1	8842.37	9029.46	[29][M+1]-		1.73964e-05	3.89528e-05	3119.38	9885.87	1.66411
328.904	1188.31	1271.79	9245.74	10296	10592.9	17834.3	21765.7	34903.4	34135.8	37360.2	37752.8	39465.2	41066.6			9.31202e-06	2.28366e-05	11834.4	37447.3	1.66188
446.968	1313.1	20.3877	9773.21	142.288	11211	17765.7	20098.4	33037.8	29176.9	29489.7	28675.5	31567.1	30852.5		[M+Cl]- 411.994 [M-H]- 447.98	0.000163449	0.000244592	9835.18	30466.6	1.6312
726.332	1215.34	4907.58	2315.52	3356.3	6782.47	7630.25	10399.4	17441.2	16774.9	18186.8	19716.5	17465.7	16614.4	[422][M+1]-		3.85635e-06	1.13487e-05	5898.58	17699.9	1.5853
540.33	1237.74	7298.62	6887.94	5417.28	3722.44	13504.7	6126.64	22623.2	26628.2	37523.1	12308.6	16177.8	12599.8			0.00725318	0.00762324	7159.61	21310.1	1.57359
790.956	1280.34	835.632	8674.3	7603.3	11450.7	137.245	24.6308	14900.4	13153	15394.1	13779.3	13052.6	14225.2			0.00126329	0.00151301	4787.63	14084.1	1.55668
200.859	1200.63	9513.59	13193.4	11213.1	11224.9	15159.7	16539.2	33562.8	30909.5	34510.9	41906.4	40190	43197.7			9.61643e-07	3.73771e-06	12807.3	37379.6	1.54528
395.064	54.6569	1131.98	4426.64	18243.5	7002.45	16846	7558.93	23785.8	32630	21310.3	8692.08	31110.6	42862		[M-H]- 396.068	0.00986656	0.00986656	9201.59	26731.8	1.5386
685.242	873.887	28309.5	29722.7	43798	39181.3	41575.9	50578.9	110907	101495	115664	99326.9	122183	120583	[396][M+1]-		7.36788e-08	6.74171e-07	38861	111693	1.52314
368.899	1209.45	4866.6	2387.99	2661.41	5346.95	4196.84	6556.14	12397	10830	10715.7	12259	14109.7	14448.7			4.80407e-06	1.3675e-05	4335.99	12460	1.52287
367.285	1261.03	651.645	9605.92	9131.46	7038.15	8825.97	10141.3	13002.8	15338.5	21733.4	24717	26876	27478.1			0.000667735	0.000849095	7565.74	21524.3	1.50841
822.292	877.371	48982.6	56205.9	66035.8	80325.7	86661.9	91205.4	180591	192323	201328	201288	210892	219837	[477][M+1]-		5.0338e-08	5.08637e-07	71569.6	201043	1.49009
365.231	1223.52	25309.8	28822.2	21114.7	21837.4	21087.7	23097.3	51734.9	57137.4	63804	68806	75545.3	79578.5		[M+Cl+NaCOOH]- 262.274 [M-H+NaCOOH]- 298.251	2.82132e-06	8.54694e-06	23544.9	66101	1.48926
828.194	880.262	8197.31	18089.7	32960.5	26898.7	41114.8	58867.3	82570.6	69916.2	89696	86311.6	80939	88420.3			5.91741e-05	0.000106929	31021.4	82975.6	1.41942
379.185	1267.6	6363.54	8148.89	1255.74	155.98	7195.75	4746.32	11674.1	10777.6	11250.9	10835.1	15278.7	14606.5			0.000571444	0.000745047	4644.37	12403.8	1.41723
155.873	598.211	8069.67	6520.8	7433.98	7547.24	10595.3	11340	20654.6	21558.2	21662.2	26765.7	23770.4	22433.6			3.14168e-07	1.68301e-06	8584.5	22807.5	1.4097
735.279	974.137	5240.7	1854.85	4161.98	7302.49	7874.36	7749.74	11785.5	12693.9	16967.1	14974.4	17187.2	17142			4.73822e-05	8.9548e-05	5697.35	15125	1.40857
838.278	878.224	57494.6	77057.2	56632.8	72419.2	84305.8	89617.7	170681	174693	192130	204589	202992	212837			9.92741e-08	7.57425e-07	72921.2	192987	1.40409
532.069	1185.07	3696.45	5365.37	11156	14556.5	13749.7	20175.6	25705	32993.2	31909.8	30455.7	28512.5	31488.5			4.42272e-05	8.43593e-05	11449.9	30177.4	1.39813
180.813	599.217	12504.3	11874.7	13752.9	14232.5	14139	16333.5	32668.2	39654.1	35651.7	33205.5	35788.9	39536.3			1.70331e-08	2.92402e-07	13806.2	36084.1	1.38605
481.973	1269.97	1443.96	7702.47	1110.47	705.241	6746.04	5832.98	10003.8	10058.4	11407.1	9451.96	8948.28	10996.6			0.000961612	0.00119333	3923.53	10144.4	1.37046
621.165	1186.39	530.014	7405.2	8696.58	10292.6	14603.2	16101.4	23469.3	23244.8	21959.7	27061	26170.1	23536.2			0.000121036	0.000194792	9604.83	24240.2	1.33557
366.901	1209.1	3983.72	1169.3	2047.97	6088.26	6737.39	8459.14	11018.3	11115.8	11830	11895.5	11768.9	13588			0.000161668	0.000244592	4747.63	11869.4	1.32197
660.175	1186.82	22.3426	5849.62	5771.49	6414.92	8332.6	7760.08	13122.9	13836.7	14360.5	13918.5	14764.4	13006.7			6.42717e-05	0.000114138	5691.84	13835	1.28135
176.817	598.933	13974.4	13762.9	14998	15745.1	18498.6	22715.2	39284.6	38594.4	43244.7	37866.1	38102.5	44279			1.33438e-07	9.16082e-07	16615.7	40228.5	1.27567
138.911	1190.18	50777.1	52410.5	60629.3	63778.1	76976.2	83187.9	159854	153260	143836	151788	156670	159302			2.98006e-08	4.1423e-07	64626.5	154118	1.25384
211.17	1217.39	10417.3	11487.6	13117.7	10598.1	16324.5	14042.4	24065.8	26075.1	27731.5	31672.7	34727.4	33663.4			6.88398e-06	1.81808e-05	12664.6	29656	1.22752
517.988	1194.68	87225.2	79765.8	75918	73421.9	67861.3	68794.7	126474	125938	194711	206685	199400	206035			0.000101154	0.000170801	75497.8	176540	1.22549
431.001	66.5908	17992	26036.1	24182.1	51308.1	86581.6	64682.8	144843	130500	81916.8	59515.8	83605.9	128382	[209][M+1]-		0.00737895	0.00771606	45130.5	104794	1.21538
725.328	1215.51	10462.9	12524.8	29282.6	7202.47	23150.9	27003.8	41473	41927.5	41415.9	40643.4	44480.5	44445.4	[422][M]-		9.894e-05	0.000168443	18271.2	42397.6	1.21441
197.155	1200.46	9730.85	15753.6	12516.5	13134.4	11611.6	13181.2	24138.8	30397.9	30938.9	29221.3	30798.8	30600.7			2.11639e-07	1.29461e-06	12654.7	29349.4	1.21366
860.538	1177.61	36951.3	40596.7	42474.4	48956.3	44025.7	49788.8	99341.3	101932	94846.1	100506	98047.1	99053.1			2.78999e-10	1.91579e-08	43798.9	98954.2	1.17587
134.865	598.407	74021.9	81849.1	76216.6	87164.2	84641.8	90545.4	149701	184881	181398	206001	199102	188754			2.47505e-07	1.45674e-06	82406.5	184973	1.16648
136.862	598.939	13175.1	12582	17163.8	17499.7	19900.2	23554.8	36928.7	38205.3	39410.8	36528.8	40952.8	40603.2			3.98274e-07	1.86465e-06	17312.6	38771.6	1.16318
885.549	1175.43	486078	421420	426350	477510	537826	569248	1.02823e+06	1.04038e+06	1.05749e+06	1.10472e+06	1.13083e+06	1.14639e+06			3.48392e-09	1.43538e-07	486405	1.08467e+06	1.15703
323.161	1270.38	14684.5	7366.37	6812.58	1839.76	12492.2	13458.2	18601.4	18224.3	21271.4	21270.9	22604.2	24064.2			0.000392626	0.00053748	9442.27	21006.1	1.1536
886.553	1176.48	260729	223221	225552	249362	277214	311447	530292	547489	561419	569680	610408	611920			1.54719e-08	2.92402e-07	257921	571868	1.14875
860.299	877.603	89666.5	90770.1	91280.7	102785	112359	127114	207234	215338	220471	228944	237064	246145			4.70104e-08	5.08637e-07	102329	225866	1.14225
817.631	1183.19	22839.7	52196.3	34934.5	38577.9	59514.8	67073.6	80164	80400	98040.3	114198	115509	116642			0.000223063	0.000325894	45856.1	100825	1.13667
280.898	1170.89	27900.1	59466.7	55339.1	66953.6	83148.3	94436.5	132132	142387	130962	144018	147512	153858			1.81909e-05	4.02938e-05	64540.7	141812	1.13569
499.007	1190.98	8016.53	7528.65	7082.93	7222.81	7786.94	8964.03	15162.2	15829.3	15785	18400.1	18422.5	18478.6			1.1829e-07	8.40267e-07	7766.98	17013	1.13121
561.166	66.6267	12337.3	19940.8	22939.2	27007.3	29718.4	20587.2	51703.4	48649.6	36636.7	34981.4	52636.7	63320.8		[M-H]- 562.175	0.000421551	0.000567578	22088.4	47988.1	1.11939
377.134	1255.25	6869.44	11549.6	11482.6	6062.56	18516.2	18717.1	24202.6	24500.4	24400.1	28225.1	28630.2	28666		[M+Cl+NaCOOH]- 274.176 [M-H+NaCOOH]- 310.153	0.000152957	0.00023444	12199.6	26437.4	1.11575
132.867	598.089	63939.5	69148.6	75392	85186.7	84831.4	100254	141078	187695	177370	185251	159444	168935			1.49329e-06	4.96158e-06	79792	169962	1.0909
599.118	1173.44	2968.05	2735.83	5583.32	6297.31	9150.56	3205.51	10380.3	10942.8	11206.2	10923.1	7277.81	12178.2			0.00124194	0.00149613	4990.1	10484.7	1.07115
225.186	1239.04	8670.93	11634.7	10687.1	11963.2	14546.5	17236.6	19728.6	21581.2	26044.5	28720.9	30308.1	30035.5			0.000107374	0.00017983	12456.5	26069.8	1.06548
476.903	1230.4	3959.47	3140.28	2864.69	3003.84	2396.8	4311.61	6013.41	6436.28	6039.96	6636.09	7084.08	8930.08			5.30374e-05	9.75509e-05	3279.45	6856.65	1.06405
239.201	1266.19	6341.53	10905.8	10085.9	9776.02	14675.8	17802.7	19751.8	20804.1	24461	26640.6	24972.6	28758.1			0.000163853	0.000244592	11598	24231.4	1.063
498.077	1189.63	8982.08	8869.35	11753.6	13719.5	11024.5	10235.3	23492.9	20957.6	19443.1	24223.3	22547.3	23569.9			6.72617e-07	2.77118e-06	10764.1	22372.4	1.0555
138.02	1174.69	11244.3	25117.4	30187.2	30770.3	25690	31473.7	63024	51912.3	58432.1	49797.9	42426.1	51300.8			8.30549e-05	0.000143776	25747.2	52815.5	1.03655
857.673	1308.28	117.391	990391	1.1004e+06	1.53727e+06	1.81895e+06	1.79972e+06	2.37262e+06	2.55026e+06	2.95695e+06	2.33323e+06	2.11501e+06	2.46189e+06			0.00196652	0.00223814	1.20781e+06	2.46499e+06	1.02919
493.338	1089.61	10293.6	10679.7	10409.4	11536.2	12127.5	17202.1	21466.5	24518.3	25225.2	24321.3	25904.8	24307.3			1.75139e-06	5.63729e-06	12041.4	24290.6	1.01239
411.014	257.051	11366.9	10659.8	16576.3	14120.2	18948.4	14686.2	15981.6	37139.5	29224.3	25577.1	33611.1	32367.5			0.00132107	0.00157307	14393	28983.5	1.00987
256.846	1188.93	13300.1	29899.3	30045	30110.2	37811.3	43999	59726.6	55594.4	62950.8	61946.4	61896.6	66218.2			4.40454e-05	8.43593e-05	30860.8	61388.8	0.992199
864.567	1176.26	13018.2	58090.9	65693	46535.3	59205.3	57457.8	95777.9	94659.2	97918	98834.5	97722.7	103966			0.000119523	0.000193872	50000.1	98146.4	0.973005
194.061	701.89	7185.57	6928.96	3147.65	6884.53	6450.98	10695	17347.7	13697.9	14334.5	13747.7	10908.4	10677			0.000863038	0.00107749	6882.13	13452.2	0.966916
956.535	606.36	10027.2	12344.5	14437.2	19285.1	17603.3	23703.8	30138.4	31812.8	31600	31393.6	33202.5	29965.7			2.80394e-05	5.83446e-05	16233.5	31352.2	0.949589
1067.41	581.019	2976.89	4861.24	4818.8	5210.97	5291.03	6314.59	10349.2	8769.01	9469.93	8535.19	9490.56	10145			6.76599e-06	1.81012e-05	4912.25	9459.82	0.945428
884.538	1180.22	7893.87	27721.2	23735.6	28333.3	32849.8	39371.7	56017.4	52839.5	52739.7	47139.9	50379.7	48305			0.000294906	0.00041897	26650.9	51236.9	0.942997
821.288	879.061	230429	240586	239489	256500	270865	284830	430783	462940	479387	500609	514358	526925	[477][M]-		7.86248e-08	6.74863e-07	253783	485834	0.936866
405.155	1258.07	9384.32	5422.96	5534.28	135.065	4637.04	4257.21	9927.37	8160.71	9079.23	9608.06	9611.64	9743.43			0.00486009	0.00518746	4895.15	9355.07	0.934397
777.289	883.153	133186	133423	138911	153900	169843	183047	270567	274294	285906	299059	291686	294612			7.52715e-08	6.74171e-07	152052	286021	0.911558
493.338	1052.35	6096.84	11990.7	12400.3	12867.7	13375.7	13070.1	21646.8	20217.3	23475.1	21683	21376.2	22848.5			7.65765e-06	1.91126e-05	11633.6	21874.5	0.910957
519.174	885.022	204799	146509	146652	146396	144964	214160	220201	289165	360880	219634	434633	360553	[294][M]-		0.00297249	0.00325709	167247	314178	0.909603
381.3	1292.57	7755.81	12074.8	14982.5	8146.04	9453.85	8833.61	11290.3	17573.7	18435.5	22000.5	22002	23327.6			0.0019603	0.00223814	10207.8	19104.9	0.904278
113.926	1205.31	674515	348407	474148	364683	403838	416354	257169	275783	220244	229471	220669	230000		[M+Cl]- 78.9619	0.00188644	0.00217098	446991	238889	-0.903903
114.934	1308.12	463913	518093	428035	531568	565102	614736	285058	256707	269788	297847	267500	280102			5.81839e-06	1.61971e-05	520241	276167	-0.91364
133.923	1205.38	853397	436953	644197	450072	536725	566543	338333	330883	283859	284004	312623	278313			0.00145809	0.00170663	581315	304669	-0.932075
625.243	1175.16	690644	631798	630563	588007	582332	520657	342747	325486	326246	312776	299471	280403	[365][M]-	[M+Cl+NaCOOH]- 522.284	3.94044e-07	1.86465e-06	607333	314521	-0.94933
474.144	1193.67	87836.5	68807.3	66542.7	63245.9	60362.8	57164.3	37690.5	37745.2	23848	34271.3	34501.5	33216.2	[259][M]-		4.27383e-05	8.30575e-05	67326.6	33545.4	-1.00506
535.143	1190.51	18792.1	15541.7	17725.7	14703.3	15977.7	18019.2	9866.75	9711.72	9273.19	7643.27	7408.89	5681.95		[M+Cl]- 500.179	3.798e-06	1.1339e-05	16793.3	8264.29	-1.02292
511.25	1174.72	258777	252381	262901	231636	226065	211723	126197	126585	124545	112216	115758	104283			1.03279e-07	7.59838e-07	240581	118264	-1.02451
600.227	1173.58	15346	16365.3	16231.7	16637.7	14225.4	11461.9	7925.51	4949.02	6662.91	6413.23	5246.19	12754			0.000283961	0.000406222	15044.7	7325.14	-1.03832
115.921	1205.01	1.54118e+07	7.97548e+06	1.01507e+07	7.9688e+06	8.69916e+06	9.05143e+06	5.14372e+06	5.5666e+06	4.43826e+06	4.4526e+06	4.52129e+06	4.51278e+06		[M-2H+K]- 78.9619	0.00142594	0.00168818	9.87621e+06	4.77254e+06	-1.0492
117.928	1308.19	1.25063e+06	1.45966e+06	1.08902e+06	1.44649e+06	1.58522e+06	1.46186e+06	749741	628373	632322	667601	639153	671456			2.55195e-06	7.84629e-06	1.38215e+06	664774	-1.05597
808.387	1191.56	27142.2	22632.6	23123.6	22464.8	16617.1	15129.7	10782.2	10509	10514.4	10284.2	8962.31	8897.88			0.000130152	0.000207493	21185	9991.68	-1.08424
132.923	1204.26	7.20047e+06	4.08489e+06	5.05339e+06	3.79887e+06	4.53627e+06	5.08807e+06	2.52967e+06	2.7153e+06	2.14001e+06	2.17157e+06	2.22226e+06	2.23166e+06			0.000393978	0.00053748	4.96033e+06	2.33508e+06	-1.08696
557.255	1176.01	177451	174609	191411	171365	186962	163947	97149.5	94487.9	81512.9	81040.9	71934.9	71041.5	[325][M]-	[M+Cl]- 522.284	2.49468e-08	3.95311e-07	177624	82861.3	-1.10006
100.933	1308.43	169061	227126	135354	257689	206121	179007	105444	82613.7	94692.6	82065.5	86441.1	95930.3			0.0001905	0.000282324	195726	91197.9	-1.10177
329.9	124.694	58546.8	58368.8	61594	32071.9	27755.4	31196.1	11980.2	35283.2	15168.3	26340.9	20221.1	16142		[M+Cl]- 294.93	0.00900847	0.00923256	44922.2	20856	-1.10697
439.217	1190.92	92347.5	116086	92252.2	91602.8	75595	72255.6	48514.2	44060.3	45789.2	39625.9	37809.9	34260.6	[220][M+2]-		2.98983e-05	6.03828e-05	90023.3	41676.7	-1.11106
510.12	1191.35	31168.2	26442.6	25039	24702.9	25257.6	23924.7	14429.4	13573.6	12367	11467.4	10830.1	9625.17	[287][M]-		7.40452e-07	2.99084e-06	26089.2	12048.8	-1.11457
596.266	1175.43	597600	543924	559958	520105	460446	423377	262020	253312	244977	234242	225515	211258			1.41824e-06	4.78947e-06	517568	238554	-1.11743
484.233	1174.45	35204.9	44354.8	38884.1	37313.8	31171.5	34532.7	23767.1	15261.2	18382.5	15708.4	14952.2	13634.7		[M+Cl]- 449.263	7.56117e-06	1.91126e-05	36910.3	16951	-1.12265
116.928	1308.23	1.10098e+07	1.69058e+07	1.04757e+07	1.32848e+07	1.41987e+07	1.45376e+07	7.14343e+06	5.54771e+06	5.99017e+06	6.18584e+06	5.79798e+06	6.16627e+06			2.71517e-05	5.7074e-05	1.34021e+07	6.13857e+06	-1.12648
411.2	1191.23	39713.2	34919.2	33772.2	33265.7	28615.8	24993.2	13928.2	17448	15897.1	15855.1	12606.8	13166.9			1.23933e-05	2.90116e-05	32546.6	14817	-1.13525
494.969	1172.57	50992.5	43023.4	39401.9	36634.9	34322.1	30675	19943.7	19037	17778.4	16637.9	18277.8	14854.4		[M+Cl]- 460.004	3.29967e-05	6.59934e-05	39175	17754.9	-1.14172
297.047	933.745	121600	114906	102670	103145	94116	86000.5	51776	50335.5	44219.7	45990.9	45438.3	42924.3			1.19032e-06	4.30186e-06	103740	46780.8	-1.14898
531.257	1171.29	441804	369844	292901	210039	113353	225269	116965	111782	117587	157343	108761	102065			0.00955308	0.00969426	275535	119084	-1.21026
305.967	108.577	21705.3	24576.9	21786.6	23107.3	9201.71	20993.1	7666.03	6912.76	8853.38	16701.9	6326.95	5416.66			0.00212366	0.00239056	20228.5	8646.29	-1.22623
113.926	1308.08	265184	499461	242930	327953	299901	331466	145050	99938.7	127369	182834	110561	159420			0.000673197	0.000850789	327816	137529	-1.25315
981.277	503.272	27673.7	22820.6	29560.1	18146.7	8680.91	11777	5738.94	11964.2	6400.56	8027.69	10976.8	6326.21			0.00961378	0.00970803	19776.5	8239.07	-1.26323
133.923	1308.26	339369	613045	316366	421081	385580	476029	208549	135570	142725	147196	265897	144804			0.000454509	0.000604057	425245	174124	-1.28818
99.9255	1308.23	382309	683528	371266	482083	585537	539491	238138	168359	199586	196182	179958	254230			0.000153638	0.00023444	507369	206076	-1.29986
355.914	124.134	24423.9	25610.3	28815.2	12252.2	9753.95	15119.1	4458.91	12731.9	5983.32	10277.6	9393.08	3761.32			0.00865818	0.00891792	19329.1	7767.69	-1.31522
291.108	245.246	53434.8	38369.1	64496.8	27388.3	42548.4	35368.2	11213.1	23127.6	18322.9	12618.8	19054.1	19747.8			0.00104605	0.00128265	43600.9	17347.4	-1.32964
309.963	533.023	36048.6	37316	37969	34014.1	33418.2	34337.1	16825	16274.7	14195.6	14654.3	11390.2	10481.3			1.29651e-08	2.92402e-07	35517.2	13970.2	-1.34616
629.187	1174.93	46323.7	45064.3	45037.3	44265.9	41379.5	34457.9	19356.4	21130.2	14388.8	16683.7	15593	12838.3	[369][M]-		3.18628e-07	1.68301e-06	42754.7	16665.1	-1.35926
657.266	991.906	34777.3	23267	33880.3	22479.5	23952.8	23136.9	13141.1	18998	6784.72	6590.73	5073.7	11412.1			0.000399711	0.000541714	26915.6	10333.4	-1.38113
511.123	1191.39	6728.93	7403.63	8024.39	10928.9	6680.16	7846.89	2054.97	2230.89	2987.85	6523.11	2368.6	1943.29	[287][M+1]-		0.000452442	0.000604057	7935.48	3018.12	-1.39467
475.147	1193.6	34210.8	24288.8	18001.2	19424.3	19838.2	21169.1	7147.15	10643.3	8783.64	8933.74	8826.22	7536.63	[259][M+1]-		0.000199546	0.000293618	22822.1	8645.12	-1.40047
570.247	1175.81	14291.4	16645.6	19036.5	15385.9	14245.6	14697.3	7361.96	5584.19	4823.79	7906.33	5523.85	4443.75			1.18558e-06	4.30186e-06	15717.1	5940.64	-1.40364
410.194	1191.49	173035	147612	140602	137716	113109	108598	61236.8	54718.5	52281.2	46473.1	46234.3	44129.7		[M+Cl]- 375.224 [M-H]- 411.201	6.37397e-06	1.72768e-05	136779	50845.6	-1.42765
335.855	108.983	18748.3	20159.3	15715.9	22820.8	10622.9	20196.2	8155.21	5059.32	4140.9	15609.7	2602.26	4214.55			0.00144506	0.00170104	18043.9	6630.32	-1.44436
512.254	1175.3	58511.4	59879.5	63376.9	54620.3	53379.6	50352.5	24958.9	22889.4	20846.9	23911.6	18749.3	12847.5			9.40607e-08	7.57425e-07	56686.7	20700.6	-1.45334
132.923	1308.27	2.86088e+06	4.65478e+06	2.77319e+06	3.68958e+06	4.31642e+06	3.69589e+06	1.69865e+06	1.21579e+06	1.26957e+06	1.27552e+06	1.19293e+06	1.30319e+06			2.39845e-05	5.09361e-05	3.66512e+06	1.32594e+06	-1.46684
438.217	1191.16	478712	422476	394808	378815	312223	296343	163005	150287	140464	125252	124227	113323	[220][M+1]-		7.22997e-06	1.88528e-05	380563	136093	-1.48354
412.191	1191.98	67205.6	72547.4	71193.5	50414.7	42832.8	39090.5	22078.8	22760.2	20494	21785.6	15845.3	16592.3			0.000130942	0.000207493	57214.1	19926	-1.52172
437.214	1191.08	2.43281e+06	2.13615e+06	2.04602e+06	1.94984e+06	1.62508e+06	1.5151e+06	818461	770813	682404	630781	601735	558019	[220][M]-		4.84601e-06	1.3675e-05	1.95084e+06	677035	-1.52679
101.937	1307.14	20271.4	32810.7	16905.1	38501.3	46340.4	37622.5	10503.7	8646.41	10205.3	12808.8	9289.62	14288.4			0.00119355	0.00145485	32075.2	10957	-1.5496
558.256	1176.1	44751.5	54096.7	54828.2	46793.3	54619.4	49768.6	25635.7	22946	16710.1	11916	13584.4	12599.2	[325][M+1]-		4.87049e-07	2.17189e-06	50809.6	17231.9	-1.56002
115.921	1308.23	6.21633e+06	1.13653e+07	5.48953e+06	7.76992e+06	1.07447e+07	7.16861e+06	3.40394e+06	2.47041e+06	2.65384e+06	2.70039e+06	2.3949e+06	2.6122e+06			0.000279926	0.00040325	8.12572e+06	2.70595e+06	-1.58636
547.226	1175.56	78073.4	69498.9	69952.1	70229.6	67418.7	57794.1	27770.8	25294.9	17560.8	23957.3	21726.3	20489.4	[321][M]-		3.30016e-08	4.24896e-07	68827.8	22799.9	-1.59396
214.928	107.256	24265.7	23982.4	26315.7	22771.7	9427.66	17146.7	5505.3	8344.98	5819.57	12601.4	4838.08	3532.18			0.000738483	0.000927607	20651.6	6773.59	-1.60826
630.189	1175.3	13029.2	9703.4	10935	10300.4	9129.96	10979.8	3617.72	4181.4	3848.38	1921.1	3503.6	3102.42	[369][M+1]-		4.63972e-07	2.12396e-06	10679.6	3362.44	-1.66728
440.22	1191.2	17016.6	15396.6	14329.6	11839.5	9446	11845.9	5527.65	5332.97	3544.1	4376.38	2893.55	2287.69			2.19465e-05	4.80955e-05	13312.4	3993.73	-1.73696
909.548	1182.14	66350.2	99344.7	128810	136895	113271	68251.9	26261.3	22530.8	27476.1	25930.8	28792.4	30068.9			0.000109879	0.000182541	102154	26843.4	-1.9281
473.234	1170.79	113161	107997	109193	43283.1	87849	92335.4	21.9825	125.931	64.0311	103.443	73910.5	71132.9			0.00440391	0.00474636	92303	24226.5	-1.9298
722.368	1161.92	90499.1	98496.5	72018.8	65752.9	21924.7	85660.1	10363.8	15453.6	10217.4	52314.3	8360.7	16276.4			0.00221579	0.00248073	72392	18831	-1.94272
297.048	1177.85	42658.2	57257.4	52600.8	51487.8	46830.9	43637.1	17299.7	14980.3	11824.7	12063.3	7114.03	10319.8			9.82801e-08	7.57425e-07	49078.7	12267	-2.00032
413.974	933.7	19934.4	22617.2	20676.8	19966.8	20102.6	21800.8	9285.7	5793.79	6379.2	6042.59	145.203	141.834			1.22622e-06	4.35519e-06	20849.8	4631.39	-2.17051
223.029	964.58	153744	141656	119510	109899	102068	83336	33671.9	28787.6	25327	24845.1	19894.1	15588.9			6.24307e-06	1.71476e-05	118369	24685.7	-2.26154
298.048	933.9	25130.5	24015.3	20280.6	20640.3	18082.2	16451.4	8890.93	3963.99	4076.21	3687.68	1769.18	1748.7			2.13802e-06	6.77588e-06	20766.7	4022.78	-2.36801
383.982	961.965	74290.5	71957.3	65117.2	64289.7	61443.5	53826.9	18601.9	13529.3	14619.4	14102.3	7850.84	6378			3.85332e-08	4.66932e-07	65154.2	12513.6	-2.38036
337.114	218.443	158386	115343	93630.4	28633.2	53413.7	37367	28593.9	11259.6	13560.7	8747.09	11566.8	12499.2			0.00936152	0.0095469	81129	14371.2	-2.49703
239.06	962.238	82398.2	71438.7	64052.5	57407.8	46251.2	43537.4	14997.6	10477.3	13529.2	12749.2	4275.78	5646.62			1.2176e-05	2.88305e-05	60847.6	10279.3	-2.56546
135.288	1306.76	44166.4	59651.4	35609.8	37582.6	26527.9	25697.8	11836.4	7848.82	5030.66	6080.38	98.3079	5649.41			0.000137872	0.000215164	38206	6090.67	-2.64913
508.207	1163.93	39206.1	61681.9	70584.4	75859.5	133294	150176	26004.7	28487.9	157.263	93.0128	25.4881	138.14			0.001677	0.0019408	88466.9	9151.07	-3.27313
332.14	740.022	14262.4	20822.8	11753.7	17383.2	17541.9	12358.4	6696.14	21.0622	70.3019	121.306	106.699	95.4327			1.1334e-05	2.71489e-05	15687.1	1185.16	-3.72643
910.542	1175.57	33918	43628.6	56225.7	60989.7	50152	29850.2	2836.17	2828.92	4649.22	3927.06	2285.66	4100.01			7.66466e-06	1.91126e-05	45794	3437.84	-3.73559
508.207	13.9036	45017.2	49675.1	50700.4	57241.1	54243.4	56989	10229.2	9086.36	147.552	72.5845	122.102	36.2676			7.84973e-09	2.02131e-07	52311	3282.34	-3.99432
403.945	933.785	12460.3	10935.6	15734.9	14798.3	12543.8	14385.6	4063.87	48.0048	57.0438	28.5491	108.486	114.112			1.491e-07	9.59831e-07	13476.4	736.678	-4.19326
490.241	13.9036	37060.3	48134.7	53976.8	53141.8	55516	57478.2	6129.66	6628.25	46.8197	88.5866	132.977	53.6614			4.3668e-08	4.99756e-07	50884.6	2179.99	-4.54483
457.238	1306.78	284363	1.51811e+06	619925	1.64673e+06	970179	1.08154e+06	177199	17777.2	4457.39	17257.5	8238.49	6302.96			0.000994195	0.00122637	1.02014e+06	38538.8	-4.72631
427.233	1307.68	295190	1.03747e+06	343509	400367	1.31775e+06	492732	124543	3033.74	103.337	594.314	36.4643	284.101			0.00496578	0.00527294	647835	21432.5	-4.91775
498.179	15.4635	25637.4	28381.3	30462.9	32574.4	30502.9	30864.1	2844.62	2407.68	16.1985	117.362	82.7391	149.825			1.84542e-10	1.91579e-08	29737.2	936.404	-4.98899
699.538	1307.55	209593	446282	90648.7	392942	381874	433659	32891.6	16682.6	134.23	7068.5	155.244	3577.12			0.00031103	0.00043292	325833	10084.9	-5.01387
949.527	1172.83	231762	207415	215971	207161	201511	182893	28314.3	6469.67	32.4646	135.499	85.9474	37.5029	[536][M]-		2.29569e-10	1.91579e-08	207785	5845.89	-5.15153
951.54	1175.46	144059	125293	105717	92059.9	83153.1	68815	5154.8	426.175	3023.97	886.688	922.947	1978.28			4.65764e-06	1.35137e-05	103183	2065.48	-5.64259
480.212	13.6535	20541.1	23035.8	26325.9	27548.9	29847.7	27461.9	843.724	1578.12	137.817	128.811	157.631	85.8308			6.1576e-09	1.81209e-07	25793.5	488.657	-5.72205
947.51	1179.21	59423.7	70259.9	50972.3	44580.3	30636.5	25809.5	1900.86	548.994	739.672	41.4268	733.705	353.429			5.48551e-05	0.000100001	46947	719.682	-6.02753
831.595	1308.28	6.9109e+06	1.25434e+07	8.42228e+06	2.92581e+07	1.57763e+07	3.52666e+07	491393	442728	103.21	382768	40.6254	327222	[482][M+1]-		0.00381824	0.00413977	1.80296e+07	274042	-6.03982
120.755	1308.4	34983.3	67382.6	67756.2	38530.5	32135.6	23007.4	1007.38	1939.96	44.5398	271.978	20.7978	70.836			0.000229816	0.000333395	43965.9	559.248	-6.29675
1009.53	1191.12	65578.8	76168.9	70835.1	58717.2	70288.1	52316.9	463.451	1521.99	1183.55	1264.91	119.189	128.737			5.78532e-09	1.81209e-07	65650.8	780.303	-6.39463
299.045	934.329	14001	9533.93	11491.9	6588.35	10052.6	5518	70.1458	76.3297	117.543	18.0209	83.3859	113.459			2.3014e-05	4.9904e-05	9530.97	79.8141	-6.89983
950.532	1174.06	140802	117664	116555	113006	106217	101651	2780.14	1530.31	446.277	17.7083	129.592	61.8838	[536][M+1]-		1.5863e-09	8.16944e-08	115983	827.653	-7.13067
666.467	1296.15	73648.5	58630.6	41158.2	62260.9	23630.3	22836.2	1351.67	43.5983	124.274	91.1056	68.8929	42.3629			0.00029949	0.000422568	47027.5	286.984	-7.35639
372.135	738.64	12906	7546.49	12035.4	8032.55	12142.6	8433.14	103.002	48.1197	55.0975	37.8294	34.684	31.2354			1.27095e-06	4.41575e-06	10182.7	51.6613	-7.62282
830.592	1308.28	1.41619e+07	4.66242e+07	1.65149e+07	2.39037e+07	3.21247e+07	7.25665e+07	267134	286605	49.2474	244524	50.1846	221446	[482][M]-		0.00361532	0.00394051	3.4316e+07	169968	-7.65747
1038.5	1193.27	61927.6	64585.2	68153	70311.4	121821	131134	924.454	126.385	675.751	62.3119	16.3125	39.146			5.26886e-05	9.75509e-05	86322.1	307.394	-8.1335
518.233	1308.4	134897	481770	177857	857967	501238	454193	156.563	106.777	122.885	157.48	95.3872	121.167			0.00225179	0.00250739	434653	126.71	-11.7441

## Sheet: C vs HT
TABLE S2 - Sheet 3- Comparison of the salinity combined with heat treatment against control plants. After and ANOVA and t-test (followed by a Benjamini-Hochberg correction), all the peaks that did not pass the criterion P<0.05 were eliminated.
A log2 of the fold change of heat combined with salinity treatment against control treatment was calculated and only statistically significant peaks were kept. (N=6)
mz	rt	Control.r001.mzdata.xml	Control.r002.mzdata.xml	Control.r003.mzdata.xml	Control.r004.mzdata.xml	Control.r005.mzdata.xml	Control.r006.mzdata.xml	SalTemp.r001.mzdata.xml	SalTemp.r002.mzdata.xml	SalTemp.r003.mzdata.xml	SalTemp.r004.mzdata.xml	SalTemp.r005.mzdata.xml	SalTemp.r006.mzdata.xml	isotopes	adduct	p-value	q-value	media control	media saltemp	log2
423.945	1308.13	17.5163	96.3149	100.731	60.2939	157.16	42.9353	115161	132914	140147	131877	184399	120274			8.84217e-08	3.38149e-07	79.1585	137462	10.762
326.982	1308.16	74.7683	45.6088	64.2883	38.2832	99.7126	66.308	51107.1	66477.5	98897.7	63301.8	64811	95903.4			3.16072e-06	7.36151e-06	64.8282	73416.4	10.1453
311.97	1308.17	45.4354	39.9259	60.1646	18.8518	71.6661	127.606	37557.5	43893.4	68023.8	78702.9	44998.4	50849.8			8.61136e-06	1.79816e-05	60.6082	54004.3	9.79935
859.54	1216.24	56.784	1877.16	2065.26	130.78	116.455	98.356	163764	665754	230641	655232	939426	136861			0.00659446	0.0069786	724.132	465280	9.32763
517.858	1199.85	74.9738	33.1764	133.044	36.3902	60.5567	125.209	33904.2	32548	32009.8	30295.4	32549.6	28187.2			3.80986e-12	5.19093e-10	77.2249	31582.4	8.67584
381.883	1201.85	52.5641	20.855	71.4026	123.577	31.5337	144.496	30253.3	31105.2	28045.9	24629.5	27445.6	27740.3			3.84856e-11	1.39831e-09	74.0713	28203.3	8.57273
355.958	1308.17	88.7743	67.2225	87.9245	23.0321	1727.21	1087.3	147043	173927	332666	155074	170762	152385			7.26728e-05	0.000116149	513.577	188643	8.52086
449.87	1200.99	130.575	93.3081	57.5434	54.4213	136.779	145.093	32568.1	34516.5	39795.5	33607.8	32484.1	32174.9			5.55804e-11	1.75975e-09	102.953	34191.1	8.37549
902.543	1186.9	59.2487	63.8219	80.7648	98.5275	86.0304	108.279	20225.3	25762	26200.4	24431.1	27026.7	22786.3			4.3419e-10	6.72248e-09	82.7788	24405.3	8.20372
585.845	1201.57	124.524	39.4698	150.669	74.0663	71.5124	63.1771	25449.1	23615.5	23886.4	23661.6	20954.5	21485.3			1.17454e-11	8.61284e-10	87.2364	23175.4	8.05345
546.834	1197.21	71.0079	82.8442	153.264	44.3611	93.5202	435.238	36370.7	30671.7	35143.1	37868.6	33694.3	32253.3			2.51902e-11	1.05605e-09	146.706	34333.6	7.87055
205.859	14.9746	64.7856	146.154	53.7467	136.239	65.9674	147.596	21362.6	18213.2	15417.6	18410.7	18222	18308.7			4.04892e-10	6.68685e-09	102.415	18322.5	7.48305
614.821	1199.8	138.765	80.9287	146.293	101.487	77.0842	97.6394	21870.1	20826.6	17623	18975.6	15345.2	17818			2.96698e-09	2.69438e-08	107.033	18743.1	7.45216
398.887	1307.57	132.821	34.2821	110.506	925.8	86.9425	42.932	34421.8	34919.9	37122.2	32824.9	49497.3	29895.9			1.39672e-07	4.91105e-07	222.214	36447	7.35771
174.84	54.5712	198.448	104.033	474.755	496.965	248.049	149.884	42808.4	42106.5	65193	37891.6	37972.1	41483.4			1.00011e-06	2.7668e-06	278.689	44575.8	7.32146
929.251	1189	65.1923	84.8659	342.42	33.1148	487.057	338.704	34512.4	34748	34913.9	34789.1	35370.7	34522.6			5.92062e-20	3.22674e-17	225.226	34809.4	7.27196
976.756	48.4529	1049.31	979.42	711.972	193.775	542.034	58.2154	73217.1	78167.5	71179.5	94520.9	82697.4	97235.4	[549][M]-		4.6668e-09	3.6861e-08	589.12	82836.3	7.13556
484.87	48.8623	837.884	1668.56	2264.8	1123.52	3145	4398.52	283183	290772	205379	347372	313199	340050		[M-H-HCOOH]- 531.878	6.81553e-08	2.81399e-07	2239.71	296659	7.04935
1060.72	48.4773	804.528	220.37	888.464	711.061	79.1436	69.9956	49668.5	51602.2	36011.9	64458	57630.8	64359.5	[584][M]-	[2M-2H+K]- 511.877	2.5396e-07	8.23858e-07	462.26	53955.1	6.86691
219.984	1308.17	110.617	337.609	137.47	926.359	1228.12	1316.74	49824.2	129624	128511	55676.4	56971	49607.6			0.000690292	0.000900022	676.152	78369.1	6.85679
478.847	1192.94	102.936	25.8243	123.253	83.7818	712.174	1748.77	58949.9	51881.9	53035.4	50111.2	51281.8	47739.4			1.55304e-11	8.88759e-10	466.123	52166.6	6.80627
410.86	1194.82	26.3644	61.4598	153.626	102.64	724.708	1933.66	56930.8	56902.1	57310.2	52081.8	57156.2	50987.8			7.11475e-13	1.93877e-10	500.41	55228.1	6.78615
1008.7	48.8818	928.405	145.79	110.065	584.57	195.977	83.2828	38202.7	34699.1	18344.4	39910.6	41435.4	40520.9			1.82766e-06	4.67641e-06	341.349	35518.8	6.7012
1062.72	48.44	749.882	60.4485	80.807	156.828	90.891	80.9768	20410.1	19895.1	15788.9	23219.1	21626.5	20335.2			2.55772e-09	2.40337e-08	203.306	20212.5	6.63545
452.922	48.4529	2586.32	4122.6	3299.93	4217.88	3637.28	3764.17	293918	303502	377963	395349	320071	393419		[M+Cl]- 417.951	5.85034e-09	4.19531e-08	3604.7	347370	6.59045
1078.73	48.4624	844.055	52.3154	99.5382	134.063	225.948	47.8356	17990.3	17994.3	18205	29617.9	20600.1	29533.7		[M+Cl+NaCOOH]- 975.775 [M-H+NaCOOH]- 1011.75	2.60408e-06	6.30766e-06	233.959	22323.6	6.57617
206.898	1196.68	94.4785	114.407	80.4412	403.305	471.269	2062.29	48460.7	52968.6	39450.4	42314.7	44303.6	35572.4			1.12714e-08	7.22696e-08	537.699	43845.1	6.34947
1046.74	48.44	221.885	81.6353	403.628	79.9477	476.634	249.262	16314.3	15205.3	16110.9	19568.2	16894.5	19528.8	[579][M+2]-		6.79541e-10	9.25875e-09	252.166	17270.3	6.09778
491.933	1308.1	54.4906	3781.59	41.1833	5694.59	4111.23	2765.86	130877	330780	145934	151155	138103	142316			0.000308136	0.000431707	2741.49	173194	5.98129
1044.74	48.4624	732.268	1982.91	1834.15	1875.18	590.363	659.192	55380.3	54574.2	56400.5	71750	58781.5	71504.7	[579][M]-	[2M-2H+Na]- 511.877	5.29541e-09	3.9e-08	1279.01	61398.5	5.5851
456.21	1184.72	700.555	662.099	61.3103	98.115	76.9394	37.5633	15325.4	13406.9	11787.3	12884.9	12735.8	11942.3			4.24092e-10	6.72248e-09	272.764	13013.8	5.57624
1061.72	48.4464	112.789	377.189	892.145	474.096	136.556	820.692	19625.7	20218.4	11856.7	25814.9	22714.2	25663.2	[584][M+1]-		2.12469e-06	5.26344e-06	468.911	20982.2	5.48371
245.752	56.276	153.882	118.959	131.041	21.7544	72.1283	701.759	8276.5	8789.78	10933.8	7438.2	7310.85	8721.11			2.78044e-08	1.37758e-07	199.921	8578.38	5.42321
984.743	48.4882	89.2202	49.2349	1162.59	327.469	604.315	875.33	19612.4	22126.9	13471	29003.1	21657.3	24209.3		[M+Cl]- 949.774 [M-H]- 985.75	1.51141e-06	3.94382e-06	518.026	21680	5.38719
1036.57	1308.17	18.6409	1512.96	133.553	11164.8	28768.1	34106.5	312719	224592	641636	237395	748379	812309			0.0013089	0.00160665	12617.4	496172	5.29735
720.204	66.0801	2991.76	1090.64	2752.96	63.1744	1465.03	126.486	45169.1	47859.1	24458.1	77683.4	53578	71872.3	[414][M+1]-		6.22917e-05	0.000101644	1415.01	53436.6	5.23895
977.758	48.4624	859.686	37.0107	2491.64	192.42	171.973	315.387	22414.6	24032	22637.3	31155.9	23336.2	27944.6	[549][M+1]-		1.39031e-08	8.4191e-08	678.02	25253.5	5.21901
724.871	48.2553	3947.4	1856.17	943.471	195.129	193.647	405.147	37358.7	40185.7	69330.2	45046.2	39129.3	47898.9			3.15757e-06	7.36151e-06	1256.83	46491.5	5.20911
274.885	1193.68	141.191	154.282	802.444	361.113	3730.74	7122.16	67121.9	56787.5	61128.1	55319.6	52119.8	56916.3			5.19966e-10	7.55171e-09	2051.99	58232.2	4.82672
799.302	48.4651	152.41	135.946	665.066	103.931	313.776	575.117	7796.82	8496.17	6809.15	9737.77	7711.34	10897.3			1.09043e-07	4.01544e-07	324.374	8574.75	4.72436
1053.73	48.4464	81.6298	157.982	1144.54	1458.1	15.8848	494.183	13055.1	14417.7	10060.6	16860.6	14905.9	18184.3	[581][M+1]-		3.6351e-07	1.13858e-06	558.72	14580.7	4.70579
1045.74	48.4624	774.748	675.916	1352.52	1045.11	457.482	918.771	18907.8	17592.8	18260.1	25711.7	20865.4	24263.4	[579][M+1]-		4.59679e-08	2.07045e-07	870.757	20933.5	4.5874
258.098	120.996	122.431	117.372	482.483	330.102	692.741	90.0141	4929.4	5860.38	4996.65	8493.92	6627.92	11235.1			5.39271e-05	8.96045e-05	305.857	7023.9	4.52134
243.755	57.0321	753.95	2004.36	86.8107	2772.2	146.639	4996.48	40034.4	42276.8	58376	32206.3	32223.5	33507.1			3.7913e-06	8.71251e-06	1793.41	39770.7	4.47093
239.76	56.5936	194.76	1311.77	19.498	1354.75	49.9279	5110.53	32922.1	31484.8	43433.4	23124.7	24618.3	22640.6			7.45958e-06	1.57576e-05	1340.21	29704	4.47013
328.904	1307.73	24.4827	1085.96	139.813	2593.37	7169.2	10069.6	120403	60191	49846	91224.7	48458.2	64054.7			0.000145357	0.000218236	3513.73	72363	4.36418
614.827	47.8173	1874.92	569.044	1314.89	2717.13	2252.64	3157.06	43472.9	41136.3	27295	49788.3	41567.1	40794.5		[M+Cl+NaCOOH]- 511.877	1.62227e-07	5.52586e-07	1980.95	40675.7	4.3599
1052.73	48.4576	28.4079	422.101	1700.15	1637.12	627.686	1845.43	19566.8	18860.4	16067.5	24396.4	22975.2	24601.4	[581][M]-	[M+Cl+NaCOOH]- 949.774 [M-H+NaCOOH]- 985.75	7.26604e-08	2.91176e-07	1043.48	21078	4.33626
342.872	1190.06	105.317	1261.58	74.5622	1726.23	8844.26	13400.9	87309.8	88590.3	80892.4	90157.8	79527.8	84193.5			7.33952e-11	1.90478e-09	4235.47	85111.9	4.32877
312.838	1202.81	1256.69	88.8608	41.3893	1362.27	1274	7122.97	43698.1	37542.8	37050.2	31717.5	38826.1	33632.8			8.2975e-09	5.72422e-08	1857.7	37077.9	4.31897
1086.73	48.4529	715.233	383.949	3411.5	1566.48	132.075	562.267	19406.6	20208.4	15127.9	31237.4	21163.8	27932.5	[591][M]-	[M+Cl+NH3]- 1034.75	6.03328e-06	1.31002e-05	1128.58	22512.8	4.31816
866.789	47.8099	53.4495	899.877	3689.03	2385	1637.9	2535.25	30128.2	35404.9	30690.1	40911.7	37776.1	45168.3			5.84924e-08	2.51011e-07	1866.75	36679.9	4.29639
491.933	1193.4	3697.39	4633.16	6410.47	6787.67	5948.84	13222.3	155407	120396	124572	119752	120208	119159		[M+Cl]- 456.959	2.1039e-09	2.19587e-08	6783.31	126582	4.22194
172.842	54.3134	9767.35	416.715	739.91	832.808	1266.39	1418.03	40945.1	44326.8	65229	37101	37868.2	38451.7			4.17955e-06	9.41262e-06	2406.87	43987	4.19185
309.279	1203.9	413.734	78.2804	2773.97	298.896	421.272	742.9	14849.1	13274	14348.2	12954.8	14743.6	15705			5.26541e-10	7.55171e-09	788.175	14312.5	4.18261
1010.75	48.44	115.267	1207.92	2136.35	3662.03	622.657	905.822	24766.9	23520.6	17939	32624.6	23761.6	31814.7		[M+Cl]- 975.775 [M-H]- 1011.75	1.08954e-06	2.98392e-06	1441.67	25737.9	4.15808
241.758	57.254	635.093	2172.51	87.4745	4928.77	3213.46	9011.33	61056.7	58464.8	80530.5	51227.9	48641.3	47993.1			9.70443e-07	2.69843e-06	3341.44	57985.7	4.11716
901.537	1180.18	1310.84	2461.83	6351.16	4210.87	1449.24	1359.19	47477.3	43180.9	46219.4	48557.4	48401.8	48729.8			5.35321e-12	5.835e-10	2857.19	47094.4	4.04289
400.909	48.4882	35514.9	20428.4	14383.1	17727.8	18133.3	20947.9	309705	317997	273568	374785	330969	362597		[M-H-CH4]- 417.951	2.13543e-09	2.19587e-08	21189.2	328270	3.95348
416.883	48.4698	5637.5	6142.99	8097.75	6060.61	13905.2	16122.8	139147	140630	89777.6	157988	154341	166855			3.88204e-07	1.19532e-06	9327.81	141456	3.92268
499.954	66.0246	965.524	380.486	575.54	4107.19	1477.62	6639.98	36917.3	35394.1	37686.3	34774.5	34422	35064.1			5.49391e-11	1.75975e-09	2357.72	35709.7	3.92085
324.118	51.1749	37.3784	107.868	38.7086	747.515	34528.5	10086.5	142288	141925	56846.4	86004.9	156699	99858.7			9.1393e-05	0.000142041	7591.09	113937	3.90779
1087.73	48.3772	115.908	288.44	3468.46	1770.91	414.768	1159.61	14712.7	13162.1	11342.7	24902.8	15125.3	21163.5	[591][M+1]-		3.23527e-05	5.78106e-05	1203.02	16734.9	3.79813
954.542	1182.34	946.299	64.4276	41.5514	63.0645	15300.6	10118.7	63398	61282.3	62031	54991	61304.6	57487.5			4.50067e-09	3.6252e-08	4422.45	60082.4	3.76403
1033.75	47.9329	1587.3	657.913	520.161	174.226	401.845	427.37	9529.68	6488.67	6838.9	10254.9	7371.72	10235.5		[M-H]- 1034.75	9.55465e-07	2.6704e-06	628.136	8453.23	3.75035
396.891	1308.21	141.892	2869.37	88.1736	7329.18	17446.9	17648.2	97949.1	93977.9	101702	116410	97055.8	104143			1.89346e-09	2.0234e-08	7587.29	101873	3.74704
446.904	47.5602	8333.24	6466.67	6067.64	3008.7	4234.96	3525.8	67371.1	64815.8	59096.9	86783.8	68680.3	72459.1	[228][M]-		1.43829e-08	8.61394e-08	5272.83	69867.8	3.72798
978.758	48.4576	534.842	170.511	7609.22	2322.96	974.76	66.4987	19662.8	20941.9	17954.8	26579	22314.1	29506.5	[549][M+2]-		2.03778e-06	5.07119e-06	1946.47	22826.5	3.55178
338.879	49.6703	498.925	1253.1	1137.08	1478.99	893.979	1941.79	11444.6	9047.05	11663.6	23429.9	10291.9	17387.3			0.000216746	0.000312504	1200.64	13877.4	3.53085
765.31	47.8173	73.4838	17.0584	724.137	2005.9	312.383	936.054	7112.57	7155.06	5496.9	9102.28	6129.8	10222.9			5.95973e-06	1.30444e-05	678.17	7536.59	3.47419
355.855	66.7406	56.6027	878.022	1804.16	2636.99	4121.17	2246.18	18052.8	19166.1	16321.9	23129.2	24781.7	26702.4		[M-2H+K]- 318.892	6.99952e-07	2.01838e-06	1957.19	21359	3.44799
757.823	48.2205	7062.9	3880.67	4474.16	2383.47	1485.17	1900.94	33520.5	36422.3	33340	41415.8	36030.3	41996.6		[M-H-CH3]- 773.86	3.36756e-09	2.96019e-08	3531.22	37120.9	3.39399
536.883	48.255	76056.5	50900.6	52576.2	53792.3	34884.3	36213.7	476808	477622	483578	601127	505761	591162		[M-H-CH4]- 553.926	3.01573e-09	2.69438e-08	50737.3	522676	3.3648
834.766	48.1617	1438.52	2221.09	817.689	2232.57	1957.04	1570.34	20135.4	19346.9	11576.8	20657.3	18066.9	15415.8		[M-2H+K]- 797.819	6.32347e-07	1.83313e-06	1706.21	17533.2	3.36122
668.841	47.6301	2704.53	1724.29	1200.55	562.439	677.514	351.739	11386.6	11910	9684.71	13363	10850.2	14040.4			5.90118e-08	2.51261e-07	1203.51	11872.5	3.3023
682.813	47.8025	7992.91	4267.15	6028.5	4907.07	224.92	1261.42	44652.2	39067.9	28008.6	51436.3	42357.9	37748.2		[3M-H+Cl]2- 443.884	8.61051e-07	2.44413e-06	4113.66	40545.2	3.30104
298.247	1223.71	32274.4	37884	21551.2	26598.5	30371.7	33974.5	256076	272349	286977	303499	321555	352142	[88][M+1]-		4.26227e-09	3.57375e-08	30442.4	298766	3.29486
370.088	54.9709	65.9891	367.605	1151.39	475.251	3906.74	1946.76	10831.8	10109.8	9408.95	14385.1	16028.5	16849.6	[148][M+1]-		1.08912e-05	2.18102e-05	1318.96	12935.6	3.29388
297.244	1223.66	168296	182747	127819	140101	165492	185314	1.32341e+06	1.38065e+06	1.47542e+06	1.61868e+06	1.68163e+06	1.86288e+06	[88][M]-	[M+Cl]- 262.274 [M-H]- 298.251	1.19617e-08	7.58038e-08	161628	1.55711e+06	3.26812
418.289	1202.23	7921.09	11205.1	11547.2	12605.4	16823.5	22044.1	116878	124172	129545	137206	135476	139161	[198][M+1]-		6.13491e-11	1.75975e-09	13691.1	130406	3.2517
321.145	357.606	2225.5	2053.07	421.111	3818.98	7881.61	2682.71	17249.6	42787.1	5607.88	38271	18258.9	54866.7			0.00653789	0.0069322	3180.5	29506.9	3.21373
454.202	1202.51	84.5948	1076.34	2002.96	2774.69	1936.14	1732.85	12725.1	12741.2	16001.2	17075.9	14204.6	16088.1			2.35908e-08	1.21292e-07	1601.26	14806	3.2089
180.973	48.8427	22877.6	27399.2	30557.1	25386.3	31887.6	27371.3	214254	226496	201711	255966	232042	258798			8.92482e-10	1.13117e-08	27579.9	231544	3.0696
300.067	1199.26	40.659	1511.94	1452.63	1928.74	375.888	1326.55	8222.51	8478.5	9186.78	8975.08	9056.53	11516			5.19972e-08	2.32283e-07	1106.07	9239.24	3.06233
353.858	66.5908	4355.45	9940.77	8053.31	9362.08	14918.3	8535.92	66798.8	66952.1	65081.1	83069.2	92322.5	86028.4		[M-2H+K]- 316.895 [M+Cl]- 318.892	1.00694e-07	3.73321e-07	9194.31	76708.7	3.06058
763.882	1203.34	4928.19	13683.6	2097.01	5947.96	3053.59	818.027	33342	36763.6	31850.7	45938.7	55027	50949.4			6.93668e-06	1.47675e-05	5088.07	42311.9	3.05587
351.861	66.5036	5487.96	11511	9552.1	11984.3	15895.5	7990.5	76066	75764.5	69135.2	92149.8	104134	98490.9		[M+Cl]- 316.895	1.81586e-07	6.10891e-07	10403.6	85956.8	3.04653
292.072	54.5052	40.1707	680.855	5277.82	1904.59	15385.4	1837.98	37865.5	33634.3	16129.7	38648	38709.1	39886		[M+Cl]- 257.103	4.64824e-05	7.97695e-05	4187.81	34145.4	3.02743
458.348	1197.05	13477.5	11464.7	14303.8	16501.2	18526.7	21610.1	112294	123313	128095	135350	138230	138633			2.06153e-10	4.49413e-09	15980.6	129319	3.01654
346.099	51.0504	5313.84	5483.35	7364.31	5419.22	9628.96	3804.56	59635.1	63898.7	21769.1	36971.2	69268.3	46649.8			0.000159463	0.000236805	6169.04	49698.7	3.01009
650.259	1206.76	1242.86	808.62	814.831	3017.59	2811.55	1408.44	11465.4	14679.5	12622.8	13296.1	13266.7	14176.8			3.87234e-09	3.29754e-08	1683.98	13251.2	2.97618
501.95	66.4068	14666	11912	59671.8	133813	123364	141820	642226	649315	527123	712005	569373	703865	[284][M]-	[M+Cl]- 466.981	5.4688e-08	2.3844e-07	80874.5	633985	2.97069
417.285	1202.42	44107.8	48798.1	57009.5	62835	87840.1	101907	465705	494875	512432	543350	547815	562604	[198][M]-		1.85089e-10	4.20306e-09	67082.9	521130	2.95763
394.067	54.9939	205.216	357.842	1899.79	931.733	2374.13	1617.18	9433.43	7021.37	8352.21	7848.5	13557.7	10556.4			1.14815e-05	2.28373e-05	1230.98	9461.59	2.94227
231.06	51.3545	156.997	8149.92	12537.7	13930.6	25459.4	16746.9	106848	120282	134866	43086.5	111427	59771.6			0.000270567	0.00038301	12830.2	96046.9	2.90419
832.791	48.2198	769.393	2288.63	3620.37	13481.4	3612.59	3697.19	31210.9	29496.2	26652.3	44387.5	32796.4	39968.6		[3M+2Cl]2- 531.878 [M+Cl]- 797.819	4.50464e-06	1.00205e-05	4578.25	34085.3	2.89628
153.869	55.6166	4448.67	5778.44	3580.13	9283.57	8378.06	13073.2	56385.2	54798.4	58675.7	54717.7	53497.7	52896.2			6.78537e-11	1.84901e-09	7423.68	55161.8	2.89346
530.867	47.7806	14373.7	8574.74	13232.3	6024.71	8560.6	3591.56	68173.9	63766.7	51346.2	72117	65910.3	70531.7		[M-H]- 531.878 [2M-3H]3- 797.819	1.73571e-08	9.66046e-08	9059.59	65307.6	2.84973
588.897	47.8025	73001.2	29196	15562.9	8922.26	15473.2	7851.07	149871	151827	223378	190977	159569	195585		[M+Cl]- 553.926	1.96239e-06	4.90598e-06	25001.1	178534	2.83614
155.866	55.6166	3142.06	4250.37	1398.42	6643.49	6651.61	12566.3	43997.6	39635	46186.2	39045.3	37198	41223.3			1.10323e-08	7.15786e-08	5775.38	41214.2	2.83515
224.827	57.9282	449.645	4004.26	9851.8	8719.34	10952.4	14659	71478.8	67273.4	21893.6	59404	58922.5	66107.8		[M+Cl]- 189.86	7.48782e-05	0.000119323	8106.07	57513.3	2.82682
447.908	46.8998	1138.96	1834.69	971.151	685.459	1455.59	804.154	7059.53	8359.97	7089.4	9136.92	8102.11	7865.4	[228][M+1]-		4.76771e-09	3.712e-08	1148.33	7935.56	2.78879
177.845	57.8551	4148.27	2907.01	3125.2	4735.04	4131.92	6770.83	29851.9	28432.8	37500.1	25721.3	26767.8	29338.1			6.3449e-08	2.65998e-07	4303.04	29602	2.78226
323.295	1242.49	105.209	431.909	39.929	11472.6	565.635	564.291	14040	13412.1	15005.3	16555.2	14844.6	16112.3			5.60633e-05	9.28708e-05	2196.6	14994.9	2.77113
843.27	882.838	2186.82	8243.03	10120	14709.1	13040.7	12969.3	61199.6	64498.3	68109.6	75832	73153.6	73847.3			2.53776e-09	2.40337e-08	10211.5	69440.1	2.76557
339.074	55.0928	270.861	1656.96	9918.1	1731.17	7604.49	2243.72	24630.9	18761	21528.7	25098.9	32280.5	35794.5		[M+Cl]- 304.106 [M-H-C2H4]- 368.115	2.66915e-05	4.80095e-05	3904.22	26349.1	2.75465
254.916	50.4756	1410.12	7652.93	9743.82	7131.59	8253.02	8164.93	34790.9	34243.9	41491.7	74734.9	34323.3	64602.9			0.000269479	0.000382464	7059.4	47364.6	2.74619
505.944	66.0839	13492	22330.4	15720.4	35003.7	36631.9	45084.6	184455	192558	156999	205706	165703	204562	[284][M+3]-		1.71758e-08	9.66046e-08	28043.8	184997	2.72175
600.856	47.1082	2966.4	1716.81	3068.49	3329.49	2121.01	2343.78	16252.6	17231.6	12960.1	20943.9	16559.4	17546.7			1.11904e-07	4.06584e-07	2591	16915.7	2.70678
368.089	55.0417	131.852	500.11	3615.02	1659.39	10556.5	8690.93	23958.4	23008.4	18812.4	28558	32939.3	35090.1		[3M-2H]2- 246.055	2.54665e-05	4.64189e-05	4192.3	27061.1	2.69041
312.067	1195.34	1421.46	937.855	763.948	1460.19	1651.42	1610.73	7358.43	8311.28	8643.46	8318.81	9195.63	8642.49			2.96163e-10	5.2641e-09	1307.6	8411.68	2.68547
369.085	55.0561	12317	4582.02	18797.7	9197.32	39323.1	12193.9	90611.3	78588.2	71102.5	107539	119915	138198	[148][M]-	[M+Cl+HCOOH]- 288.109 [M-H+HCOOH]- 324.089	2.55955e-05	4.64985e-05	16068.5	100992	2.65194
265.923	1306.99	7598.35	16259.4	8797.22	8129.01	11387.6	12340.3	42637.2	90147.5	48318.4	68019.4	105353	48258			0.000332913	0.000464035	10752	67122.3	2.64219
223.985	51.6369	1558.34	19727.8	9013.58	3688.92	5138	2403.02	29540.3	26114.7	18803.9	73406.5	37062.6	72718.9			0.00545899	0.00593842	6921.62	42941.2	2.63318
349.09	61.343	9367.34	12399.4	17803	12366.2	19062.5	12249.1	73504.2	75628.7	64971.6	115995	78815.2	105984		[M+Cl]- 314.121	6.57674e-06	1.41673e-05	13874.6	85816.5	2.62881
352.093	55.6238	61.3026	3093.89	19973.1	14319.5	26743.1	32660.7	117291	96109.2	19491.7	95351.4	124729	143956		[M+Cl]- 317.121 [M-H-CH3]- 368.115	0.00110499	0.00138124	16141.9	99488.1	2.62371
416.144	1253.86	866.099	1897.75	3116.95	97.1296	4608.52	8658.48	19997.8	14840.1	19054.1	20209	21421.4	19752.2			1.37685e-06	3.67835e-06	3207.49	19212.4	2.58252
270.891	49.6703	2493.25	2984.77	2910.95	2770.51	5718.52	5522.24	15404	17196.8	15648.8	38224.1	16104.1	30838.8			0.00103922	0.00130501	3733.37	22236.1	2.57435
173.978	1307.64	21383.7	37.415	433.148	984.197	6963.46	81926.5	86032.2	103116	177604	129343	85335.4	83629.4			0.000964781	0.00122565	18621.4	110843	2.57349
672.858	47.8025	50340.6	41037.2	55008.8	24590.4	51991.1	24192.2	212456	220788	268742	257791	225876	274971			1.50358e-08	8.90708e-08	41193.4	243437	2.56307
683.303	1156.87	4483.83	2568.65	10606	2419.13	44786.5	138.468	50201.5	75690.6	5175.81	80471.2	81413.6	84964.5	[393][M+2]-		0.00472424	0.00520143	10833.8	62986.2	2.5395
380.165	1224.22	10431.4	5617.83	6348.69	7174.99	12371.4	13113.8	49241.7	46797.1	49530.9	53245	58066	60983.6		[M+Cl]- 345.196 [M-H]- 381.172	1.23152e-08	7.71469e-08	9176.36	52977.4	2.52938
503.947	66.3937	117759	73229.9	60629.3	127132	115937	137366	605676	625007	496525	675671	541489	662264	[284][M+2]-		1.99972e-08	1.08614e-07	105342	601105	2.51254
242.08	54.5617	2632.54	16379.4	15120.8	15842.7	63800.7	6716.1	115542	109161	61905.9	121763	127974	128874		[M-H-CH2]- 257.103	5.78073e-05	9.51812e-05	20082	110870	2.46489
393.171	1309.99	113.089	35592.1	148.589	388.803	104.093	81	30552.3	32687.5	35404.8	36083.4	31966.7	33249.6			0.00102914	0.00129834	6071.28	33324	2.45649
469.969	66.4848	4265.51	10758.5	8459.56	21399.1	17791.4	28680.7	84743.6	86585.3	77493.3	87374.9	72035.7	88993.7	[249][M+3]-		4.17213e-08	1.91076e-07	15225.8	82871.1	2.44435
470.899	47.1572	14801.1	13127.3	13398.5	10792	11282.7	9754.52	59295.1	63787.8	52865.6	75874.1	65938.2	79642.3	[253][M]-	[M+Cl+NaCOOH]- 367.941	1.43657e-07	4.98682e-07	12192.7	66233.8	2.44155
682.3	1156.52	18125.6	17656	32758.5	11381.6	180579	5328.57	193031	275602	20513.7	297858	300852	318993	[393][M+1]-		0.0055189	0.00599163	44304.9	234475	2.4039
720.308	1156.61	16112.4	16342.2	30037.4	10917	167715	3858.54	175357	251845	16764.4	265269	278984	290787			0.00608297	0.0065132	40830.4	213168	2.38427
263.925	1306.86	5418.25	19169.1	16530.1	18279.2	14414.3	16098.3	56237.9	67472.2	86803.6	64860.8	121993	70473.2			8.33498e-05	0.00013091	14984.9	77973.4	2.37947
681.297	1156.55	66922.8	63908.8	113692	45843	577941	23461.5	633806	903650	80112.2	962799	986820	1.06629e+06	[393][M]-	[M+Cl]- 646.327 [M-H]- 682.304	0.00500505	0.00546644	148628	772246	2.37735
302.82	14.1086	63.3477	46.3678	16284.3	49.6621	37.0221	139.217	14882	14689.3	14096.6	12347	14611.4	15302.2			0.00176717	0.00210745	2769.99	14321.4	2.37022
397.168	1223.95	122790	40081.2	43777.4	48088	57950.5	64554.4	286397	302224	317290	339748	342561	355547			2.18174e-08	1.15442e-07	62873.6	323961	2.36529
490.826	47.9703	194.137	2105.2	1782.87	2434.99	2140.46	3976.97	8273.1	8941.33	6694.12	15387.9	14287.6	11348.1			0.000171205	0.000251501	2105.77	10822	2.36155
721.199	66.3245	17030.2	15539.4	23638.7	6746.57	18324.8	5817.93	64104.2	63789.1	35713.4	113211	72232.2	97351.8	[414][M+2]-		0.000407199	0.000560413	14516.3	74400.3	2.35764
639.286	1048.24	12039.3	12192	14506.9	5481.79	166704	1433.17	186223	189025	14309.8	201896	215297	260215			0.00826574	0.00849968	35392.9	177828	2.32895
141.868	57.6731	1553.18	1498.72	105.961	3792.85	1998.95	6740.72	11614.4	16032.8	11006.9	10265.6	14533.3	14560.7			1.67176e-05	3.1857e-05	2615.06	13002.3	2.31385
258.071	51.6422	423.726	2130.04	5680.67	4024.24	9089.6	4302.83	25871.1	29490.5	25628.4	8962.25	25109.6	11402.1			0.00111981	0.00139337	4275.18	21077.3	2.30163
395.064	54.6569	1131.98	4426.64	18243.5	7002.45	16846	7558.93	40887.3	30267.2	39792	43914.4	64561.3	50452		[M-H]- 396.068	6.93905e-05	0.000111887	9201.59	44979	2.2893
808.833	47.8099	41209.6	16152.1	14524.2	15266.7	15881.5	18054.7	82996	85870.4	122371	105664	88994.2	103546		[M+Cl]- 773.86 [M-H-CH4]- 825.874	1.06071e-06	2.91963e-06	20181.5	98240.3	2.28328
486.874	47.7173	21798.6	17495	19405.1	15917.6	12395.8	13595.9	79268.7	73973.4	49577.2	104409	81248.4	96352.8			1.08324e-05	2.17847e-05	16768	80804.9	2.26873
714.839	47.7193	3611.92	4427.23	4668.4	3728.97	2706.31	3527.33	14917.8	18803.1	17900.6	17292	18991	20117.2			5.74991e-09	4.17827e-08	3778.36	18003.6	2.25245
719.201	66.1799	42738	42606	59175	33843.4	50142.5	21371.4	168611	175091	95395	295180	192046	262046	[414][M]-	[2M+Cl]- 342.116	0.000358849	0.00049764	41646.1	198062	2.2497
750.287	1156.87	5162.42	6947.38	11113.6	3969.43	62653.4	60.902	58363.2	84722.6	4806.05	88442.1	92695.2	96409.5	[438][M+1]-		0.00888436	0.00905042	14984.5	70906.4	2.24244
467.971	66.4848	42939	73242.1	56682	134093	120774	175619	488744	501516	441579	499908	421341	501568	[249][M+2]-		4.06422e-08	1.87712e-07	100558	475776	2.24225
397.08	55.7141	10508.2	63109.2	451798	216204	478968	257566	1.0731e+06	775573	127591	1.78989e+06	1.49588e+06	1.65887e+06	[179][M]-		0.00704978	0.00740294	246359	1.15348e+06	2.22716
365.231	1223.52	25309.8	28822.2	21114.7	21837.4	21087.7	23097.3	95283.5	99537.6	107847	108805	114670	123013		[M+Cl+NaCOOH]- 262.274 [M-H+NaCOOH]- 298.251	2.39639e-09	2.3322e-08	23544.9	108192	2.20012
465.973	66.0839	83025.9	142207	126408	228716	211233	263405	818267	849966	734781	861887	716270	857072	[249][M]-	[M+Cl]- 431.004 [M-H]- 466.981	1.5609e-08	9.12011e-08	175833	806374	2.19725
398.086	55.7072	3479.02	10354.5	54395.4	26800.6	65084.4	31867.1	135906	84674.4	43964.7	247297	165555	195298	[179][M+1]-		0.0050724	0.00552892	31996.8	145449	2.18452
758.562	1298.41	78821.4	53496.2	12301.9	31742.2	139744	218885	473954	291221	513631	636946	272164	243111			0.00140673	0.00171514	89165.1	405171	2.18398
166.833	55.6166	307.118	2703.17	3161.1	3131.83	4230.09	3212.37	12964.8	13006.8	12892.6	12510.6	11681.8	12546.6			1.00852e-08	6.71221e-08	2790.95	12600.5	2.17466
396.083	55.7038	2963.39	16525.1	107662	51366.9	119545	63989.9	259699	185118	32343.9	414716	350897	385029		[M+Cl]- 361.119	0.00678059	0.00714951	60341.9	271300	2.16866
252.904	1196.96	1603.99	4523.23	6001.13	5174.67	4325.21	6849.58	27018	18141.5	19299.4	17192	26461.2	17527			1.05682e-05	2.14066e-05	4746.3	20939.9	2.14138
749.284	1156.61	18173.1	20600.5	37544.1	13290.4	189307	5148.57	171125	239882	17487.6	259976	273485	288684	[438][M]-	[M+Cl+NaCOOH]- 646.327 [M-H+NaCOOH]- 682.304	0.00979715	0.00981515	47344	208440	2.13838
383.101	55.115	1213.17	26400.1	265737	184673	284194	297450	852630	754231	183124	755155	1.00586e+06	1.09662e+06	[162][M]-		0.00176192	0.00210581	176611	774604	2.13288
458.123	671.397	3189.71	13548.4	27267.5	66858	133567	212270	327508	332460	313523	333654	327753	337385			2.02662e-05	3.76965e-05	76116.6	328714	2.11055
377.086	66.036	2.09171e+06	2.26432e+06	3.00792e+06	2.27693e+06	2.83903e+06	1.76804e+06	8.81272e+06	9.21919e+06	6.04221e+06	1.36837e+07	1.00909e+07	1.3091e+07	[158][M]-	[M+Cl]- 342.116	6.1069e-05	0.000100249	2.37466e+06	1.01566e+07	2.09663
172.023	50.8343	2811.1	7776.04	12440.4	10892.7	16122.7	13284.8	49615.2	54078.1	47167.4	30462.4	52829.3	36169.4			1.28175e-05	2.50378e-05	10554.6	45053.6	2.09377
251.979	52.5575	3615.15	9406.34	22192.4	19857.3	19289.9	23227.8	63958.9	65150.7	40366.5	88398.4	72444.4	86237.5			4.99957e-05	8.45335e-05	16264.8	69426.1	2.09372
466.976	66.0528	11121	24581.2	11742.8	39849	36976.4	51555.9	125226	129688	112444	132705	112954	133135	[249][M+1]-		2.21198e-07	7.30624e-07	29304.4	124359	2.08532
679.193	84.7674	11365.4	9549.2	13150.4	4130.09	17584.6	116.409	35526.9	33172.1	5847.05	61892.8	38057.6	59516.2			0.00679532	0.00714951	9316.02	39002.1	2.06577
379.083	65.919	704253	770588	1.07304e+06	798491	1.00022e+06	593917	3.0495e+06	3.13022e+06	2.06565e+06	4.59981e+06	3.4057e+06	4.40638e+06	[158][M+2]-		5.34383e-05	8.9337e-05	823417	3.44288e+06	2.06392
378.089	66.0685	275039	309594	407112	323695	392720	239904	1.21015e+06	1.24666e+06	817763	1.82379e+06	1.33401e+06	1.7092e+06	[158][M+1]-		4.65444e-05	7.97695e-05	324677	1.35693e+06	2.06327
317.882	66.6325	17899	38975.5	38762.1	44413.1	52492	37373.6	144106	143015	139756	169784	188156	172587		[M-H]- 318.892	1.48358e-07	5.11741e-07	38319.2	159567	2.05803
199.805	55.6788	80765.8	407448	580562	490430	622733	363489	1.69172e+06	1.80258e+06	1.78838e+06	1.78304e+06	1.70376e+06	1.825e+06	[19][M+2]-		1.64371e-08	9.4297e-08	424238	1.76575e+06	2.05733
384.104	55.4489	294.848	4284.19	39999.9	15173.9	43405.9	44168.7	117385	104558	11094	102375	135692	140679	[162][M+1]-		0.00417891	0.00462185	24554.6	101964	2.05399
201.802	55.6455	17427.3	87899.3	125963	107291	138302	80970	373602	397674	386499	385184	363560	384118	[19][M+3]-		2.01285e-08	1.08614e-07	92975.3	381773	2.03779
380.086	65.9002	90843	103229	137555	105434	132584	80300.7	392994	402248	267110	588970	442285	550502	[158][M+3]-		4.4252e-05	7.6563e-05	108324	440685	2.02439
162.839	55.8864	26311.2	87778.5	134820	104872	132176	81640.5	364148	398234	370939	400284	361840	407039			2.14005e-08	1.14346e-07	94599.6	383747	2.02025
382.103	54.9943	540.348	7976.46	66564.2	48503.8	66750.5	82573.2	215076	176491	51275.4	178112	234562	246660		[M-2H+Na]- 361.119	0.00153928	0.00186839	45484.7	183696	2.01387
198.808	55.6238	3647	16891.5	24819.9	20971.8	26187.1	14870.7	69919.1	71494.2	73799.9	73841.2	69752	73103.7	[19][M+1]-		2.27766e-08	1.19177e-07	17898	71985	2.0079
379.185	1267.6	6363.54	8148.89	1255.74	104.81	7195.75	4746.32	14679.2	16262.2	18828.2	20518.7	20015.7	21467			1.01061e-05	2.06286e-05	4635.84	18628.5	2.00661
1013.5	586.741	904.322	3906.82	2925.36	9333.33	8361.71	8567.22	24353.1	24149	20193.2	20606.5	25204.2	20180.1		[2M-H+Cl]2- 996.506	2.13877e-06	5.27434e-06	5666.46	22447.7	1.98605
367.285	1261.03	651.645	9605.92	9131.46	7038.15	8825.97	10141.3	28716.9	30442.2	30782.1	30611.9	28821.9	29835.5			3.68673e-08	1.73213e-07	7565.74	29868.4	1.98107
326.844	13.9642	114.566	59.9712	14462.1	156.024	10187	81.2203	17439.1	17392.8	14771.6	13944.4	16100.4	19258			0.00119436	0.00147602	4176.81	16484.4	1.98063
209.834	55.6633	58.2118	1631.93	3201.94	4675.85	3717.2	4842.78	11883.8	12330.4	16541.5	7617.87	12286.2	10502.6			9.14798e-05	0.000142041	3021.32	11860.4	1.9729
463.979	65.7767	8741.38	12195.1	6590.83	15493.6	9406.2	21550.8	48631.3	51816.2	44065.9	50819.3	44657	50313		[M-H-CO]- 492.992 [M-H-CO]- 492.992	7.53209e-08	2.97476e-07	12329.7	48383.8	1.97239
193.816	55.6536	8474.71	39907.7	57561.9	47832.4	63215.2	38019.6	161112	170003	172267	168576	156911	165110		[3M-2H]2- 129.872	3.62242e-08	1.71671e-07	42501.9	165663	1.96265
195.811	55.7141	141854	748440	1.08355e+06	942972	1.19113e+06	694425	3.03137e+06	3.20828e+06	3.17394e+06	3.1487e+06	2.96003e+06	3.15275e+06		[M+Cl]- 160.842	4.36436e-08	1.98215e-07	800394	3.11251e+06	1.9593
164.836	55.6533	6350.65	25363.9	38745.2	29909	39023.6	25517.2	108739	106464	109525	110631	101098	104617		[M+Cl]- 129.872	2.51363e-08	1.28031e-07	27484.9	106846	1.95881
546.841	47.7193	10852.7	9782.21	6320.27	5560.58	9873.73	9226.62	33780.9	35134.2	24694.4	36769.6	37038	32937.1		[M+Cl+NaCOOH]- 443.884 [M+Cl]- 511.877	2.7781e-07	8.90626e-07	8602.68	33392.4	1.95666
197.808	55.6788	163966	870498	1.26743e+06	1.10898e+06	1.45486e+06	871877	3.6405e+06	3.8001e+06	3.79038e+06	3.75861e+06	3.47303e+06	3.59435e+06	[19][M]-		5.77949e-08	2.49986e-07	956269	3.67616e+06	1.94271
503.161	84.3831	33573.9	31841.2	9353.33	20144.2	52889.5	17025	111645	103719	38065.3	128587	117235	130757		[M-H]- 504.166	0.000503976	0.00067652	27471.2	105001	1.93442
347.911	62.7576	1672.59	3889.35	3680.37	8533.09	4129.93	8002.93	10551.3	18523.3	21087.9	26616.6	20376.2	16410.7			0.000195478	0.000284095	4984.71	18927.7	1.92492
735.279	974.137	5240.7	1854.85	4161.98	7302.49	7874.36	7749.74	18015	20757.9	20868.1	24731.1	19963.4	25085.5			9.49648e-07	2.66783e-06	5697.35	21570.2	1.92067
114.056	59.6843	1382	7158.77	15312.5	18029	21006.1	16277.8	43129.9	41304.8	70994.9	41350.2	49643.4	49710.9			6.35953e-05	0.000103461	13194.4	49355.7	1.9033
328.904	1188.31	1271.79	9245.74	10296	10592.9	17834.3	21765.7	49604.3	41479	41525.5	51328.8	38792	42716.7			3.8525e-06	8.78499e-06	11834.4	44241.1	1.9024
586.166	1180.77	5140.71	5556.35	5930.03	9607.51	16682.8	19024.4	37103.3	38981.3	42963.8	42330.8	34314.9	33268.7			2.96321e-06	7.02152e-06	10323.6	38160.5	1.88613
160.842	55.8864	24134.9	88568	141764	115216	146216	95228.7	366630	373011	367569	395822	354605	390074		[M-2H+K]- 123.883 [M-H-C4H8]- 217.916	6.26866e-08	2.64839e-07	101855	374618	1.87891
294.953	47.6301	10582	15970.7	24769	25329.5	18227.8	23905.4	66112.1	79805.6	55279.6	74546.9	74502.3	81547.1			5.67084e-07	1.68886e-06	19797.4	71965.6	1.862
549.167	84.3692	36316.7	35534.8	52410	18442.4	59257.8	16704	141497	135365	43515.6	155127	148741	164064		[M-H+HCOOH]- 504.166	0.000623001	0.000820134	36444.3	131385	1.85004
433	66.2422	8414.47	14035.2	9906.73	19350	13591.4	24998	53527.8	58184.6	53822.4	55346	51231.7	50011.8	[209][M+3]-		7.53242e-08	2.97476e-07	15049.3	53687.4	1.83489
711.219	81.3978	2631.3	1733.55	5092.23	2576.87	6341.11	2078.77	15024.2	10466.9	7031.36	13376.8	13766.6	13099.1			0.000103488	0.000158876	3408.97	12127.5	1.83087
778.515	1184.88	128.494	69.8303	5975.33	6933.41	24563	24472.2	40410.1	41150.8	34689.7	35153.1	34959.5	31864.1			0.000321672	0.000449516	10357	36371.2	1.81219
396.891	1184.7	4721.87	15528.1	15089	17136.3	28920.7	36405.4	71994.5	65553.2	69811	69412.7	69888.1	65600.7			1.10162e-06	3.00192e-06	19633.6	68710	1.8072
685.242	873.887	28309.5	29722.7	43798	39181.3	41575.9	50578.9	127553	130807	144047	134117	147381	125522	[396][M+1]-		3.45551e-09	2.98929e-08	38861	134904	1.79554
751.211	66.4661	20240.7	22546	27596.2	24275.3	29647.3	15325.2	71312.5	77241.6	55596.8	98633	80523.1	99316			1.17554e-05	2.32971e-05	23271.8	80437.2	1.78928
214.048	52.6164	2506.12	2205.39	9493.95	11188.1	34244.4	10306.6	38876.4	45604.1	26547.1	38377.5	44656	47463.4			0.000541258	0.000721236	11657.4	40254.1	1.78789
315.884	66.5416	77221.2	70556.5	59476.3	66933.3	74436.3	61614.9	216260	208613	212091	249496	266755	253243		[M-H]- 316.895	2.29607e-08	1.19177e-07	68373.1	234409	1.77753
431.995	66.7516	27112.3	51686.3	43884.4	91445.9	76689	111407	241494	245700	228147	224337	203058	223621	[209][M+2]-		5.56453e-07	1.6663e-06	67037.5	227726	1.76426
822.292	877.371	48982.6	56205.9	66035.8	80325.7	86661.9	91205.4	225393	233350	241688	244613	257956	254656	[477][M+1]-		2.29867e-09	2.27777e-08	71569.6	242943	1.7632
158.847	55.5213	1993.36	5709.14	7929.22	6317.43	8583.78	5873.03	18734	21648.9	19776.2	22670.8	19878	20829.7		[M+Cl]- 123.883	1.25593e-07	4.47434e-07	6067.66	20589.6	1.7627
368.899	1209.45	4866.6	2387.99	2661.41	5346.95	4196.84	6556.14	14782.4	14566.4	14673.5	14146.9	14488.3	14444.9			2.69388e-08	1.34694e-07	4335.99	14517	1.74332
772.112	66.7831	12816.4	18245.6	20230.3	30668.1	29801.8	27742.1	77022.2	79210.6	67611.1	83141.7	73766.3	84456.2		[M+Cl]- 737.143	7.15493e-08	2.88847e-07	23250.7	77534.7	1.73757
381.087	64.0676	21975.9	28398.4	40017	27974.4	47246.4	39987.3	108801	104433	69122.3	136623	120257	146267	[158][M+4]-		4.90055e-05	8.34625e-05	34266.6	114251	1.73733
429.996	66.7569	93160.2	149125	134270	271423	236278	348909	708772	735377	706681	673910	612903	666346	[209][M]-	[M-H]- 431.004	6.17468e-07	1.80925e-06	205528	683998	1.73466
576.862	46.3237	14943.9	11183.3	7530.08	5283.81	6542.18	4507.5	27786.5	23560.3	17942.3	37528.7	28574.8	30421.5		[M+Cl+NaCOOH]- 473.9	0.000110033	0.000168026	8331.8	27635.7	1.72983
210.086	569.927	3843.33	1976.1	3449.33	1611.46	1918.74	5917.33	10072.5	10464.2	9817.46	10452.5	11541.5	9234.18	[29][M+1]-		2.22867e-06	5.44675e-06	3119.38	10263.7	1.71822
205.84	55.7245	526.426	5391.74	12794.4	17745	18859.2	15094.8	37004.4	40427.7	51406.4	33868.5	35291.7	33291.4		[3M-2H]2- 137.899 [M-H+HCOOH]- 160.842 [M-H]- 206.847	6.14972e-05	0.000100649	11735.2	38548.4	1.71582
293.857	78.6369	2490.26	3792.93	2705.14	2617.85	3406.46	6802.75	11677.1	11869.6	8125.56	13888.9	11429.8	13391.8			1.79754e-05	3.38982e-05	3635.9	11730.5	1.68987
178.834	57.8132	1800.07	5894.04	4449.1	6193.13	4892.06	6130.4	17489	20135.6	7202.94	15085.7	16132.7	18647.1			0.00026767	0.000380888	4893.13	15782.2	1.68946
838.278	878.224	57494.6	77057.2	56632.8	72419.2	84305.8	89617.7	219191	226880	224967	229935	241005	242496			4.44054e-10	6.72248e-09	72921.2	230746	1.66189
399.095	54.9432	241.229	25367.7	151994	62245.1	215051	56639.9	221163	200832	161530	320467	346598	353167	[179][M+2]-		0.00330581	0.00377708	85256.4	267293	1.64854
621.852	46.9701	23066.4	23591.2	23251.5	20252.5	14916.9	11911.4	58954.9	56908.4	42553.1	70847.2	60526.4	70699.2			6.30075e-06	1.36266e-05	19498.3	60081.5	1.62357
200.859	1200.63	9513.59	13193.4	11213.1	11224.9	15159.7	16539.2	43363.2	40781.4	37203.5	42780.6	37798.9	32940.6			9.22091e-08	3.48986e-07	12807.3	39144.7	1.61185
726.332	1215.34	4907.58	2315.52	3356.3	6782.47	7630.25	10399.4	17646.4	16614	18126.9	19283.7	17473.4	18465.7	[422][M+1]-		2.62111e-06	6.32082e-06	5898.58	17935	1.60434
366.901	1209.1	3983.72	1169.3	2047.97	6088.26	6737.39	8459.14	14502.2	14229.5	14495.4	14045.4	15078.3	12506.9			1.54405e-05	2.97352e-05	4747.63	14143	1.57481
211.17	1217.39	10417.3	11487.6	13117.7	10598.1	16324.5	14042.4	38414.8	36132.2	38585.8	38305	36315.9	38143.5			3.53753e-10	6.02486e-09	12664.6	37649.6	1.57183
155.873	598.211	8069.67	6520.8	7433.98	7547.24	10595.3	11340	25099.5	24974.6	26326.5	26636.5	22677.7	26313.6			1.09841e-08	7.15786e-08	8584.5	25338.1	1.5615
136.892	56.097	37990.3	27793.6	25286.5	21915.4	29135.7	23540.1	80887.8	78157.2	54311.5	99226.5	83027.2	92889.1		[M-H]- 137.899 [2M-3H]3- 206.847	1.19435e-05	2.35377e-05	27610.3	81416.5	1.56012
134.894	57.5616	144595	110248	99058.6	87096.7	110156	83378.4	313670	298627	212873	375077	318427	341590			6.88548e-06	1.4716e-05	105756	310044	1.55174
323.161	1270.38	14684.5	7366.37	6812.58	1839.76	12492.2	13458.2	25000.5	26222.3	30064.4	27692.3	28163.9	28764.7			7.04367e-06	1.4937e-05	9442.27	27651.4	1.55014
432.94	94.5537	1332.48	2904.19	3172.39	6594.28	5087.55	2697.56	11187.7	12003.4	7791.68	10245	10398	12035		[M-2H+K]- 395.98	3.93284e-05	6.89195e-05	3631.41	10610.1	1.54684
431.001	66.5908	17992	26036.1	24182.1	51308.1	86581.6	64682.8	135814	141217	130299	132486	117314	133381	[209][M+1]-		2.05551e-05	3.81038e-05	45130.5	131752	1.54565
180.813	599.217	12504.3	11874.7	13752.9	14232.5	14139	16333.5	40180.5	38775.7	38421	40479.2	41064	41631.5			2.0215e-11	1.00156e-09	13806.2	40092	1.538
621.165	1186.39	530.014	7405.2	8696.58	10292.6	14603.2	16101.4	27536.6	27797.6	29256.6	27633.4	26495.6	27556.9			1.38848e-05	2.68341e-05	9604.83	27712.8	1.52872
180.973	1308.28	33232.2	46690.7	45207.5	69435.5	61663.9	66265.7	140021	166731	142782	132087	217047	118297			7.94112e-05	0.000125447	53749.3	152828	1.50759
532.069	1185.07	3696.45	5365.37	11156	14556.5	13749.7	20175.6	35903.8	32277.5	35095.2	28248.2	31461.1	31222.8			1.84304e-05	3.46364e-05	11449.9	32368.1	1.49923
197.155	1200.46	9730.85	15753.6	12516.5	13134.4	11611.6	13181.2	36496.9	34123.1	32343.8	35300.1	36715.9	36419.5			1.30798e-09	1.4851e-08	12654.7	35233.2	1.47726
810.83	47.1202	2810.28	4452.39	9706.52	6547.58	4314.97	5740.59	13498	15836.3	19239.7	17036	14269.1	13234		[2M-H]- 405.92	2.64325e-05	4.7701e-05	5595.39	15518.8	1.47171
561.166	66.6267	12337.3	19940.8	22939.2	27007.3	29718.4	20587.2	59612.5	60906.8	50857.3	65241.3	62460.4	67506		[M-H]- 562.175	4.78952e-07	1.44215e-06	22088.4	61097.4	1.46782
850.814	47.1332	14608.5	11191.8	10883.7	5766.91	7351.46	2576.71	19570.3	21982.8	28503	26713.6	23466.4	24297.9		[2M+Cl]- 407.922	3.82815e-05	6.75191e-05	8729.84	24089	1.46435
424.91	46.4134	11647.3	6665.62	35530.2	2735.99	3918.17	2919.81	34249.4	26110.3	19390.3	33900.2	26647.7	34600.6		[M-H-CO2]- 469.909	0.00901804	0.00913538	10569.5	29149.8	1.46358
446.968	1313.1	109.418	9773.21	24.7184	11211	17765.7	20098.4	28171.6	28472	27624.8	28087.5	25119.6	24808.7		[M+Cl]- 411.994 [M-H]- 447.98	0.000648109	0.000851131	9830.42	27047.4	1.46016
301.887	85.495	10600.1	15589.1	9747.52	21687.4	29712.5	10217.7	44398	50509.7	50982.4	35710.6	42927.9	42065.2	[89][M+2]-		3.70429e-05	6.55467e-05	16259	44432.3	1.45037
299.89	85.495	16581.5	25264.1	15959	38337.9	40607.5	17282.4	73919	77476.4	83813	55523.3	67203	62129.5	[89][M]-	[M+Cl]- 264.919	3.32493e-05	5.90256e-05	25672	70010.7	1.44738
828.194	880.262	8197.31	18089.7	32960.5	26898.7	41114.8	58867.3	94048.2	84504.2	83068	66724.2	87628.3	91359.7			7.13946e-05	0.000114441	31021.4	84555.4	1.44663
660.175	1186.82	44.1451	5849.62	5771.49	6414.92	8332.6	7760.08	16299.5	16182.6	15669.1	15554.6	14838.6	14485.5			1.32062e-05	2.56135e-05	5695.48	15505	1.44484
239.201	1266.19	6341.53	10905.8	10085.9	9776.02	14675.8	17802.7	29203.2	30335.6	31747.9	34425.4	31780.9	31791.8			6.11388e-07	1.80112e-06	11598	31547.5	1.44365
144.872	58.7984	9708.77	11648.7	13716.3	11187.9	13356.8	15097.4	32626.1	34016	31169.4	38560.9	32804.5	33423.2			1.57301e-08	9.12011e-08	12452.6	33766.7	1.43915
502.953	66.1027	4427.78	7710.71	70101.5	37713.1	58781.8	22745.1	93153.8	95266.6	75798.1	98291.5	82357.2	99344	[284][M+1]-		0.00062114	0.000819664	33580	90701.9	1.43353
665.213	80.8324	4214.83	8617.11	11165.2	3782.89	8516.47	3107.49	24512.8	13556.5	10617.4	20898	19262.3	16851.9			0.00115693	0.00143301	6567.33	17616.5	1.42355
264.161	1240.59	43409.4	52692.5	48871.8	50295.9	63733.3	69361	130806	134945	143125	154839	155782	160807			5.34606e-08	2.36878e-07	54727.3	146717	1.42271
860.299	877.603	89666.5	90770.1	91280.7	102785	112359	127114	263190	255594	269669	269030	286606	285937			1.16714e-09	1.38281e-08	102329	271671	1.40864
225.186	1239.04	8670.93	11634.7	10687.1	11963.2	14546.5	17236.6	30838.7	32311.6	33724.6	32434.6	34104.6	33795.3			2.87457e-08	1.41139e-07	12456.5	32868.2	1.3998
176.817	598.933	13974.4	13762.9	14998	15745.1	18498.6	22715.2	37934.1	40781.7	46806.4	44097.6	42751.7	48311.1			1.63283e-07	5.52728e-07	16615.7	43447.1	1.38671
136.862	598.939	13175.1	12582	17163.8	17499.7	19900.2	23554.8	42927.1	43010.7	44850.1	43361.2	50217.2	46453.1			8.87253e-08	3.38149e-07	17312.6	45136.6	1.38247
944.807	47.1332	17442.2	28213.7	11217.6	11526.9	12210.5	12287.6	35338.9	37076.7	50340.6	38242	35389.1	41401.8			5.00997e-05	8.45335e-05	15483.1	39631.5	1.35595
481.973	1269.97	1443.96	7702.47	1110.47	705.241	6746.04	5832.98	10566.1	9547.72	10514.1	10818.2	8767.5	9877.58			0.00102619	0.00129762	3923.53	10015.2	1.35197
741.852	47.6747	18320.8	11951.8	9261.52	7617.63	10260.7	8344.03	24264.4	26401.4	30614.7	27658.3	23285.1	30255.6			1.19632e-05	2.35377e-05	10959.4	27079.9	1.30505
194.908	16.9827	49270.4	150	106.46	48836.9	129.558	47103.3	61980.7	58007.8	61713.4	58617.6	58351.3	59222.6			0.00843821	0.0086444	24266.1	59648.9	1.29755
264.933	47.7552	97756.2	92539.2	91266.9	89163.1	113160	115865	249781	249958	187992	271645	248636	264839		[M-2H]2- 531.878 [M-3H]3- 797.819	5.71841e-07	1.69377e-06	99958.4	245475	1.29618
323.079	56.3848	2524.12	5459.3	17087.9	13044.1	10561.1	21573.6	30098.7	29578.6	9956	25148.4	35903.3	41003.4		[M+Cl]- 288.109 [M-H]- 324.089	0.00904385	0.00914453	11708.3	28614.7	1.28922
517.988	1194.68	87225.2	79765.8	75918	73421.9	67861.3	68794.7	199897	190801	186664	178169	176822	172018			1.30601e-09	1.4851e-08	75497.8	184062	1.28568
499.007	1190.98	8016.53	7528.65	7082.93	7222.81	7786.94	8964.03	19433.5	18537.3	18956	18627.9	19408.8	18439.1			1.26427e-11	8.61284e-10	7766.98	18900.5	1.283
804.174	66.508	41405.1	29281.5	22713.6	17529.7	19932.1	14261.1	54779.7	53766.9	44320.8	71114.4	57820.5	69464.8	[465][M+1]-		0.000142561	0.000214629	24187.2	58544.5	1.27529
132.867	598.089	63939.5	69148.6	75392	85186.7	84831.4	100254	165922	186129	195852	202641	193728	202658			5.42266e-08	2.38335e-07	79792	191155	1.26043
328.098	1245.18	4779.69	5801.68	2808.89	4294.59	5622.35	5246.59	11654.4	10093.9	11200.5	11060.9	12317.3	11974			2.98406e-07	9.5106e-07	4758.97	11383.5	1.25822
228.991	65.2826	25975.8	51406.4	51025.8	38134.7	63121.6	39023	108755	105454	95307.5	83788.3	120670	126310		[M-2H+K]- 192.035 [M+Cl]- 194.025	2.26397e-05	4.15442e-05	44781.2	106714	1.25279
362.94	47.5603	85407.7	123779	64869.8	58793.1	55696	56466.5	165630	178360	158152	189488	173611	194479			8.13281e-06	1.70476e-05	74168.6	176620	1.25177
725.328	1215.51	10462.9	12524.8	29282.6	7202.47	23150.9	27003.8	43898.5	40115.2	44080.8	44943.3	43256.6	44657.2	[422][M]-		6.99686e-05	0.000112486	18271.2	43491.9	1.25117
138.911	1190.18	50777.1	52410.5	60629.3	63778.1	76976.2	83187.9	158168	158474	155890	152863	148646	146197			2.55978e-08	1.29174e-07	64626.5	153373	1.24685
188.855	58.1503	5882.18	7784.25	5880.72	11794.9	9352.93	16760.8	25006.1	25357.8	31915.6	16850.6	18777	18280.4		[M-H]- 189.86	0.00111932	0.00139337	9575.97	22697.9	1.24507
601.132	64.3686	89354	65544.6	112981	18561	63198.1	26890.6	157840	137483	45217.8	199919	163361	188623		[M-H]- 602.138	0.00969101	0.00972671	62754.8	148741	1.245
377.134	1255.25	6869.44	11549.6	11482.6	6062.56	18516.2	18717.1	27936.3	29712.3	27970.3	31136.2	28141.6	28522.4		[M+Cl+NaCOOH]- 274.176 [M-H+NaCOOH]- 310.153	2.63597e-05	4.7701e-05	12199.6	28903.2	1.2444
134.865	598.407	74021.9	81849.1	76216.6	87164.2	84641.8	90545.4	210433	166549	211777	185479	209862	184659			7.05867e-08	2.88847e-07	82406.5	194793	1.24111
650.866	47.0827	28991.3	29487.5	25550.1	25541.2	22150.5	27802.5	59052.3	61044.3	64789.6	61397.3	61115	64588.3			2.94707e-10	5.2641e-09	26587.2	61997.8	1.22149
412.036	236.015	40006.6	33249.7	47680.7	21729.4	139416	12788.6	97229.3	92368.1	119333	125030	108993	143387		[M-2H+K]- 375.077	0.00923789	0.00932343	49145.2	114390	1.21884
458.187	69.8844	20328.5	20729.5	28983.6	16820.3	30897.3	10161.4	47539.8	48965.1	27504	62833.4	53613.1	57127			0.000714097	0.000928837	21320.1	49597.1	1.21804
495.111	59.9699	13908.8	11447.9	19983.2	6107.68	21085.4	3578.41	27078.9	27626.6	13291.9	39719.9	32935.6	35894.1		[M+Cl]- 460.142 [M-H-H20]- 514.123	0.00562969	0.00608766	12685.2	29424.5	1.21387
378.917	47.0707	76525.8	74582.3	67059	62134.5	65416.6	59133.5	156602	149816	135235	177211	151819	167448		[M-H-CO]- 407.922	9.65247e-08	3.60315e-07	67475.3	156355	1.2124
885.549	1175.43	486078	421420	426350	477510	537826	569248	1.15302e+06	1.13899e+06	1.1241e+06	1.13309e+06	1.11865e+06	1.08771e+06			2.55857e-10	5.16452e-09	486405	1.12593e+06	1.21088
821.288	879.061	230429	240586	239489	256500	270865	284830	555719	569794	575743	600020	606502	612162	[477][M]-		1.40337e-10	3.32538e-09	253783	586657	1.20892
353.269	1237.74	17139.1	13626.6	12514.7	11550.3	9751.59	11493.5	31454.4	26082.6	29114.6	29998.3	29050.7	29942.4			1.26431e-07	4.47434e-07	12679.3	29273.8	1.20714
373.038	84.8732	23961.4	20263.5	23358	25077.6	31556.3	93.2716	40751.1	42502.8	27979.1	69236	38280.8	67070		[2M-2H+Na]- 176.032	0.00773986	0.00801944	20718.3	47636.6	1.20116
803.172	66.5058	134356	100789	83388	66351.4	83812.3	49574.1	183690	183072	145900	241312	196117	239290	[465][M]-	[M+Cl]- 768.193	0.000163926	0.000242771	86378.5	198230	1.19843
886.553	1176.48	260729	223221	225552	249362	277214	311447	593970	586445	595215	587915	580134	565620			5.91877e-10	8.2711e-09	257921	584883	1.18122
280.898	1170.89	27900.1	59466.7	55339.1	66953.6	83148.3	94436.5	146553	154508	142085	142812	138755	145382			8.83879e-06	1.8386e-05	64540.7	145016	1.16793
508.874	46.1814	12462	14419.6	38344.2	9505.87	30694.2	24751.1	51589.2	43808.7	30980.8	64414.4	46804.8	54457.1		[M+Cl+NaCOOH]- 405.92 [M+Cl]- 473.9	0.00206501	0.00244659	21696.2	48675.8	1.16577
405.155	1258.07	9384.32	5422.96	5534.28	24.9572	4637.04	4257.21	10174.7	10698.6	11517	11441.1	10568.3	11237			0.000651158	0.00085308	4876.8	10939.5	1.16554
381.3	1292.57	7755.81	12074.8	14982.5	8146.04	9453.85	8833.61	20703.8	23460.6	21776.2	22996	23974.7	24257.6			1.64605e-06	4.23159e-06	10207.8	22861.5	1.16325
493.338	1089.61	10293.6	10679.7	10409.4	11536.2	12127.5	17202.1	26556.7	26286.2	25785.6	26842.1	27539.1	27249.6			1.10875e-07	4.0555e-07	12041.4	26709.9	1.14937
285.062	288.605	133407	104306	139400	70497.7	182337	40784.2	204005	221046	136267	393104	228951	304317	[69][M]-		0.00876094	0.00894141	111789	247948	1.14927
411.014	257.051	11366.9	10659.8	16576.3	14120.2	18948.4	14686.2	29949.3	28062.7	26474.3	38472.4	35678.6	32574.6			1.6494e-05	3.15412e-05	14393	31868.7	1.14677
138.02	1174.69	11244.3	25117.4	30187.2	30770.3	25690	31473.7	68873.3	64308.5	51688.6	46885.1	59076.7	49363			6.69784e-05	0.000108318	25747.2	56699.2	1.13891
599.118	1173.44	2968.05	2735.83	5583.32	6297.31	9150.56	3205.51	12441.6	11348.3	10101.9	10645.4	9892.99	11409.2			0.000283528	0.000400318	4990.1	10973.2	1.13685
519.174	885.022	204799	146509	146652	146396	144964	214160	301284	445411	366072	377364	302990	374635	[294][M]-		1.9971e-05	3.72746e-05	167247	361292	1.11119
684.228	66.0257	908003	828258	1.09998e+06	589085	844551	269875	1.49357e+06	1.46818e+06	881985	2.16289e+06	1.69378e+06	2.07582e+06	[395][M+1]-		0.00300772	0.00346556	756625	1.62937e+06	1.10666
263.913	85.431	17726.6	32029.7	21036.3	36511.5	37964.9	17997.3	58686.3	63021.2	68026.9	51458.5	56982.1	53343.6		[M+Cl]- 228.942 [M-H]- 264.919	4.41754e-05	7.6563e-05	27211	58586.4	1.10637
777.289	883.153	133186	133423	138911	153900	169843	183047	309419	325613	337648	325681	334392	319795			4.93626e-09	3.7891e-08	152052	325425	1.09776
383.99	90.5271	3035.52	3280.79	3878.66	2548.38	6374.48	2462.69	7467.44	7563.65	4466.87	9627.19	6825.85	10198			0.00262316	0.00304175	3596.75	7691.5	1.09657
685.23	66.0257	258938	236649	316274	169332	242766	74686.8	427078	421674	247438	618905	477907	583497	[395][M+2]-		0.00328755	0.00376411	216441	462750	1.09626
259.876	78.6739	18697.8	6044.88	7071.56	36292.4	25332.4	38302.1	44838.6	50694.3	37982.3	52899.3	42606.9	52639			0.00241116	0.00281388	21956.9	46943.4	1.09625
348.895	48.5917	29309.7	28782.2	46525.9	32915	62167.9	60971	93851.1	96439.4	57279.9	104784	98613	105340		[M-2H+Na]- 327.914	0.000466071	0.000630294	43445.3	92717.9	1.09365
812.262	879.889	175591	192034	193867	197544	207385	225173	409423	407564	411949	427757	432349	442322	[470][M+1]-		2.43314e-10	5.10024e-09	198599	421894	1.08702
305.26	1257.12	84385.5	41232.4	38609	36892.3	47791.9	50836.2	106536	102625	103932	108418	105034	103949		[M+Cl]- 270.285 [M-H]- 306.263	1.89078e-05	3.54115e-05	49957.9	105082	1.07274
686.233	66.4068	49104.1	44295.9	58306.1	30729.6	45137	13973.6	77942.8	78522.2	44629.5	110491	87957.7	107865	[395][M+3]-		0.00361592	0.00405489	40257.7	84568.1	1.07085
813.259	879.762	164699	168486	182311	201398	197268	212364	381851	386935	393334	395132	397516	403773	[470][M+2]-		2.99426e-10	5.2641e-09	187754	393090	1.06601
683.225	66.0257	3.60906e+06	3.30305e+06	4.49306e+06	2.40921e+06	3.49881e+06	1.10788e+06	5.96364e+06	5.83884e+06	3.51282e+06	8.56674e+06	6.60936e+06	8.02983e+06	[395][M]-	[2M-H]- 342.116	0.00337435	0.00384733	3.07018e+06	6.42021e+06	1.0643
378.072	1202.22	5176.64	4091.72	4069.29	3726.51	3868.86	5177.9	9190.39	9892.87	8769.85	9203.16	7979.33	9411.57	[157][M+1]-		1.89704e-07	6.34286e-07	4351.82	9074.53	1.0602
498.077	1189.63	8982.08	8869.35	11753.6	13719.5	11024.5	10235.3	25917.9	22483.7	22117.5	20331.9	22029.6	21342.3			7.99555e-07	2.28145e-06	10764.1	22370.5	1.05537
387.156	1213.94	24457.1	148086	146949	151339	157694	170420	264705	272731	275906	281097	273663	280363			7.93466e-05	0.000125447	133158	274744	1.04496
515.124	66.9659	176483	220864	322290	131070	218594	44012.4	302811	299127	257284	446774	524784	463281	[290][M]-	[M-H]- 516.128 [M-H-C3H2O3]- 602.138	0.00746152	0.00777539	185552	382343	1.04304
516.128	66.7476	34739.8	40837.2	65503	24897.7	49864	6117.75	63304.2	60181.9	48600.6	91059.6	105484	85411.2	[290][M+1]-		0.00985202	0.00985202	36993.2	75673.6	1.03253
419.964	85.5515	28791.3	32402.4	36404.2	39955.2	47074.7	5966.2	61089.2	63260	56078.9	72889	62294.3	73945		[M+Cl+HCOOH]- 338.988 [M-H+HCOOH]- 374.965	0.000433356	0.000591927	31765.7	64926.1	1.03133
864.567	1176.26	13018.2	58090.9	65693	46535.3	59205.3	57457.8	103963	97291.8	106547	101066	101737	100635			6.46668e-05	0.000104891	50000.1	101873	1.02677
589.212	580.321	16517.2	14080.6	15181.1	8757.43	26997.8	10879.3	31666	28998.5	16832	40334.2	35516.7	34855.4			0.00347248	0.00392636	15402.2	31367.1	1.02611
476.903	1230.4	3959.47	3140.28	2864.69	3003.84	2396.8	4311.61	5703.51	8389.05	6377.46	7308.05	6078.74	6142.24			5.12752e-05	8.625e-05	3279.45	6666.51	1.02348
456.104	65.5008	54418	55324	65693	63259.8	80122	52824.5	121387	124929	106486	139503	125910	135394	[239][M+1]-		1.5124e-06	3.94382e-06	61940.2	125602	1.01991
742.059	1206.75	3553.24	5279.64	4414.95	4390.41	5484.25	4753.78	9535.14	8558.87	10588.6	9207.93	8769.11	9593.7			4.20344e-07	1.27982e-06	4646.04	9375.55	1.0129
953.536	1179.27	71508.3	46406	49830.3	57171.8	54339.2	57669.2	116483	115175	110944	112282	111428	108443			3.40914e-08	1.63254e-07	56154.1	112459	1.00194
178.815	598.357	36634.1	38584.2	34239.7	42077.7	41601.7	57528	80370	76895.3	81867.6	89351	81864.9	91613.6			1.26055e-06	3.38424e-06	41777.6	83660.4	1.00182
817.631	1183.19	22839.7	52196.3	34934.5	38577.9	59514.8	67073.6	114135	73231.9	101681	84681.4	85550.9	89831.5			0.000470098	0.000634167	45856.1	91518.6	0.99695
455.101	66.5121	350234	357901	374940	383033	417626	315474	735378	741115	634626	780467	710509	785501	[239][M]-		8.11304e-08	3.15829e-07	366534	731266	0.996448
493.338	1052.35	6096.84	11990.7	12400.3	12867.7	13375.7	13070.1	24442.2	23931	22409.8	21563.1	23188.1	23671			2.31753e-06	5.63863e-06	11633.6	23200.9	0.995887
377.069	1202.73	19218.9	15499.7	18267.9	16075.5	18058.3	19773.9	36191.4	37910.8	36476.3	34363.2	33073.3	34975.5	[157][M]-		6.20708e-09	4.39332e-08	17815.7	35498.4	0.994608
142.998	74.9155	246377	269414	340270	249184	321503	54247.3	440099	449238	441197	524065	544421	548369			0.000394391	0.000545541	246832	491232	0.992871
250.964	48.3772	18735.3	20463.6	18426.3	21662.3	21371.2	22063.4	39460.9	39912.7	39744.1	41775.1	38815.6	43301.5			1.09322e-09	1.32401e-08	20453.7	40501.7	0.985622
392.088	1214.85	8859.01	7607.53	5124.12	7041.11	5813	7554.14	14649.9	15177.1	13034	14983.7	12539.7	12776.2			3.04357e-06	7.14977e-06	6999.82	13860.1	0.985547
729.23	66.0257	158291	137225	170408	94201.4	128918	41822	226350	216756	132331	320035	242699	308584			0.00558598	0.00605241	121811	241126	0.985143
194.061	701.89	7185.57	6928.96	3147.65	6884.53	6450.98	10695	7182	12122.5	13798.7	17793.9	11410.9	19212.2			0.00841887	0.00864084	6882.13	13586.7	0.981269
684.238	873.024	259896	274887	275517	292206	291308	305808	546382	553207	545426	561872	566668	568212	[396][M]-		8.56438e-12	7.77931e-10	283270	556961	0.975397
222.91	79.6911	13756.9	14298.2	13845.8	15005	15857.4	19023.5	30113.6	32297.7	25550.1	31452.2	30329.2	29802.2		[M+Cl]- 187.945 [M-H]- 223.921	3.77789e-07	1.16986e-06	15297.8	29924.2	0.967987
698.792	46.3237	18121.1	14385.8	17649.6	16797.4	15392.2	20221.9	36926.6	32972.5	26187.1	35140	34529.1	34075.1			3.0282e-06	7.14446e-06	17094.7	33305.1	0.962196
578.868	46.4355	11937.6	6139.23	5490.71	5477.95	4027.48	5459.6	9622.95	13906.4	13471.2	11172.5	13296.2	13155.2			0.00109306	0.00136947	6422.1	12437.4	0.953569
776.286	883.674	591886	628298	624483	667376	676208	700888	1.22787e+06	1.23677e+06	1.24665e+06	1.26262e+06	1.27785e+06	1.27685e+06			1.63075e-11	8.88759e-10	648190	1.25477e+06	0.952933
794.864	1307.63	27010.7	45496.4	12480	15117.1	44857	43033.3	85278.7	68934.7	51285.9	55674.6	47609.7	54730.8			0.00617009	0.00659353	31332.4	60585.7	0.951322
711.313	1202.51	12467.6	10967.5	12741.3	15313.4	17599.6	21247.4	29259.6	29810.8	26441.7	29622.9	27913.8	30598.5			9.00078e-06	1.86518e-05	15056.1	28941.2	0.942774
457.223	1173.49	47338.3	38053.1	40927.6	31841.1	31709.4	23725.4	70644.3	64726.5	68734.6	72268.8	68926.3	65177			3.60384e-06	8.32243e-06	35599.1	68412.9	0.942426
644.853	45.5997	25137.2	14386.5	10686.6	8110.25	8785.02	6825.38	22759.8	24173.1	16848.5	28629.4	22415.6	26188.1			0.00602841	0.0064766	12321.8	23502.4	0.931593
956.535	606.36	10027.2	12344.5	14437.2	19285.1	17603.3	23703.8	28251.6	31951	31392.6	32504.7	30721.4	29867.4			4.52801e-05	7.80938e-05	16233.5	30781.4	0.923084
320.187	1222.8	7400.4	9603.08	14733.9	14422.1	9666.8	11926.5	19730	21838.6	22305.4	22398.6	20463.7	21677.2			1.23485e-05	2.42084e-05	11292.1	21402.3	0.922445
775.282	883.571	1.27742e+06	1.36072e+06	1.43022e+06	1.48669e+06	1.56077e+06	1.6439e+06	2.68924e+06	2.76207e+06	2.83993e+06	2.72905e+06	2.7738e+06	2.77836e+06			7.15384e-10	9.50937e-09	1.45995e+06	2.76207e+06	0.919829
351.156	1231.03	16852.8	20189.6	14800.5	18364.6	16857.8	17388.3	30683.7	32854.4	32741.3	34446.9	32865.5	33007.6			8.21538e-09	5.72422e-08	17408.9	32766.6	0.912396
136.862	1170.86	19900.3	13427.9	34555.7	37057.6	35416.3	44289.6	54453.1	56987.9	61619.4	51291.9	66673.3	55622.5			0.00044095	0.000600794	30774.6	57774.7	0.908699
219.051	120.833	94793	99925.3	106473	114143	111322	111387	194244	201937	188849	194957	206401	207244	[31][M]-		1.08116e-09	1.32401e-08	106341	198939	0.903631
605.877	46.9355	47803.2	36342.1	29132.5	24666.5	24924.2	23446	53276.9	56552.3	52887.1	61115.8	57097.9	67552.5			0.00012526	0.000190689	31052.4	58080.4	0.903347
454.976	73.8365	29668.3	30745.2	23633.8	29215.2	25760.4	28544.8	15074.9	16137.4	10923.3	15392.9	14427.7	16976.9			2.78206e-06	6.62106e-06	27927.9	14822.2	-0.913953
320.953	74.2151	362896	368941	387802	367358	320900	339232	191825	192094	148885	200806	198031	204855	[105][M+1]-		1.25844e-07	4.47434e-07	357855	189416	-0.917819
578.019	582.649	6424.62	6074.37	6929.85	5807.57	6691.33	5459.38	3577.25	2627.09	2806.9	3932.27	3313.03	3418.87			1.91007e-06	4.81939e-06	6231.18	3279.23	-0.926147
296.978	1303.57	26541	30176.1	29491.9	32774.9	35171.1	34216.6	17192.9	20653.5	16754	16201.7	15594.3	12678.1			5.14109e-06	1.13437e-05	31395.3	16512.4	-0.926995
116.007	75.2538	141292	127100	136041	96019.7	87136.7	64174.3	53447.4	50599.2	35260.7	72923.3	59488.7	70050	[2][M+1]-		0.00382121	0.00426754	108627	56961.6	-0.931325
71.0138	74.714	582975	511234	561353	400945	354130	262996	219238	215782	151036	289503	233999	287384			0.00343692	0.00391048	445606	232824	-0.93653
388.917	73.9808	63604.5	57982.4	61516.6	50036.3	46499.2	38162	26861.2	27816.5	19123.8	31703.5	28187	31919.5			0.000192129	0.000279974	52966.8	27601.9	-0.940322
89.0241	73.3349	69082.7	69882.5	85834.3	63779.8	59966.9	50737.3	41340.5	6984.33	19967.7	49222.5	41812.7	47217.5		[M-H-CO2]- 134.022	0.00345383	0.00392154	66547.2	34424.2	-0.950955
274.025	73.3566	238117	209530	211124	161368	155234	117597	86446	92480.7	49780.8	118475	95842.9	119727			0.00184839	0.00219951	182162	93792.1	-0.957682
241.039	596.348	19269.8	18226.6	18937.3	10431.4	17586.1	21192.4	9500.49	10379.3	11090.2	8517.97	8171.98	6619.41			0.000421073	0.000576595	17607.3	9046.56	-0.960729
275.022	73.3566	985282	842839	897859	656954	607346	479869	335309	366713	200981	488665	401281	499480			0.00256454	0.00298011	745025	382071	-0.963446
295.921	125.438	41775.7	40646.8	40854	32474.7	24399.6	30599.5	19234.6	18986.7	19258.9	18395.8	16670.3	15463.4		[M-H]- 296.928	0.000175687	0.000257275	35125	18001.6	-0.964375
244.939	83.3732	38136.3	36612.2	36562.6	28908.2	18952.1	23715.5	16417.4	13881.8	15276.6	16638.1	15345.2	15993.6			0.0010368	0.00130498	30481.1	15592.1	-0.9671
391.915	74.1493	64848.4	60435.4	66947.2	52722.9	49546.1	41909.6	28943.7	26777.7	21199.3	31649.7	30688.6	32571.4			8.14408e-05	0.000128281	56068.3	28638.4	-0.969233
390.915	74.0764	41520.4	39291.4	39507.6	30407	25959.3	24258.4	17492.2	16299.9	11677.2	18794.8	18810.6	19431.2			0.000563642	0.000745594	33490.7	17084.3	-0.971087
100.933	1205.78	449577	260087	353250	203597	228688	409233	175793	158307	163266	154380	154281	164662			0.00377436	0.00422388	317406	161781	-0.972281
402.99	1210.63	5789.7	7044.26	4868.39	6886.63	5206	6321.02	3362.43	3137.58	3784.15	2767.67	3530.04	1757.15			8.49414e-05	0.000133026	6019.33	3056.5	-0.977721
430.973	1172.82	138515	75198.8	70455.9	68327.6	64475.3	62502.2	41370.9	42589.2	41357.9	40827.7	39045.7	37964.1		[M-H-C2H4]- 460.004	0.00781877	0.00807052	79912.5	40525.9	-0.979577
574.244	1173.85	50895.9	56275.3	50573	53271.3	51488.9	49698.4	27880.3	25039.2	25132.7	22397.2	30147.9	27685.4		[M-H]- 575.251	8.88252e-09	6.05122e-08	52033.8	26380.5	-0.979979
394.915	73.9711	103324	97470.7	105852	82250.7	78082.9	66585.4	44413.8	44818	32042.5	51521.7	45237.4	52302.7		[M-H]- 395.927	9.87662e-05	0.000152486	88927.6	45056	-0.980911
539.14	1190.81	38686.1	28759	29676.3	28214.4	30245.9	29876.3	15952.7	18691	15842.6	14564.1	14408.5	14395	[307][M+2]-		4.75969e-06	1.05448e-05	30909.7	15642.3	-0.982601
392.915	74.102	72119.3	63545.2	72636.7	57499.9	55377.3	45892.2	30474.8	28845.2	21714.2	38670.8	30853.7	34431.7		[M+Cl]- 357.948	9.06476e-05	0.000141556	61178.4	30831.7	-0.988607
321.954	74.5577	61116.3	62644.3	66845.8	61115	53123	54724.1	29249	30922.9	24102.1	32138.2	31776.3	32707.7	[105][M+2]-		2.76319e-07	8.90626e-07	59928.1	30149.4	-0.991105
115.003	75.2092	3.19293e+06	2.76053e+06	3.17329e+06	2.22105e+06	2.11949e+06	1.58805e+06	1.18891e+06	1.14789e+06	831122	1.61276e+06	1.27814e+06	1.51466e+06	[2][M]-	[M-H-H20]- 134.022	0.00140596	0.00171514	2.50922e+06	1.26225e+06	-0.991247
533.227	946.768	46948	57434.5	63809.9	62598.8	44624.9	51304.7	13997	21815.7	47130.8	20706.8	19273.3	41076.7			0.00169895	0.00203949	54453.5	27333.4	-0.99436
396.917	73.9694	40772.3	39540.6	42125.2	31062.6	30717	25314.9	15965	16192.5	12130.6	20428.8	19317.2	21043.8		[M+Cl]- 361.943	0.000226826	0.000326175	34922.1	17513	-0.995716
349.957	93.1966	25614.2	29133	26485.3	20343	24263.1	19129.8	12074.2	12062	9951.81	12007.2	12285.9	13670			2.11304e-05	3.90375e-05	24161.4	12008.5	-1.00864
308.992	73.3493	213052	181576	165848	137450	133109	115579	72669.1	70054.9	39957.5	103194	82181.6	97326.7	[93][M]-		0.000954726	0.00121571	157769	77564	-1.02435
617.958	70.6066	80791.2	76372.6	100380	71319.5	94967.6	47281.6	36740.4	39960	23932.9	41752.2	41992.2	46777.3			0.00073872	0.0009563	78518.8	38525.8	-1.02721
114.934	1308.12	463913	518093	428035	531568	565102	614736	249781	275023	255256	262574	228284	248028			2.66977e-06	6.4098e-06	520241	253158	-1.03914
280.929	82.7211	45524.2	35504.1	30804.9	24360.4	17486.1	18758.5	14196.2	13498.5	11198.7	17250.1	13292.6	14305.5		[M+Cl+NH3]- 228.942 [M-H+NH3]- 264.919	0.00780926	0.00807052	28739.7	13956.9	-1.04206
544.21	1190.68	107757	105121	110616	114301	115777	103519	56178.9	56974.8	53952.5	49678.3	54889.9	47391.4			7.94958e-10	1.03155e-08	109515	53177.6	-1.04224
243.881	139.659	81457.1	79331.2	92246.3	60357.5	46811	46928.7	31758.6	30393.2	23339.6	37750.3	35037.4	38397.8	[42][M+2]-		0.00158715	0.00192222	67855.3	32779.5	-1.04967
356.99	53.9967	599746	683232	769519	554188	626709	258838	324120	285996	147500	302412	327201	288367	[138][M]-		0.00268129	0.00310255	582039	279266	-1.05948
357.993	53.8341	46497	54586.7	56013.1	40983.4	43549.3	17107.8	24696.9	19518.5	11653.7	21346.7	24950.4	21936.7	[138][M+1]-		0.00418087	0.00462185	43122.9	20683.8	-1.05995
118.927	1308.23	342061	480028	321520	464529	563012	470775	189104	238275	260636	174784	199779	203736			0.00017608	0.000257275	440321	211052	-1.06095
133.014	73.9728	2.21306e+07	1.90801e+07	2.13977e+07	1.497e+07	1.33846e+07	1.03326e+07	7.46116e+06	7.52822e+06	5.07587e+06	1.00862e+07	8.42675e+06	9.91759e+06	[4][M]-	[M-H]- 134.022	0.00169695	0.00203949	1.68826e+07	8.08264e+06	-1.06264
293.922	125.074	104783	110919	111689	79360.5	69156.7	88461.1	47544.8	43700	45306.5	45978.6	42572.5	41341.7		[M-H]- 294.93	4.79474e-05	8.19164e-05	94061.4	44407.4	-1.0828
168.89	60.0563	167272	150462	80539.4	99210.3	82337.6	105570	65321.5	56914.9	67573.3	42985	46076.5	44399.3			0.00295003	0.00340629	114232	53878.4	-1.08418
72.9928	74.3258	46220.2	42839.5	48308.8	32413.9	30483.2	27871.9	16228.8	16422.6	12612.1	20904.5	18341.9	22841.2			0.000416565	0.000571859	38022.9	17891.8	-1.08757
117.018	139.871	273569	241651	337894	165003	126950	140086	98475.4	92179.8	75114.7	117350	105021	116316			0.00860287	0.00879655	214192	100743	-1.08823
113.926	1205.31	674515	348407	474148	364683	403838	416354	210235	191633	235854	213104	199287	210505		[M+Cl]- 78.9619	0.000718703	0.000932603	446991	210103	-1.08915
208.985	114.483	55875.1	48450	52168.4	27764.7	33838.5	19300.8	18206	16087.6	13669.9	23050.4	19824.7	19918.2			0.00650695	0.00692635	39566.3	18459.5	-1.09991
134.017	73.9728	899302	756186	853771	634092	592731	484502	292005	299447	207880	410520	337381	407002	[4][M+1]-		0.000402205	0.000554941	703431	325706	-1.11084
229.952	74.0328	52039.8	51822.3	59971.9	50082.2	42076.8	43822.9	23707.2	22486.9	16839	25200.2	23029.6	26800.9			3.91406e-06	8.88334e-06	49969.3	23010.6	-1.11874
494.259	1171.44	171488	162830	161021	145025	140122	137300	77659.6	71085.8	71328.2	70361	65129.7	66474.7		[M-H+HCOOH]- 449.263	7.78636e-08	3.05293e-07	152964	70339.9	-1.12078
478.18	1191.56	6449.05	12079.9	12191.1	12836.2	12251.2	13635.4	5709.37	7064.71	4408.35	4241.93	5285.87	4998.04		[M+Cl+NaCOOH]- 375.224 [M-H+NaCOOH]- 411.201	0.000243295	0.000348936	11573.8	5284.71	-1.13097
398.904	53.6755	13612.9	18621.7	12923.9	13204	8497.04	11949.8	6720.54	9196.3	10379.7	3099.02	3180.63	3395.61			0.00353314	0.00397023	13134.9	5995.3	-1.1315
374.218	1192.25	330995	306391	298176	289276	271487	266832	138339	138440	137568	129629	133493	125147		[M+Cl]- 339.248 [M-H]- 375.225	1.73711e-08	9.66046e-08	293860	133769	-1.13538
445.251	1237	33121.9	26406.5	37371.4	23598.2	34386.2	22590.2	16436.8	12316.9	12647.1	13013.4	9557.19	16412.9		[M-H]- 446.259	0.000151997	0.000227578	29579.1	13397.4	-1.14262
113.025	54.3217	21247.1	23124.5	28398.3	25565.9	28494.8	24979	12699.3	11611.8	9031.22	11771.2	11833.7	11304			7.07031e-07	2.02806e-06	25301.6	11375.2	-1.15334
470.827	74.7362	38877.4	40496.4	30101.8	38489.6	33070.5	35634	17808.9	16486.2	14774.3	15100.8	15665	17506.3			3.57549e-07	1.12638e-06	36111.6	16223.6	-1.15437
404.104	65.1917	1.64294e+06	1.52287e+06	1.9579e+06	1.70077e+06	1.70006e+06	1.02507e+06	722878	731111	292320	934563	658762	941516	[184][M]-		0.000265998	0.0003795	1.5916e+06	713525	-1.15744
133.923	1205.38	853397	436953	644197	450072	536725	566543	269768	270843	263448	247106	248803	259179			0.000458047	0.000620984	581315	259858	-1.1616
329.029	447.807	6485.88	6831.89	7614.94	6128.18	6324.36	5777.65	2915.2	2288.3	3202.66	3305.38	1964.33	3824.75			2.71945e-06	6.50044e-06	6527.15	2916.77	-1.16208
341.935	58.4349	119649	147589	114677	155128	121327	148106	73637.9	67761.8	44789.7	55364.8	60182.8	58449.9			4.33486e-06	9.68237e-06	134413	60031.2	-1.16289
117.928	1308.19	1.25063e+06	1.45966e+06	1.08902e+06	1.44649e+06	1.58522e+06	1.46186e+06	581405	645789	621649	660142	606803	567471			1.22933e-06	3.31676e-06	1.38215e+06	613876	-1.17089
115.921	1205.01	1.54118e+07	7.97548e+06	1.01507e+07	7.9688e+06	8.69916e+06	9.05143e+06	4.57151e+06	4.27836e+06	4.31129e+06	4.28811e+06	4.01901e+06	4.22505e+06		[M-2H+K]- 78.9619	0.000688695	0.000900022	9.87621e+06	4.28222e+06	-1.2056
537.138	1191.12	392727	271246	265187	270643	289940	277146	143926	133220	123889	127862	120193	116588	[307][M]-	[M-2H+K]- 500.179	9.49312e-06	1.95975e-05	294482	127613	-1.2064
319.947	73.9613	1.5508e+06	1.66393e+06	1.77883e+06	1.62496e+06	1.35926e+06	1.42185e+06	686228	674082	490762	739697	696702	772251	[105][M]-		3.38648e-07	1.07304e-06	1.5666e+06	676620	-1.21122
626.247	1175.37	192011	176819	176376	164379	153184	143170	77251.6	73299.2	75596.2	70538.1	70494.2	66027.4	[365][M+1]-		1.52886e-07	5.24043e-07	167656	72201.1	-1.21541
438.965	1192.94	47751	38638.3	37962.1	38729.7	40176.7	37284.5	18263.2	16848.4	18617.8	16892.1	16085.5	16691.4			6.74855e-08	2.8076e-07	40090.4	17233.1	-1.21808
100.933	1308.43	169061	227126	135354	257689	206121	179007	83500.8	86505.5	79705.7	91842.2	76672.6	83849.5			9.77403e-05	0.000151331	195726	83679.4	-1.22589
351.024	55.2284	32529.2	55866.7	51850.1	48552.6	65672.4	31051	20165	25754.3	14108.5	19406.4	19657.8	22772.8		[M-H-CH2]- 366.054	0.000783366	0.00101169	47587	20310.8	-1.22832
295.048	434.77	61489	50609.2	56601.9	32438.3	29743.1	27461.3	17612.5	16852.6	20402.5	20004.5	16754.8	18530.8			0.00239308	0.00279878	43057.1	18359.6	-1.22972
538.141	1190.98	123410	91030.4	86244.4	85647.3	89757.7	91384.8	44506.2	43111.3	40760	38084.3	37041.2	35546.6	[307][M+1]-		3.80473e-06	8.71251e-06	94579.1	39841.6	-1.24725
531.257	1171.29	441804	369844	292901	210039	113353	225269	118816	114670	118175	113505	111579	112733			0.00768119	0.00797381	275535	114913	-1.26169
435.295	1170.69	220063	204833	200298	183442	176689	168363	83662.8	85240	84952.6	80887.4	74052.2	71072.7			9.41093e-08	3.53721e-07	192281	79977.9	-1.26554
376.109	61.0654	43178.3	46286	60522.5	50330.1	53593.8	26863.4	18087.5	20532.3	7241.82	25247.4	18648.3	26724.8		[M+Cl]- 341.146	0.000531366	0.000710179	46795.7	19413.7	-1.2693
196.947	48.8426	99623.9	46925.3	62403.3	46125.8	66158.8	50092.4	25816.1	26091.8	16182.7	30136.2	26465.2	29133.6			0.00167432	0.00201881	61888.3	25637.6	-1.2714
132.923	1204.26	7.20047e+06	4.08489e+06	5.05339e+06	3.79887e+06	4.53627e+06	5.08807e+06	2.20381e+06	2.02497e+06	2.12038e+06	2.02989e+06	1.9384e+06	1.99309e+06			0.00015884	0.000236805	4.96033e+06	2.05176e+06	-1.27358
657.266	991.906	34777.3	23267	33880.3	22479.5	23952.8	23136.9	13683	19442.4	12771.3	6587.72	6621.13	7117.34			0.000531657	0.000710179	26915.6	11037.1	-1.28608
474.144	1193.67	87836.5	68807.3	66542.7	63245.9	60362.8	57164.3	32284.5	20844.7	30956.1	27094.8	27955.9	26496.5	[259][M]-		7.73699e-06	1.62805e-05	67326.6	27605.4	-1.28623
625.243	1175.16	690644	631798	630563	588007	582332	520657	270518	254494	248937	243613	242967	233517	[365][M]-	[M+Cl+NaCOOH]- 522.284	3.76808e-08	1.75522e-07	607333	249008	-1.2863
393.915	73.9005	66870.1	71769.5	68471.9	57397.6	48450.9	46078.3	28592.9	27774.4	23145.1	22959.6	20382.1	24091.2		[M+Cl]- 358.949	1.73344e-05	3.28029e-05	59839.7	24490.9	-1.28886
116.928	1308.23	1.10098e+07	1.69058e+07	1.04757e+07	1.32848e+07	1.41987e+07	1.45376e+07	5.34803e+06	5.77697e+06	5.80448e+06	5.3514e+06	5.40767e+06	4.99783e+06			1.06051e-05	2.14066e-05	1.34021e+07	5.44773e+06	-1.29873
335.978	61.7706	8371.33	18963.2	25819.3	23526.5	29259.2	25953.3	9957.99	10730.1	13480.8	3729.14	9663.46	4689.8		[M-H-CH2]- 351.001	0.00304188	0.00349752	21982.1	8708.55	-1.33583
282.909	50.9221	33120.5	45364.8	70803.9	70383.1	67847.8	72753.2	27931.6	24944.7	22783.6	20308.3	23458.3	22556.8			0.000352207	0.000489676	60045.6	23663.9	-1.34337
303.951	125.061	78055.4	83903.4	97610.2	59579.1	49307.1	64382.8	28764.6	30306.2	28737.5	29660.9	27861.8	24745.6			0.000126331	0.000191269	72139.7	28346.1	-1.34764
251.041	92.8853	54372.5	51425.1	51354.3	23776.1	34263	17742	14927.4	13623	10712	19752.1	14893.4	17389.4		[M+Cl]- 216.072 [M-H]- 252.048	0.00493416	0.00540582	38822.2	15216.2	-1.35127
417.947	103.062	60517	52389	59473.3	29489.2	35719.4	13558.9	12109.2	14508.1	16438.8	17125.3	19127.4	19088.1		[M+Cl+CF3COOH]- 248.991	0.00817149	0.00841865	41857.8	16399.5	-1.35185
494.969	1172.57	50992.5	43023.4	39401.9	36634.9	34322.1	30675	18617.5	14000.3	15670.9	13739.5	14499.4	15323.3		[M+Cl]- 460.004	1.2909e-05	2.51265e-05	39175	15308.5	-1.3556
323.809	139.678	11347	11249	13547.4	7424.61	6703.1	6947.29	3280.37	3592.75	2305	3889.88	3723.75	5468.41			0.000886873	0.00113462	9536.38	3710.03	-1.36201
277.862	139.722	40309.1	37475.7	44278.2	23237.2	16403.6	17628.5	11478.8	10959.3	8243.21	12341.4	11977.6	14581.3		[M+Cl]- 242.892	0.00478027	0.00525251	29888.7	11596.9	-1.36586
241.012	56.4274	173709	226386	382024	201798	144276	215656	95012	96274.2	66241.7	89883.6	86133.5	85923.9		[M-H-H20]- 260.03	0.00243187	0.00283198	223975	86578.2	-1.37126
511.25	1174.72	258777	252381	262901	231636	226065	211723	98656.9	98926.8	93444.2	89114.1	91708.3	84010.6			1.00991e-08	6.71221e-08	240581	92643.5	-1.37676
117.008	73.9375	25280.3	23154.6	25571.9	16269.2	16415.7	13184	7025.08	6178.88	3625.17	11392.3	7404.92	9861.06	[2][M+2]-		0.000488705	0.00065764	19979.3	7581.24	-1.398
482.125	451.636	15238.9	10974.5	15844.5	10847.3	7836.56	6524.05	131.327	3543.81	11184.8	4879.83	1910.61	3744.06			0.00953452	0.00958729	11211	4232.41	-1.40536
286.902	77.0246	22050.6	26786.2	28568.7	33573.9	21322.6	34030.9	11132.2	10739.6	11133	9602.85	9672.89	10207.9			1.62334e-05	3.11521e-05	27722.2	10414.7	-1.41242
535.143	1190.51	18792.1	15541.7	17725.7	14703.3	15977.7	18019.2	6004.77	8667.01	5541.73	6609.58	5604.05	5144.52		[M+Cl]- 500.179	1.9203e-07	6.38149e-07	16793.3	6261.94	-1.4232
319.029	92.2476	29241.7	28544.6	36757.7	13566.1	35833.4	9275.5	9234.38	7731.15	6365.27	11013.5	11253.5	10420.9		[M+Cl+NaCOOH]- 216.072 [M-H+NaCOOH]- 252.048	0.00678333	0.00714951	25536.5	9336.44	-1.45162
557.255	1176.01	177451	174609	191411	171365	186962	163947	65928.6	69839	63330.7	71134.1	60660.9	58724.4	[325][M]-	[M+Cl]- 522.284	2.94765e-10	5.2641e-09	177624	64936.3	-1.45173
596.266	1175.43	597600	543924	559958	520105	460446	423377	199540	198022	189669	186782	174615	169492			2.32915e-07	7.64691e-07	517568	186353	-1.47371
439.217	1190.92	92347.5	116086	92252.2	91602.8	75595	72255.6	31167.9	35193.3	34088.7	28172.5	30792.9	33446	[220][M+2]-		4.2682e-06	9.57271e-06	90023.3	32143.5	-1.48577
570.247	1175.81	14291.4	16645.6	19036.5	15385.9	14245.6	14697.3	3656.42	6601.72	5179.03	5681.35	3794.09	8407			2.21347e-06	5.43397e-06	15717.1	5553.27	-1.50092
301.017	81.3419	40068.8	36388.7	46621.7	25734.1	17381.3	17475	8755.04	8012.63	4809.45	17649.7	12489.3	12923.1			0.00396748	0.00440382	30611.6	10773.2	-1.50663
294.927	124.724	12758.1	12398.3	11535	8043.26	6471.16	9074.56	4432.34	3256.76	3119.92	4272.63	2889.26	3239.42			0.000126343	0.000191269	10046.7	3535.06	-1.50692
101.937	1307.14	20271.4	32810.7	16905.1	38501.3	46340.4	37622.5	8986.35	11922.2	13479.5	10924.9	11426.5	10723.4			0.00122939	0.00151587	32075.2	11243.8	-1.51233
99.9255	1308.23	382309	683528	371266	482083	585537	539491	167507	182586	174450	174541	204562	159515			5.78057e-05	9.51812e-05	507369	177193	-1.51771
808.387	1191.56	27142.2	22632.6	23123.6	22464.8	16617.1	15129.7	6944.67	7163.6	8113.26	8265.08	7546.97	6315.13			2.22098e-05	4.0893e-05	21185	7391.45	-1.51912
981.277	503.272	27673.7	22820.6	29560.1	18146.7	8680.91	11777	3091.42	4184.05	12936.1	9529.39	5259.13	6357.59			0.00652944	0.0069322	19776.5	6892.94	-1.5206
484.233	1174.45	35204.9	44354.8	38884.1	37313.8	31171.5	34532.7	13108.8	14091.7	15472.6	11831.4	10798.3	11616.8		[M+Cl]- 449.263	2.42589e-07	7.91683e-07	36910.3	12819.9	-1.52563
982.989	58.2831	10999.2	8597.39	7055.91	6800.13	5822.18	4561.99	2523.58	2108.24	801.243	2990.55	2851.22	3893.23			0.000812097	0.00104385	7306.14	2528.01	-1.53111
411.2	1191.23	39713.2	34919.2	33772.2	33265.7	28615.8	24993.2	9735.99	10521.7	9896.33	12192.5	12734.6	11173.8			1.6044e-06	4.15551e-06	32546.6	11042.5	-1.55944
291.108	245.246	53434.8	38369.1	64496.8	27388.3	42548.4	35368.2	13483.9	15348	8769.8	18098.4	17129.6	15814.3			0.000445728	0.00060579	43600.9	14774	-1.5613
212.918	48.1706	127670	137856	142818	122947	114850	94581	41442.7	41937.4	43152	40944.9	42978	39695.5			4.35587e-07	1.31886e-06	123453	41691.7	-1.56613
304.958	124.665	20875.2	21211.7	23347.9	11766.3	10130.2	11653.1	6260.69	5220.97	6826.65	5687.17	4558.08	4327.26			0.00113431	0.0014082	16497.4	5480.14	-1.58995
133.923	1308.26	339369	613045	316366	421081	385580	476029	125099	157180	159229	139370	131787	121795			7.81592e-05	0.000124189	425245	139077	-1.61242
269.943	56.1268	34861.3	22080.3	31497.2	51926.3	31199.8	62815.5	13487.1	15921.9	7676.52	12277.7	11950.2	13319.9		[M-H]- 270.95	0.00175967	0.00210581	39063.4	12438.9	-1.65096
132.923	1308.27	2.86088e+06	4.65478e+06	2.77319e+06	3.68958e+06	4.31642e+06	3.69589e+06	1.08321e+06	1.19921e+06	1.29054e+06	1.16481e+06	1.17211e+06	1.08886e+06			1.09251e-05	2.18102e-05	3.66512e+06	1.16646e+06	-1.65173
57.0343	60.7176	57674.5	55964	74473.3	29404	19891.1	21753.7	12091.1	11281.4	11931.1	16371	15810.1	11964.2			0.00891837	0.00905123	43193.4	13241.5	-1.70575
205.035	124.077	163344	148635	174054	70429	55162.1	63511.9	33913.9	34012.8	27454	39166.3	34822.7	36848.4		[M-H]- 206.042	0.0060175	0.0064766	112523	34369.7	-1.71101
329.9	124.694	58546.8	58368.8	61594	32071.9	27755.4	31196.1	12997.3	12598.6	14110	17542.6	11117.7	13652.3		[M+Cl]- 294.93	0.000817968	0.00104892	44922.2	13669.7	-1.71644
406.109	63.8177	51874.5	51547	66091.4	55679.1	55299.3	34199.4	14991.8	18866.5	536.93	27533.8	8550.25	24488.5		[M+Cl]- 371.134	0.000101846	0.000156797	52448.5	15828	-1.72843
173.104	50.3783	19011.4	44002.1	59891.1	38978.5	34833.6	30798.4	13926.6	12641.2	12016.4	6765.45	12775.1	10523.6			0.000902597	0.00115203	37919.2	11441.4	-1.72867
410.866	47.3105	8124.98	139963	112781	102028	88807.6	83330	28018.5	29839.3	23645.3	25795.8	28678.4	24129			0.00640239	0.00682838	89172.5	26684.4	-1.7406
254.015	66.3925	27405.8	26663.2	16651.2	23914.7	31442.8	5950.55	7034.94	5800.44	6304.32	7244.66	6290.03	6697.82			0.00224218	0.00264075	22004.7	6562.04	-1.7456
297.047	933.745	121600	114906	102670	103145	94116	86000.5	35600.3	34341.6	31544.4	28472.9	27479.3	25823.8			1.22956e-07	4.43782e-07	103740	30543.7	-1.76402
510.12	1191.35	31168.2	26442.6	25039	24702.9	25257.6	23924.7	8702.85	7825.76	8024.25	7330.84	6348.29	7074.52	[287][M]-		1.35973e-08	8.32644e-08	26089.2	7551.09	-1.78869
115.921	1308.23	6.21633e+06	1.13653e+07	5.48953e+06	7.76992e+06	1.07447e+07	7.16861e+06	2.28157e+06	2.60524e+06	2.43517e+06	2.42628e+06	2.28689e+06	2.04042e+06			0.000159217	0.000236805	8.12572e+06	2.34593e+06	-1.79234
429.948	100.7	31826.9	33317.3	29770.3	18740.8	24239.5	8596.03	6365.92	5532.02	3365.21	9440.3	7970.86	9100.05			0.00133895	0.00163984	24415.1	6962.39	-1.81012
326.903	48.0454	120165	89680.8	69525	59454.4	53335.5	45285.8	20314.8	23141.9	18369.3	18213.5	23687.7	20574.6		[M-H]- 327.914	0.000996173	0.00126259	72907.7	20717	-1.81526
629.187	1174.93	46323.7	45064.3	45037.3	44265.9	41379.5	34457.9	14919.6	11588.8	14100.3	11402.4	11563.8	7975.39	[369][M]-		3.41486e-08	1.63254e-07	42754.7	11925	-1.84209
909.548	1182.14	66350.2	99344.7	128810	136895	113271	68251.9	26891.6	28822	27380.6	27612.7	29063	31110.1			0.000128505	0.000194003	102154	28480	-1.84272
410.194	1191.49	173035	147612	140602	137716	113109	108598	42367.6	36831.1	40756	36129.7	38505.4	33520.7		[M+Cl]- 375.224 [M-H]- 411.201	1.41685e-06	3.76675e-06	136779	38018.4	-1.84707
280.909	47.5602	165580	184559	231452	178008	234946	181934	53766.6	56324	42499.2	54494.3	58610.9	58924.2		[3M-H+Cl]2- 175.961	4.18939e-07	1.27982e-06	196080	54103.2	-1.85766
440.22	1191.2	17016.6	15396.6	14329.6	11839.5	9446	11845.9	3222.19	3110.49	3842.71	4734.37	4471.28	2650.33			9.74437e-06	2.00403e-05	13312.4	3671.89	-1.85817
353.051	256.131	162570	132836	168095	86653.2	119179	54638.5	8224.94	61139.5	42469.3	8218.96	72032.3	7254.93			0.002315	0.00271328	120662	33223.3	-1.8607
113.926	1308.08	265184	499461	242930	327953	299901	331466	104440	110755	113.041	108688	113208	93125.9			0.000171114	0.000251501	327816	88388.5	-1.89095
438.217	1191.16	478712	422476	394808	378815	312223	296343	104157	102129	100144	96602.3	98254	90478.1	[220][M+1]-		1.47919e-06	3.89449e-06	380563	98627.3	-1.94807
475.147	1193.6	34210.8	24288.8	18001.2	19424.3	19838.2	21169.1	8210.69	5578.2	5486.86	5845.53	3385.47	6941.01	[259][M+1]-		5.37712e-05	8.96045e-05	22822.1	5907.96	-1.9497
558.256	1176.1	44751.5	54096.7	54828.2	46793.3	54619.4	49768.6	16511	12983.7	13023.2	12409.7	11064.8	12263.9	[325][M+1]-		2.72497e-09	2.51713e-08	50809.6	13042.7	-1.96186
288.083	56.5883	9016.02	8552.27	16957	9656.33	4097.14	4015.36	1931.75	2607.69	1251.89	2933.38	2463.44	2189.05		[M-H-CH3]- 304.106 [M-H-C2H4]- 317.121	0.00766815	0.00797381	8715.69	2229.53	-1.96687
412.191	1191.98	67205.6	72547.4	71193.5	50414.7	42832.8	39090.5	17224.7	17105.1	13982.2	13326.8	12861.9	12813.3			3.98936e-05	6.96859e-05	57214.1	14552.3	-1.97512
253.882	161.334	37279.3	27677.5	23164	8877.62	13117.1	11478.7	4848	5281.27	4909.12	5434.5	5018.92	5335.91			0.00734293	0.00766647	20265.7	5137.95	-1.97977
344.952	81.9262	51988.8	41927.3	50669.4	24273	13136.8	23333.9	8414.27	7331.05	3394.55	12782.8	9890.47	10010.1		[M+Cl]- 309.987	0.00346719	0.00392636	34221.5	8637.21	-1.98627
355.914	124.134	24423.9	25610.3	28815.2	12252.2	9753.95	15119.1	3607.88	3632.56	5431.67	6839.81	4728.23	4197.06			0.00123662	0.00152135	19329.1	4739.54	-2.02796
437.214	1191.08	2.43281e+06	2.13615e+06	2.04602e+06	1.94984e+06	1.62508e+06	1.5151e+06	517898	504071	486176	473438	455519	428929	[220][M]-		9.11124e-07	2.57286e-06	1.95084e+06	477672	-2.03
328.901	47.5654	39065.7	26231.8	18922.1	15846.7	15224.5	11462.6	4744.79	5615.66	5691.26	5429.49	5508.14	3934.24			0.00311345	0.00357228	21125.6	5153.93	-2.03525
261.073	87.0812	41245.1	33838.1	43700.2	19590	9410.54	11296.4	4791.83	5139.92	4586.2	8499.85	6985.52	8554.63			0.00890791	0.00905123	26513.4	6426.32	-2.04465
600.227	1173.58	15346	16365.3	16231.7	16637.7	14225.4	11461.9	4551.69	2899.46	2831.57	6007.64	2727.73	2634.62			3.76924e-07	1.16986e-06	15044.7	3608.78	-2.05967
343.947	80.6638	149365	130771	179400	77435	45402.1	44607	20178.1	17923.2	10100.6	41953.3	25721.4	34195.7		[M+Cl]- 308.984	0.00724802	0.00759649	104497	25012.1	-2.06276
241.012	124.129	108992	102849	114467	51977	43598.4	48490.5	16159.9	15690.3	15333.5	24529.5	18891.6	20920.3		[M+Cl]- 206.042	0.00147239	0.00179119	78395.6	18587.5	-2.07644
301.924	55.9776	2968.49	19986.5	29614.9	41841.1	33110.6	37642.7	7074.38	6280.04	1606.24	8489.98	6991.1	8283.65			0.00493963	0.00540582	27527.4	6454.23	-2.09255
309.963	533.023	36048.6	37316	37969	34014.1	33418.2	34337.1	8992.94	10092	9222.03	8126.5	6887.88	6642.23			6.10772e-11	1.75975e-09	35517.2	8327.26	-2.0926
512.254	1175.3	58511.4	59879.5	63376.9	54620.3	53379.6	50352.5	16676.2	11238.8	10608.3	13522.2	12298.1	15360.9			2.18485e-09	2.20508e-08	56686.7	13284.1	-2.09331
328.983	84.0792	52291.4	48079.2	52324	33063.1	13966.9	11795.2	6999.42	5171.98	3285.04	12882.5	10233	10774.3		[2M-2H+K]- 146.021	0.0060369	0.0064766	35253.3	8224.38	-2.09978
390.134	289.799	13782.1	13482.3	17805.9	7435.29	11331.3	3416.51	1802.41	1890.68	3164.09	2858.9	2416.03	3332.02			0.00211376	0.00249892	11208.9	2577.35	-2.12068
331.898	125.051	39489.3	37665.3	36621.8	18542.9	12753.4	16508.8	5857.22	5780.8	4735.05	8244.8	4529.31	6799.48		[M+Cl]- 296.928	0.00191725	0.00227647	26930.3	5991.11	-2.16833
248.853	55.5625	85092.5	62332.7	34706.6	30186.5	33207.7	26493.3	12153	9144.41	8960.86	7922.38	11209.2	9235.33		[M-H-C2H4]- 277.879 [M-H-HCOOH]- 295.871	0.00390634	0.00434481	45336.6	9770.86	-2.21412
305.967	108.577	21705.3	24576.9	21786.6	23107.3	9201.71	20993.1	4113.03	3595.98	4660.19	3022.81	5298.61	2579.38			3.30153e-05	5.88018e-05	20228.5	3878.33	-2.38288
547.226	1175.56	78073.4	69498.9	69952.1	70229.6	67418.7	57794.1	21321.8	13585.4	14116.8	13486.5	6311.63	6598.48	[321][M]-		1.82165e-08	1.00283e-07	68827.8	12570.1	-2.453
293.021	54.2582	44949.4	78509	56319	54157.5	71389.4	38061.4	7732.44	5253.97	23772.3	6069.86	7490.75	7895.77		[M-H-CH2]- 308.042	4.21148e-05	7.33309e-05	57230.9	9702.52	-2.56036
335.855	108.983	18748.3	20159.3	15715.9	22820.8	10622.9	20196.2	3669.72	2519.53	2703.44	1707.94	3901.01	1995.81			6.79242e-06	1.45743e-05	18043.9	2749.58	-2.71423
511.123	1191.39	6728.93	7403.63	8024.39	10928.9	6680.16	7846.89	1675.13	574.853	1778.54	764.776	1149.39	1087.63	[287][M+1]-		1.44481e-06	3.82243e-06	7935.48	1171.72	-2.75969
630.189	1175.3	13029.2	9703.4	10935	10300.4	9129.96	10979.8	3259.85	1604.33	855.337	1766	1646.82	17.45	[369][M+1]-		1.419e-07	4.9574e-07	10679.6	1524.96	-2.80802
812.561	1184.56	31241.7	113712	99160.5	72673.6	61466.4	69783.2	15039.1	13066.2	10269.3	9806.54	6957.16	3678.64			0.000292675	0.000411103	74672.9	9802.82	-2.92932
258.902	58.2831	22359.4	48526.5	71780.7	101334	79934.5	91709.6	11079.7	8121.81	118.383	12549.1	8974.83	12657.3			0.000546838	0.000726894	69274.1	8916.85	-2.95771
214.928	107.256	24265.7	23982.4	26315.7	22771.7	9427.66	17146.7	3636.16	2984.73	2220.03	1644.99	2819.93	2190.72			3.84253e-05	6.75542e-05	20651.6	2582.76	-2.99927
303.887	58.3524	84467.1	267632	470297	648518	481064	605743	53538.7	48742.8	64.8354	71706.9	43405.2	87686.3			0.0016625	0.00200901	426287	50857.5	-3.06729
298.881	47.8016	120530	122008	126871	98224.8	103368	63972.7	11823.7	13987.4	11815.9	11137.1	11779	12097.8			1.90408e-06	4.81939e-06	105829	12106.8	-3.12784
337.114	218.443	158386	115343	93630.4	28633.2	53413.7	37367	8618.2	9488.81	6349.08	9512.64	13982.4	6942.63			0.00583627	0.00629855	81129	9148.96	-3.14854
722.368	1161.92	90499.1	98496.5	72018.8	65752.9	21924.7	85660.1	2372.23	9258.67	6526.47	12589.5	11487.8	4946.36			0.00020025	0.000290256	72392	7863.49	-3.20259
255.233	1306.98	116683	403559	119042	112212	142584	118767	18659.8	18681.8	16096.6	18122.8	16724.6	16291.6			0.00932685	0.00939581	168808	17429.5	-3.27578
297.048	1177.85	42658.2	57257.4	52600.8	51487.8	46830.9	43637.1	7501.63	4116.64	3548.09	4220.64	3858.72	4266.69			4.34324e-09	3.58646e-08	49078.7	4585.4	-3.41998
366.868	48.7701	35416	35358.7	45609.5	36168	49794.7	35770.9	4113.2	3980.75	1294.35	3604.09	5061.77	4006.52		[M+Cl]- 331.903	8.85157e-08	3.38149e-07	39686.3	3676.78	-3.43213
574.083	66.3832	8622.77	12411.7	12937.2	16840.8	14213.6	11471.6	3296.59	1102.32	39.7399	125.014	2425.68	80.957		[M-H-C6H10O5]- 737.143	3.36114e-06	7.79498e-06	12749.6	1178.39	-3.43557
364.87	48.742	165232	176599	218875	163200	218872	152467	17233.8	17295.1	7895.78	17272.6	16274.8	16530.9		[M-2H+K]- 327.914	7.13764e-08	2.88847e-07	182541	15417.2	-3.56561
372.135	738.64	12906	7546.49	12035.4	8032.55	12142.6	8433.14	43.1458	52.1622	133.501	4399.42	72.328	146.743			1.69857e-05	3.22551e-05	10182.7	807.884	-3.65583
489.154	63.743	23789.6	24191.5	37443.1	12262.9	11766.8	9476.95	759.263	71.5081	45.0533	2397.04	76.9141	6069.38		[M-H-CH4]- 506.186	0.00224343	0.00264075	19821.8	1569.86	-3.65838
332.14	740.022	14262.4	20822.8	11753.7	17383.2	17541.9	12358.4	6541.35	50.7044	129.98	19.1171	78.9685	31.6958			1.03361e-05	2.10193e-05	15687.1	1141.97	-3.77998
223.029	964.58	153744	141656	119510	109899	102068	83336	11676.3	11860.8	9750.49	7195.84	3500.26	7057.11			1.20896e-06	3.27803e-06	118369	8506.79	-3.79853
910.542	1175.57	33918	43628.6	56225.7	60989.7	50152	29850.2	2476.57	2328.6	1343.54	2399.98	2891.27	2581.63			6.00187e-06	1.30841e-05	45794	2336.93	-4.29247
201.113	1307.74	74848.5	51766.7	45533	88572.7	77554.5	204818	8152.09	7538.9	129.688	5601.99	3532.64	31.8266			0.00468979	0.00517395	90515.6	4164.52	-4.44194
241.9	58.4079	14611.8	24626.9	30243.3	67516.6	39687.5	101410	2937	1765.47	73.9647	2888.42	513.623	3189.45			0.00732133	0.00765859	46349.4	1894.65	-4.61254
128.959	48.7922	421293	425320	474976	356311	349136	222025	15307.9	14895	9720.16	15507.9	14800.4	15172			1.60883e-06	4.15551e-06	374844	14233.9	-4.71889
296.882	48.5229	482605	488017	522596	377348	386020	249011	12292.7	12102.7	10595.3	12163.9	12292.2	11599.8			1.88227e-06	4.79363e-06	417599	11841.1	-5.14025
135.288	1306.76	44166.4	59651.4	35609.8	37582.6	26527.9	25697.8	1058.76	771.762	1105.51	1154.54	656.786	24.5094			2.72198e-05	4.87987e-05	38206	795.311	-5.58614
383.982	961.965	74290.5	71957.3	65117.2	64289.7	61443.5	53826.9	3560.53	1765.28	1679.73	54.9324	84.7009	54.6875			1.43585e-09	1.57445e-08	65154.2	1199.98	-5.76278
413.974	933.7	19934.4	22617.2	20676.8	19966.8	20102.6	21800.8	1723.37	113.5	110.708	66.0107	73.9065	48.6833			3.29679e-12	5.19093e-10	20849.8	356.029	-5.87189
239.06	962.238	82398.2	71438.7	64052.5	57407.8	46251.2	43537.4	3783.09	130.13	45.5251	1645.36	96.7777	157.656			1.93619e-06	4.86278e-06	60847.6	976.424	-5.96155
457.238	1306.78	284363	1.51811e+06	619925	1.64673e+06	970179	1.08154e+06	16817.7	8424.77	17881.6	21186.7	4426.74	20351.8			0.000790435	0.00101841	1.02014e+06	14848.2	-6.10234
299.045	934.329	14001	9533.93	11491.9	6588.35	10052.6	5518	98.1736	57.0998	105.665	31.0861	85.5861	134.756			2.31315e-05	4.23042e-05	9530.97	85.3945	-6.80234
699.538	1307.55	209593	446282	90648.7	392942	381874	433659	4500.11	3070.86	68.8034	2440.66	1322.48	141.953			0.000248134	0.000354942	325833	1924.14	-7.40377
403.945	933.785	12460.3	10935.6	15734.9	14798.3	12543.8	14385.6	101.552	147.626	46.2665	65.14	80.7943	19.4207			5.04139e-09	3.81605e-08	13476.4	76.8	-7.45512
1037.56	48.8364	22608.4	21392.8	26607.8	17945.3	20954.6	10033.6	58.4756	149.928	145.789	75.1132	101.522	135.674			5.81186e-06	1.2772e-05	19923.7	111.083	-7.4867
947.51	1179.21	59423.7	70259.9	50972.3	44580.3	30636.5	25809.5	117.516	141.844	78.6948	504.603	377.849	120.393			4.99137e-05	8.45335e-05	46947	223.483	-7.71472
298.048	933.9	25130.5	24015.3	20280.6	20640.3	18082.2	16451.4	51.2513	37.43	123.386	137.343	74.4002	41.3479			3.10632e-08	1.51156e-07	20766.7	77.5263	-8.06537
951.54	1175.46	144059	125293	105717	92059.9	83153.1	68815	1472.52	108.191	130.218	31.7416	156.611	15.9383			3.92823e-06	8.88334e-06	103183	319.203	-8.33651
498.179	15.4635	25637.4	28381.3	30462.9	32574.4	30502.9	30864.1	83.2278	39.3829	77.0764	90.2199	129.898	126.715			3.82245e-11	1.39831e-09	29737.2	91.0865	-8.35081
480.212	13.6535	20541.1	23035.8	26325.9	27548.9	29847.7	27461.9	20.3807	77.4685	79.6458	80.9746	114.422	97.0144			4.52319e-09	3.6252e-08	25793.5	78.3177	-8.36346
1036.56	48.742	54571.5	55667.6	65115.1	46449.1	55175.3	31643.8	140.006	134.373	164.2	102.593	134.779	134.616			6.26541e-07	1.82601e-06	51437.1	135.095	-8.57269
666.467	1296.15	73648.5	58630.6	41158.2	62260.9	23630.3	22836.2	71.6015	16.4599	112.223	129.026	152.897	123.442			0.000289842	0.000408175	47027.5	100.942	-8.86384
508.207	1163.93	39206.1	61681.9	70584.4	75859.5	133294	150176	710.374	122.541	94.9814	63.3405	41.4219	91.7699			0.000556317	0.000737695	88466.9	187.405	-8.88284
120.755	1308.4	34983.3	67382.6	67756.2	38530.5	32135.6	23007.4	152.407	88.7198	38.8079	25.0599	64.1386	131.986			0.000209754	0.000303225	43965.9	83.5199	-9.04005
490.241	13.9036	37060.3	48134.7	53976.8	53141.8	55516	57478.2	186.496	126.088	27.2694	134.886	32.4083	71.7778			1.25866e-08	7.79511e-08	50884.6	96.4875	-9.04267
1009.53	1191.12	65578.8	76168.9	70835.1	58717.2	70288.1	52316.9	371.818	140.054	66.4602	57.8714	71.0204	18.9001			5.12383e-09	3.82532e-08	65650.8	121.021	-9.08342
1038.5	1193.27	61927.6	64585.2	68153	70311.4	121821	131134	389.108	148.738	82.1328	153.651	25.6546	85.9765			5.18495e-05	8.69476e-05	86322.1	147.544	-9.19244
831.595	1308.28	6.9109e+06	1.25434e+07	8.42228e+06	2.92581e+07	1.57763e+07	3.52666e+07	180834	130.903	39.9832	76.579	64.114	94.1158	[482][M+1]-		0.00350576	0.00395578	1.80296e+07	30206.6	-9.22129
380.844	48.7922	449694	451581	476961	341294	317685	185826	857.076	723.975	86.675	880.481	810.464	239.001			1.00939e-05	2.06286e-05	370507	599.612	-9.27125
508.207	13.9036	45017.2	49675.1	50700.4	57241.1	54243.4	56989	23.722	79.6071	119.081	85.7509	128.854	24.2587			1.14256e-10	2.83043e-09	52311	76.8788	-9.41031
970.571	48.7922	90421.4	87869.7	86117.8	58201.2	47862.3	22172.6	81.9028	131.888	92.7408	18.5745	38.111	129.66			0.000169163	0.000249848	65440.8	82.1462	-9.63778
901.58	1187.78	44047.4	103500	39573.1	117189	100831	85059.9	101.678	25.0099	157.692	147.672	19.5356	54.2198			0.000110065	0.000168026	81700	84.3011	-9.92057
950.532	1174.06	140802	117664	116555	113006	106217	101651	134.564	102.195	90.4137	150.465	41.2268	112.278	[536][M+1]-		1.44445e-09	1.57445e-08	115983	105.19	-10.1067
949.527	1172.83	231762	207415	215971	207161	201511	182893	135.053	99.4498	83.7788	133.944	84.6185	84.1712	[536][M]-		2.41916e-11	1.05605e-09	207785	103.503	-10.9712
830.592	1308.28	1.41619e+07	4.66242e+07	1.65149e+07	2.39037e+07	3.21247e+07	7.25665e+07	95022.6	27.884	154.989	157.679	72.8625	94.0956	[482][M]-		0.00351535	0.0039584	3.4316e+07	15921.7	-11.0737
518.233	1308.4	134897	481770	177857	857967	501238	454193	146.502	46.6378	114.359	153.557	156.311	93.2818			0.00225151	0.00264455	434653	118.442	-11.8415
427.233	1307.68	295190	1.03747e+06	343509	400367	1.31775e+06	492732	283.538	88.3041	141.911	103.541	64.0682	134.087			0.00388754	0.00433274	647835	135.908	-12.2188
