# Supplementary material for: Accumulation of Flavonols over Hydroxycinnamic Acids Favors Oxidative Damage Protection under Abiotic Stress
Source: Front Plant Sci. 2016 Jun 15;7:838. doi: 10.3389/fpls.2016.00838 (PMC4908137; doi:10.3389/fpls.2016.00838)
Supplement: Supplementary file 3 [file Table3.xlsx]

## Sheet: Comparison
TABLE S3. Comparison of the peaks of each independent analysis with the aim of find common peaks to all the treatments. Venn digram was elaborated using these comparisons.
C_vs_S					C_vs_H					C_vs_SH
Mass	RT	log2			Mass	RT	log2			Mass	RT	log2
804.575	1176.01	-6.61877								804.575	1176.01	-8.33419
473.945	66.96	-5.5483			473.945	66.96	1.97573
359.834	66.495	-5.42535			359.834	66.495	1.16205			359.834	66.495	-1.66899
427.904	56.7	-3.98111								427.904	56.7	-3.71839
443.785	53.66	-3.73261			443.785	53.66	-2.52774			443.785	53.66	-4.45622
291.951	66.9	-3.71931								291.951	66.9	-6.08899
491.006	66.865	-3.61167			491.006	66.865	1.42653			491.006	66.865	-2.29662
348.815	53.47	-3.60327			348.815	53.47	-2.28799			348.815	53.47	-4.11537
350.81	53.25	-3.54897			350.81	53.25	-2.39252			350.81	53.25	-3.75735
332.84	53.625	-3.37833			332.84	53.625	-2.36084			332.84	53.625	-3.22131
466.767	53	-3.35354			466.767	53	-3.03935			466.803	53	-6.7244
466.767	53	-3.35354			466.803	53	-1.11579			466.767	53	-3.97285
345.81	53.51	-3.2786								345.81	53.51	-3.62673
383.764	53.25	-3.20602			383.764	53.25	-2.13494			383.764	53.25	-4.18284
346.815	53.66	-3.09767			346.815	53.66	-2.11604			346.815	53.66	-3.70723
361.831	66.185	-3.09708			361.831	66.185	1.02881
330.843	53.73	-3.08242			330.843	53.73	-2.29094			330.843	53.73	-2.98954
342.899	55.88	-2.95747								342.94	55.88	-1.33356
342.899	55.88	-2.95747								342.899	55.88	-1.14186
197.905	58.08	-2.91946								197.905	58.08	-4.41864
406.109	63.24	-2.87336								406.109	63.24	-1.54689
542.057	66.995	-2.74912								542.057	66.995	-6.49909
950.596	48.51	-2.71168								950.596	48.51	-5.66985
275.863	58.08	-2.65966								275.863	58.08	-3.97211
590.874	53.73	-2.63546			590.874	53.73	-1.5261			590.874	53.73	-2.83367
1066.58	48.35	-2.5876								1066.58	48.35	-7.01561
395.903	54.38	-2.58591								395.903	54.38	-3.29963
982.617	48.35	-2.55032								982.617	48.35	-7.05433
941.612	48.35	-2.54701								941.612	48.35	-6.22465
342.94	60.22	-2.54563								342.94	60.22	-1.33356
342.94	60.22	-2.54563								342.899	60.22	-1.14186
933.616	48.35	-2.53797								933.616	48.35	-6.25959
304.836	48.99	-2.52898								304.836	48.99	-6.16318
730.735	48.09	-2.52365								730.735	48.09	-3.72623
975.596	48.35	-2.49875								975.596	48.35	-6.21175
244.962	106.2	-2.48692								244.962	106.2	-2.60574
605.844	53.79	-2.47969			605.844	53.79	-1.53022			605.844	53.79	-3.26787
605.844	53.79	-2.47969								605.875	53.79	1.16977
746.71	48.35	-2.47822								746.71	48.35	-6.69957
830.671	48.33	-2.47103								830.671	48.33	-7.30037
985.588	48.42	-2.47075								985.588	48.42	-6.09305
1001.6	48.33	-2.46127								1001.6	48.33	-6.33586
967.61	48.33	-2.45978								967.61	48.33	-6.09055
248.853	54.38	-2.4597			248.853	54.38	-1.06118			248.853	54.38	-2.62773
917.636	48.33	-2.45189								917.636	48.33	-6.22907
688.739	48.5	-2.44999								688.739	48.5	-6.47587
935.616	48.34	-2.44823								935.616	48.34	-6.39376
821.146	65.32	-2.44551			821.146	65.32	-2.70383			821.146	65.32	-4.20796
766.686	48.33	-2.44254								766.686	48.33	-5.90696
925.628	48.43	-2.44118								925.628	48.43	-5.56015
664.747	48.35	-2.43943								664.747	48.35	-7.06615
943.605	48.43	-2.43938			943.605	48.43	-1.05706			943.605	48.43	-5.98391
983.603	48.35	-2.43016								983.603	48.35	-6.23539
958.585	48.555	-2.42926								958.585	48.555	-5.90891
809.676	48.51	-2.4197								809.676	48.51	-5.21883
914.632	48.35	-2.41735								914.632	48.35	-7.8088
329.012	105.48	-2.41216								329.012	105.48	-3.9915
1000.59	48.35	-2.40854								1000.59	48.35	-7.04166
976.597	48.35	-2.4013								976.597	48.35	-7.67109
833.674	48.43	-2.40056								833.674	48.43	-5.717
214.929	106.2	-2.38978								214.929	106.2	-2.9478
748.708	48.35	-2.38706								748.708	48.35	-7.02897
666.745	48.35	-2.38388								666.745	48.35	-6.13477
846.646	48.5	-2.38164								846.646	48.5	-8.9839
507.87	53.97	-2.37875								507.87	53.97	-2.64681
907.622	48.51	-2.37307								907.622	48.51	-5.52577
814.696	48.33	-2.37163								814.696	48.33	-4.20192
915.632	48.33	-2.36801								915.632	48.33	-6.832
999.592	48.34	-2.36573								999.592	48.34	-6.10081
834.653	48.51	-2.36164			834.653	48.51	-1.07889			834.653	48.51	-8.39931
302.839	49.23	-2.34961								302.839	49.23	-5.51293
1083.56	48.35	-2.34771								1083.56	48.35	-5.50447
580.029	66.44	-2.34735			580.029	66.44	-1.80149			580.029	66.44	-4.65781
209.949	58.08	-2.3422								209.949	58.08	-2.82453
1090.57	48.33	-2.33518								1090.57	48.33	-6.79629
1063.57	48.5	-2.3329								1063.57	48.5	-6.80062
998.592	48.35	-2.32878								998.592	48.35	-7.59012
1068.57	48.33	-2.32064								1068.57	48.33	-6.37953
857.65	48.51	-2.32049								857.65	48.51	-5.6893
931.615	48.6	-2.31977								931.615	48.6	-5.4881
832.669	48.35	-2.3131								832.669	48.35	-7.55889
891.635	48.6	-2.31								891.635	48.6	-6.2963
764.683	48.35	-2.30962								764.683	48.35	-7.18313
1093.55	48.51	-2.30071								1093.55	48.51	-5.06219
916.631	48.35	-2.30065								916.631	48.35	-7.6294
790.63	48.79	-2.29888								790.63	48.79	-7.02514
767.902	54	-2.29868								767.902	54	-3.26804
892.636	48.35	-2.2955								892.636	48.35	-7.15266
1084.55	48.35	-2.28067								1084.55	48.35	-6.15105
678.723	48.35	-2.28064								678.723	48.35	-8.09436
1009.59	48.5	-2.27659								1009.59	48.5	-6.05463
1023.59	48.35	-2.27118								1023.59	48.35	-6.99009
578.787	48.33	-2.27014								578.787	48.33	-4.0907
234.881	52.62	-2.26605			234.881	52.62	-2.34914			234.881	52.62	-3.18743
510.801	48.35	-2.2627			510.833	48.35	1.19045			510.801	48.35	-5.02384
989.591	48.35	-2.26002								989.591	48.35	-6.56118
580.786	48.33	-2.25653								580.786	48.33	-4.46215
1060.56	48.5	-2.25627								1060.56	48.5	-6.85224
232.883	52.92	-2.25129			232.883	52.92	-2.37095			232.883	52.92	-3.18732
940.622	48.35	-2.24539								940.622	48.35	-6.09171
980.605	48.34	-2.242								980.605	48.34	-5.80221
856.661	48.5	-2.24103								856.661	48.5	-6.11173
851.653	48.5	-2.24033								851.653	48.5	-2.39111
930.609	48.35	-2.23467								930.609	48.35	-7.51869
257.066	49.92	-2.23177								257.066	49.92	-3.91456
195.906	58.08	-2.23066								195.906	58.08	-7.71817
987.096	48.465	-2.22821								987.096	48.465	-5.62019
1020.59	48.51	-2.2266								1020.59	48.51	-8.40603
386.8	49	-2.22374								386.8	49	-7.36186
684.74	48.6	-2.22316								684.74	48.6	-4.51585
337.114	217.98	-2.22026			337.114	217.98	-2.16097			337.114	217.98	-3.35666
991.585	48.555	-2.21817								991.585	48.555	-5.87917
901.623	48.51	-2.21778			901.623	48.51	-1.05429			901.623	48.51	-6.74438
816.692	48.09	-2.21607								816.692	48.09	-4.90364
936.624	48.51	-2.2145								936.624	48.51	-9.43858
1067.56	48.42	-2.21406								1067.56	48.42	-5.99407
379.93	55.38	-2.21299								379.93	55.38	-2.63418
1011.56	48.6	-2.2109			1011.56	48.6	-1.54426			1011.56	48.6	-6.96675
947.609	48.505	-2.20659								947.609	48.505	-5.82417
698.91	1200.32	-2.20329			698.91	1200.32	-2.25935			698.91	1200.32	-3.12136
1098.54	48.5	-2.20308								1098.54	48.5	-6.66798
1006.61	48.21	-2.20186								1006.61	48.21	-6.9777
1028.57	48.505	-2.20024								1028.57	48.505	-6.21133
984.609	48.33	-2.19591								984.609	48.33	-7.32813
1061.56	48.5	-2.19515								1061.56	48.5	-5.80805
1022.58	48.51	-2.19218								1022.58	48.51	-8.23164
977.598	48.5	-2.19189								977.598	48.5	-6.29234
747.712	48.33	-2.19116								747.712	48.33	-5.0903
894.642	48.33	-2.19111								894.642	48.33	-6.70429
987.593	48.51	-2.19022								987.593	48.51	-7.59911
818.676	48.33	-2.18828								818.676	48.33	-5.21001
250.85	54.63	-2.18809								250.85	54.63	-1.81886
831.672	48.33	-2.18661								831.672	48.33	-4.24764
245.895	58.36	-2.18528								245.895	58.36	-3.42826
680.722	48.35	-2.18357								680.722	48.35	-7.66275
937.625	48.5	-2.18023								937.625	48.5	-7.57051
1025.58	48.35	-2.1797								1025.58	48.35	-5.9754
549.895	66.87	-2.17896			549.895	66.87	1.55532
1027.57	48.51	-2.17602								1027.57	48.51	-5.8634
1017.58	48.33	-2.17456								1017.58	48.33	-6.56705
398.906	55.13	-2.17414								398.906	55.13	-1.3033
1021.59	48.51	-2.17214								1021.59	48.51	-7.02273
938.623	48.51	-2.17199								938.623	48.51	-8.62203
447.958	58.1	-2.16793			447.995	58.1	-1.3825			447.995	58.1	-1.65955
762.685	48.35	-2.1668								762.685	48.35	-7.57468
942.6	48.54	-2.16551								942.6	48.54	-6.1986
878.127	48.6	-2.1596			878.127	48.6	-1.55424			878.127	48.6	-6.78034
869.14	48.475	-2.15953			869.14	48.475	-1.04564			869.14	48.475	-5.43534
606.729	48.57	-2.15938								606.729	48.57	-5.87292
1014.57	48.5	-2.15721								1014.57	48.5	-7.04962
807.674	48.425	-2.15695								807.674	48.425	-3.25278
861.65	48.51	-2.15304								861.65	48.51	-4.88623
214.919	48.51	-2.15194								214.919	48.51	-5.2446
849.654	48.5	-2.14996								849.654	48.5	-5.81159
708.664	48.7	-2.14681								708.664	48.7	-4.67806
1018.58	48.35	-2.14596								1018.58	48.35	-6.67769
953.103	48.51	-2.14137								953.103	48.51	-5.6667
854.662	48.51	-2.13933								854.662	48.51	-4.38668
979.604	48.5	-2.13861								979.604	48.5	-6.57663
243.9	58.36	-2.13666								243.9	58.36	-3.26691
1024.58	48.35	-2.13404								1024.58	48.35	-6.11112
294.963	58	-2.13237								294.963	58	-3.81054
770.701	48.5	-2.13032								770.701	48.5	-6.05246
244.921	58.3	-2.12718								244.921	58.3	-1.90224
903.632	48.51	-2.1226								903.632	48.51	-7.27465
910.62	48.51	-2.12177								910.62	48.51	-7.0384
285.002	49.92	-2.12032								285.002	49.92	-1.0607
1062.56	48.35	-2.12003								1062.56	48.35	-6.08994
870.636	48.51	-2.11698								870.636	48.51	-10.3984
895.642	48.33	-2.11532								895.642	48.33	-6.80531
859.642	48.5	-2.1137								859.642	48.5	-5.132
1019.58	48.425	-2.11274								1019.58	48.425	-6.4025
900.651	48.21	-2.10938								900.651	48.21	-5.51184
1026.56	48.5	-2.10781								1026.56	48.5	-6.40301
260.9	58.08	-2.10711								260.9	58.08	-1.24831
286.897	58.08	-2.10543								286.897	58.08	-2.55366
871.638	48.51	-2.10422								871.638	48.51	-7.59848
754.729	48.02	-2.1016								754.729	48.02	-1.84028
1055.54	48.555	-2.10127			1055.54	48.555	-1.26872			1055.54	48.555	-6.99924
337.114	244.91	-2.10044			337.114	244.91	-1.99412			337.114	244.91	-3.15824
934.613	48.5	-2.10037								934.613	48.5	-7.4295
921.605	48.6	-2.09875			921.605	48.6	-1.05328			921.605	48.6	-7.08542
932.607	48.5	-2.09818								932.607	48.5	-6.78526
939.625	48.35	-2.09736								939.625	48.35	-6.85142
788.673	48.51	-2.09578								788.673	48.51	-7.22463
682.722	48.43	-2.09249								682.722	48.43	-6.31235
869.639	48.51	-2.09172								869.639	48.51	-8.62165
868.637	48.51	-2.08991								868.637	48.51	-10.8335
1056.53	48.555	-2.08847			1056.53	48.555	-1.51447			1056.53	48.555	-8.05468
1094.54	48.51	-2.08743								1094.54	48.51	-6.48202
1064.57	48.33	-2.08555								1064.57	48.33	-5.71817
1041.56	48.51	-2.0855								1041.56	48.51	-6.34442
905.629	48.5	-2.08325								905.629	48.5	-5.72612
732.734	47.86	-2.08031								732.734	47.86	-4.64556
904.63	48.5	-2.07714								904.63	48.5	-6.9501
888.609	48.51	-2.07705			888.609	48.51	-1.35547			888.609	48.51	-8.64394
634.726	48.51	-2.07493			634.726	48.51	-1.2211			634.726	48.51	-10.7972
956.597	48.6	-2.07402								956.597	48.6	-7.85674
632.727	48.51	-2.0738			632.727	48.51	-1.26047			632.727	48.51	-11.0016
986.597	48.5	-2.07322								986.597	48.5	-6.59637
978.603	48.35	-2.06904								978.603	48.35	-5.53651
848.645	48.5	-2.06717								848.645	48.5	-7.45425
1016.57	48.35	-2.06501								1016.57	48.35	-6.44364
785.678	48.51	-2.05889								785.678	48.51	-7.87432
801.653	48.51	-2.05819			801.653	48.51	-1.40961			801.653	48.51	-8.08074
872.635	48.51	-2.05741								872.635	48.51	-8.74287
448.831	48.6	-2.05443								448.831	48.6	-4.87293
853.665	48.51	-2.05166								853.665	48.51	-2.35011
1070.56	48.43	-2.05042								1070.56	48.43	-7.54238
1071.55	48.51	-2.04777								1071.55	48.51	-7.37146
860.644	48.425	-2.0471								860.644	48.425	-6.41087
750.7	48.35	-2.04623								750.7	48.35	-4.92873
952.598	48.51	-2.04566								952.598	48.51	-9.714
702.713	48.51	-2.04544								702.713	48.51	-8.57631
893.637	48.425	-2.04523								893.637	48.425	-6.17003
1036.56	48.51	-2.04435								1036.56	48.51	-8.32885
968.573	48.51	-2.04415			968.573	48.51	-1.44841			968.573	48.51	-9.41847
534.79	48.51	-2.04344								534.79	48.51	-5.77972
550.764	48.51	-2.04309			550.764	48.51	-1.22458			550.764	48.51	-6.76491
703.716	48.5	-2.04287								703.716	48.5	-7.07251
835.645	48.555	-2.04189			835.645	48.555	-1.34307			835.645	48.555	-7.94175
175.025	257.575	-2.04143								175.025	257.575	-1.51392
904.132	48.33	-2.04119								904.132	48.33	-5.46481
819.669	48.5	-2.03811								819.669	48.5	-5.55078
701.718	48.51	-2.03752								701.718	48.51	-7.24496
954.597	48.51	-2.03741								954.597	48.51	-9.26091
945.611	48.505	-2.03643								945.611	48.505	-7.03196
718.687	48.51	-2.034			718.687	48.51	-1.30098			718.687	48.51	-9.7092
494.909	53.97	-2.03244			494.909	53.97	-1.50348			494.909	53.97	-2.44423
802.649	48.51	-2.03148			802.649	48.51	-1.31148			802.649	48.51	-9.36486
957.603	48.425	-2.03083								957.603	48.425	-6.41361
889.615	48.6	-2.02931			889.615	48.6	-1.03153			889.615	48.6	-6.3578
1039.56	48.51	-2.02609			1039.56	48.51	-1.03021			1039.56	48.51	-7.30969
1099.54	48.5	-2.02511								1099.54	48.5	-4.63786
786.674	48.51	-2.02387								786.674	48.51	-8.41575
1037.56	48.6	-2.02179			1037.56	48.6	-1.14493			1037.56	48.6	-8.25083
1087.53	48.505	-2.01972			1087.53	48.505	-1.48121			1087.53	48.505	-6.64933
377.994	53.985	-2.01726			377.994	53.985	-1.4613			377.994	53.985	-2.99661
377.994	53.985	-2.01726								378.043	53.985	-2.12779
717.692	48.51	-2.01653			717.692	48.51	-1.26531			717.692	48.51	-8.59884
988.095	48.5	-2.0164								988.095	48.5	-5.61285
1002.58	48.51	-2.01628			1002.58	48.51	-1.03637			1002.58	48.51	-7.69459
798.722	47.84	-2.01576								798.722	47.84	-1.65449
466.803	48.51	-2.01497			466.767	48.51	-3.03935			466.803	48.51	-6.7244
466.803	48.51	-2.01497			466.803	48.51	-1.11579			466.767	48.51	-3.97285
1052.53	48.6	-2.01348			1052.53	48.6	-1.45624			1052.53	48.6	-9.59287
549.769	48.51	-2.01211			549.769	48.51	-1.10338			549.769	48.51	-5.00989
955.1	48.6	-2.01133			955.1	48.6	-1.05749			955.1	48.6	-6.00256
426.84	47.905	-2.01085								426.84	47.905	-3.085
635.729	48.6	-2.01077			635.729	48.6	-1.19835			635.729	48.6	-7.69146
523.031	66.18	-2.0107								523.031	66.18	-1.41528
800.65	48.51	-2.01024			800.65	48.51	-1.35036			800.65	48.51	-7.22762
716.688	48.51	-2.00943			716.688	48.51	-1.28831			716.688	48.51	-9.23851
1029.57	48.51	-2.00892								1029.57	48.51	-7.04688
1038.56	48.51	-2.00891			1038.56	48.51	-1.06732			1038.56	48.51	-8.57296
908.616	48.5	-2.00804								908.616	48.5	-5.89735
296.888	45.18	-2.00765								296.888	45.18	-5.38039
948.608	48.425	-2.00725								948.608	48.425	-5.6253
497.77	48.6	-2.00725								497.77	48.6	-5.09931
633.731	48.51	-2.0065			633.731	48.51	-1.13417			633.731	48.51	-7.87032
886.61	48.51	-2.00578			886.61	48.51	-1.36304			886.61	48.51	-10.1198
1042.55	48.555	-2.0043								1042.55	48.555	-3.26376
636.725	48.51	-2.00412			636.725	48.51	-1.18678			636.725	48.51	-8.03011
955.599	48.51	-2.00342								955.599	48.51	-7.55395
719.69	48.51	-2.00225			719.69	48.51	-1.23166			719.69	48.51	-8.03796
382.842	48.51	-2.00096			382.842	48.51	-1.14314			382.842	48.51	-7.59097
953.6	48.51	-2.00032			953.6	48.51	-1.04303			953.6	48.51	-8.24575
988.592	48.6	-1.99941								988.592	48.6	-3.83657
902.635	48.5	-1.99558								902.635	48.5	-3.62466
1054.53	48.51	-1.99452			1054.53	48.51	-1.49982			1054.53	48.51	-9.58894
618.752	48.51	-1.99311								618.752	48.51	-5.17132
884.611	48.51	-1.99052			884.611	48.51	-1.38003			884.611	48.51	-10.345
803.652	48.51	-1.98999			803.652	48.51	-1.27704			803.652	48.51	-7.69241
1040.56	48.51	-1.9895			1040.56	48.51	-1.00262			1040.56	48.51	-8.07855
913.119	48.5	-1.98939			913.119	48.5	-1.06902			913.119	48.5	-5.42111
247.84	53.67	-1.98921								247.84	53.67	-1.95286
646.774	48.28	-1.98757								646.774	48.28	-2.07312
918.615	48.5	-1.98603			918.615	48.5	-1.06893			918.615	48.5	-8.04609
971.577	48.6	-1.98555								971.577	48.6	-7.70652
789.679	48.34	-1.98307								789.679	48.34	-4.93865
720.686	48.51	-1.98281			720.686	48.51	-1.26078			720.686	48.51	-8.32102
225.926	58.08	-1.98121								225.926	58.08	-2.30181
258.902	58.05	-1.98062								258.902	58.05	-2.64749
972.571	48.6	-1.98017			972.571	48.6	-1.27493			972.571	48.6	-8.40683
961.587	48.51	-1.98013			961.587	48.51	-1.42163			961.587	48.51	-8.37239
836.643	48.695	-1.97891			836.643	48.695	-1.45051			836.643	48.695	-7.35282
836.643	48.695	-1.97891								836.687	48.695	-3.02573
970.571	48.51	-1.97876			970.571	48.51	-1.46371			970.571	48.51	-9.80455
855.664	48.5	-1.97816								855.664	48.5	-4.10137
870.138	48.51	-1.97689			870.138	48.51	-1.05299			870.138	48.51	-6.03008
433.926	84.41	-1.97622			433.926	84.41	-1.49141			433.926	84.41	-4.33073
454.785	48.885	-1.9759								454.785	48.885	-5.87876
852.74	48.15	-1.97137								852.74	48.15	-3.59905
532.792	48.555	-1.97108								532.792	48.555	-6.11174
700.714	48.51	-1.9701								700.714	48.51	-8.40012
1003.57	48.555	-1.96876			1003.57	48.555	-1.53977			1003.57	48.555	-7.63748
784.676	48.51	-1.96835								784.676	48.51	-7.16069
1086.54	48.425	-1.96618								1086.54	48.425	-6.12754
863.646	48.5	-1.96617								863.646	48.5	-5.77836
787.677	48.51	-1.96404								787.677	48.51	-6.90276
885.615	48.51	-1.96175			885.615	48.51	-1.45118			885.615	48.51	-8.9949
278.037	55.02	-1.9562								278.037	55.02	-1.68388
364.87	48.655	-1.95524								364.87	48.655	-3.51946
887.613	48.51	-1.95472			887.613	48.51	-1.3736			887.613	48.51	-7.23254
704.712	48.6	-1.95457								704.712	48.6	-5.97143
771.704	48.21	-1.95376								771.704	48.21	-4.11509
994.581	48.51	-1.9536								994.581	48.51	-7.10212
161.914	58.06	-1.95004								161.914	58.06	-2.9096
128.959	48.655	-1.94952								128.959	48.655	-4.7227
344.977	105.48	-1.94827								344.977	105.48	-2.7967
913.616	48.555	-1.94682			913.616	48.555	-1.00536			913.616	48.555	-6.42881
827.656	48.51	-1.9464								827.656	48.51	-5.17811
969.578	48.525	-1.94569			969.578	48.525	-1.479			969.578	48.525	-8.14598
946.608	48.5	-1.94159								946.608	48.5	-7.33477
751.684	48.555	-1.94035			751.684	48.555	-1.1519			751.684	48.555	-6.1144
1073.55	48.555	-1.93665								1073.55	48.555	-6.06868
997.579	48.505	-1.93611			997.579	48.505	-1.00547			997.579	48.505	-6.7834
837.643	48.6	-1.93374			837.643	48.6	-1.43249			837.643	48.6	-6.49311
370.823	48.885	-1.93176								370.823	48.885	-3.69035
963.585	48.6	-1.92929			963.585	48.6	-1.16587			963.585	48.6	-6.55775
919.607	48.555	-1.92808			919.607	48.555	-1.44446			919.607	48.555	-8.8326
464.805	48.51	-1.92667			464.805	48.51	-1.18507			464.805	48.51	-8.32189
769.704	48.51	-1.9254								769.704	48.51	-4.66634
535.794	48.51	-1.92533								535.794	48.51	-3.67802
927.595	48.6	-1.92442			927.595	48.6	-1.59971			927.595	48.6	-7.49304
494.826	48.425	-1.92327								494.826	48.425	-2.85608
467.807	48.6	-1.92208								467.807	48.6	-4.69214
973.579	48.555	-1.92181								973.579	48.555	-5.6745
244.939	48.09	-1.92147			244.939	48.09	-1.10859			244.939	48.09	-3.14066
1059.56	48.5	-1.91996								1059.56	48.5	-5.90027
858.635	48.6	-1.91495								858.635	48.6	-6.14623
323.888	66.18	-1.91329								323.888	66.18	-1.88702
996.58	48.6	-1.91018								996.58	48.6	-7.12432
1053.54	48.555	-1.91006			1053.54	48.555	-1.37571			1053.54	48.555	-7.40424
996.081	48.55	-1.90984			996.081	48.55	-1.21942			996.081	48.55	-6.2989
384.841	48.51	-1.90345			384.841	48.51	-1.07168			384.841	48.51	-6.37843
829.655	48.6	-1.90315								829.655	48.6	-5.53086
995.579	48.505	-1.90226			995.579	48.505	-1.05365			995.579	48.505	-7.75079
648.773	47.88	-1.90138								648.773	47.88	-2.11383
852.663	48.51	-1.89898								852.663	48.51	-3.84499
1079.54	48.505	-1.89716			1079.54	48.505	-1.21717			1079.54	48.505	-8.1299
1031.57	48.505	-1.89607								1031.57	48.505	-5.63673
878.623	48.6	-1.89202			878.623	48.6	-1.31258			878.623	48.6	-8.17411
355.124	97.37	-1.89175			355.124	97.37	-2.50215			355.124	97.37	-1.84606
1004.07	48.6	-1.89059			1004.07	48.6	-1.25796			1004.07	48.6	-5.84563
1044.56	48.35	-1.89042			1044.56	48.35	-1.01412			1044.56	48.35	-6.95654
838.688	47.95	-1.88937								838.688	47.95	-2.6655
1046.55	48.555	-1.88695			1046.55	48.555	-1.29386			1046.55	48.555	-5.88269
1005.57	48.555	-1.88397								1005.57	48.555	-6.33766
1081.54	48.51	-1.88348			1081.54	48.51	-1.04882			1081.54	48.51	-6.52151
1047.55	48.555	-1.87957			1047.55	48.555	-1.19876			1047.55	48.555	-6.80404
249.014	60.535	-1.87845								249.014	60.535	-1.21822
912.619	48.51	-1.87739								912.619	48.51	-7.66359
257.894	58.06	-1.87558								257.894	58.06	-2.6972
844.632	48.6	-1.8693			844.632	48.6	-1.58136			844.632	48.6	-7.47897
911.618	48.555	-1.86914			911.618	48.555	-1.06474			911.618	48.555	-7.50767
752.728	48.6	-1.86534								752.728	48.6	-1.42642
380.843	48.7	-1.86291			380.843	48.7	-1.11421			380.843	48.7	-6.93145
380.843	48.7	-1.86291			380.878	48.7	-1.02607			380.878	48.7	-1.85648
772.699	48.35	-1.86203								772.699	48.35	-4.15325
768.702	48.5	-1.86107								768.702	48.5	-6.04027
366.868	48.575	-1.85618								366.868	48.575	-3.48235
548.766	48.51	-1.8553			548.766	48.51	-1.1824			548.766	48.51	-5.77732
554.723	48.79	-1.85463								554.723	48.79	-4.67439
877.625	48.51	-1.85263			877.625	48.51	-1.37989			877.625	48.51	-7.91516
879.622	48.6	-1.84918			879.622	48.6	-1.0853			879.622	48.6	-7.22232
890.607	48.6	-1.84865								890.607	48.6	-6.23254
808.676	47.95	-1.84694								808.676	47.95	-2.39258
912.119	48.51	-1.8414			912.119	48.51	-1.04668			912.119	48.51	-6.30127
793.663	48.505	-1.83685			793.663	48.505	-1.15865			793.663	48.505	-6.72097
61.9879	65.515	-1.83658								61.9879	65.515	-4.50994
760.674	48.6	-1.82973								760.674	48.6	-6.19972
442.812	48.98	-1.82564								442.812	48.98	-3.24776
442.812	48.98	-1.82564								442.861	48.98	-2.02861
1080.54	48.6	-1.82395			1080.54	48.6	-1.0656			1080.54	48.6	-6.71818
551.768	48.54	-1.82157			551.768	48.54	-1.21192			551.768	48.54	-5.38812
1045.55	48.51	-1.81909			1045.55	48.51	-1.43188			1045.55	48.51	-7.59831
308.956	57.34	-1.81898			308.956	57.34	-1.79796			308.997	57.34	-1.15755
308.956	57.34	-1.81898			308.997	57.34	-1.60736
430.926	83.92	-1.81636			430.926	83.92	-1.28125			430.926	83.92	-3.75302
477.025	66.175	-1.81489								477.025	66.175	-1.42937
823.655	48.51	-1.81127								823.655	48.51	-5.07421
982.989	58.03	-1.811								982.989	58.03	-1.57548
552.763	48.51	-1.81046			552.763	48.51	-1.17093			552.763	48.51	-4.63958
602.78	48.21	-1.81008								602.78	48.21	-2.62529
380.878	53.16	-1.81002			380.843	53.16	-1.11421			380.843	53.16	-6.93145
380.878	53.16	-1.81002			380.878	53.16	-1.02607			380.878	53.16	-1.85648
380.878	53.16	-1.81002								380.919	53.16	1.22702
465.809	48.54	-1.80722								465.809	48.54	-3.3606
383.845	48.505	-1.8066								383.845	48.505	-5.97201
1078.54	48.555	-1.80132								1078.54	48.555	-7.29144
926.608	48.51	-1.79862			926.608	48.51	-1.04229			926.608	48.51	-7.2572
342.878	48.53	-1.79766								342.878	48.53	-3.17656
628.833	53.625	-1.79632			628.833	53.625	-1.93634			628.833	53.625	-2.53954
129.963	48.51	-1.79581								129.963	48.51	-2.94683
946.119	66.9	-1.79515			946.119	66.9	-3.57013			946.119	66.9	-6.19958
512.8	48.35	-1.79075								512.8	48.35	-4.10631
241.9	58.08	-1.78946								241.9	58.08	-3.32605
258.917	48.35	-1.78907								258.917	48.35	-2.61835
304.887	58.08	-1.78588								304.887	58.08	-1.89767
213.878	58.54	-1.77575								213.878	58.54	-2.03722
600.779	48.6	-1.77356								600.779	48.6	-3.00762
492.911	54	-1.76808			492.911	54	-1.22784			492.911	54	-2.32302
303.887	58.055	-1.76614								303.887	58.055	-2.66287
410.865	47.67	-1.76599								410.865	47.67	-2.17826
212.921	48.51	-1.75598								212.921	48.51	-3.886
1038.06	48.555	-1.75425			1038.06	48.555	-1.17355			1038.06	48.555	-3.52709
425.004	73.205	-1.74942			425.004	73.205	-1.10952			425.004	73.205	-1.80626
326.904	48.32	-1.74681								326.904	48.32	-1.98685
173.104	50.415	-1.74332								173.104	50.415	-1.835
301.892	58.08	-1.73855								301.892	58.08	-2.17211
533.795	48.51	-1.73392								533.795	48.51	-2.70149
962.585	48.6	-1.72867			962.585	48.6	-1.36445			962.585	48.6	-4.74135
1030.07	48.425	-1.72519								1030.07	48.425	-5.822
296.925	55.4	-1.71019								296.925	55.4	-2.67191
254.015	66.18	-1.69496								254.015	66.18	-2.34187
413.809	48.61	-1.6883								413.809	48.61	-5.03759
954.101	48.51	-1.68556								954.101	48.51	-6.14025
412.862	47.03	-1.67792								412.862	47.03	-2.26024
616.753	48.51	-1.67433								616.753	48.51	-3.40037
1072.56	48.555	-1.65634								1072.56	48.555	-6.47427
291.108	243.9	-1.65423			291.108	243.9	-1.57829			291.108	243.9	-2.04802
920.108	48.6	-1.64207			920.108	48.6	-1.32485			920.108	48.6	-6.27752
1030.57	48.5	-1.63131								1030.57	48.5	-3.60904
619.755	48.6	-1.62898								619.755	48.6	-3.64661
842.64	48.555	-1.62516								842.64	48.555	-4.81716
129.019	159	-1.61644			129.019	159	-1.65202			129.019	159	-2.3346
922.648	48.09	-1.61138								922.648	48.09	-1.33073
468.802	48.54	-1.60548			468.802	48.54	-1.13048			468.802	48.54	-3.22349
338.981	56.68	-1.60474								338.981	56.68	-1.80388
498.031	66.97	-1.60201								498.031	66.97	-2.59959
836.687	48.35	-1.59609			836.643	48.35	-1.45051			836.643	48.35	-7.35282
836.687	48.35	-1.59609								836.687	48.35	-3.02573
826.657	48.51	-1.58835								826.657	48.51	-4.20514
509.923	67.09	-1.58757			509.923	67.09	1.73497
828.657	48.5	-1.58354								828.657	48.5	-2.13291
445.073	65.19	-1.57929			445.073	65.19	-1.83228			445.073	65.19	-3.19741
445.073	65.19	-1.57929			445.119	65.19	-1.59736			445.119	65.19	-1.13936
722.685	48.505	-1.57076			722.685	48.505	-1.01946			722.685	48.505	-5.41356
795.66	48.6	-1.56877								795.66	48.6	-3.68826
374.041	83.855	-1.5681			374.041	83.855	-1.13744			374.041	83.855	-1.98345
96.9606	54.585	-1.56428			96.9606	54.585	-1.56363			96.9606	54.585	-1.28882
579.79	48.33	-1.56076								579.79	48.33	-2.28227
1082.55	48.35	-1.52884								1082.55	48.35	-4.52238
434.925	84.445	-1.51916			434.925	84.445	-1.3791			434.925	84.445	-2.36682
359.91	57.06	-1.50864			359.91	57.06	-1.26476			359.91	57.06	-2.45445
409.902	53.79	-1.50016								409.902	53.79	-1.77619
280.027	54.24	-1.48916								280.027	54.24	-2.05454
452.828	48.425	-1.48815								452.828	48.425	-5.7041
516.818	48.6	-1.48382								516.818	48.6	-1.52077
596.761	48.35	-1.48128								596.761	48.35	-2.37884
686.74	48.51	-1.47485								686.74	48.51	-2.48505
359.942	105.49	-1.46923								359.942	105.49	-2.21394
617.757	48.51	-1.46878								617.757	48.51	-3.33978
601.783	48.505	-1.46093								601.783	48.505	-1.35128
410.91	53.96	-1.46026								410.91	53.96	-1.7307
556.8	46.485	-1.45282								556.8	46.485	-1.17445
295.067	77.7	-1.45013			295.067	77.7	-1.39245			295.067	77.7	-4.30901
387	54.24	-1.44305			387	54.24	-1.00747			387	54.24	-2.07816
280.908	48.6	-1.43659								280.908	48.6	-1.93083
357.958	58	-1.41116								357.958	58	-2.65971
357.958	58	-1.41116								357.93	58	-1.34432
357.958	58	-1.41116								357.993	58	-1.17017
594.762	48.35	-1.40997								594.762	48.35	-1.95995
436.926	84.405	-1.40894			436.926	84.405	-1.34139			436.926	84.405	-1.82914
277.051	54.19	-1.39671								277.033	54.19	-1.30239
277.051	54.19	-1.39671								277.051	54.19	-1.11198
656.135	55	-1.39392								656.135	55	-2.11345
303.921	55.67	-1.39349								303.887	55.67	-2.66287
98.9566	55.04	-1.37936			98.9566	55.04	-1.51037			98.9566	55.04	-1.87911
536.789	48.51	-1.37376								536.789	48.51	-2.61829
518.821	48.15	-1.36719								518.821	48.15	-1.31712
133.051	108.18	-1.35915			133.051	108.18	-1.09685
389	54.035	-1.34455								389	54.035	-2.07751
344.953	81.91	-1.34445			344.953	81.91	-1.39953			344.953	81.91	-1.91382
203.96	51.31	-1.34102			204.003	51.31	2.98269			204.003	51.31	4.17747
343.947	81.07	-1.33978			343.947	81.07	-1.51927			343.947	81.07	-2.12195
115.003	106.19	-1.31603								115.003	106.19	-1.33866
742.696	48.5	-1.29489								742.696	48.5	-2.77634
538.745	48.79	-1.29298								538.745	48.79	-4.39118
435.994	58.1	-1.28737								435.994	58.1	-1.65204
810.681	48.02	-1.28094								810.681	48.02	-2.28949
538.112	203.25	-1.27324			538.112	203.25	-1.64394			538.112	203.25	-1.02815
293.018	54.66	-1.26849								293.018	54.66	-1.57332
208.936	58.08	-1.26736								208.936	58.08	-1.13523
758.674	48.6	-1.26442								758.674	48.6	-4.75456
411.866	47.67	-1.25438								411.866	47.67	-1.71339
820.147	64.99	-1.249			820.147	64.99	-1.46317			820.147	64.99	-1.53202
362.965	53.34	-1.24321								362.965	53.34	-1.28485
362.965	53.34	-1.24321								362.94	53.34	1.53528
579.026	66.505	-1.24283			579.026	66.505	-1.61779			579.026	66.505	-1.7619
618.963	66.9	-1.2409								618.963	66.9	-2.09038
404.104	63.77	-1.22682								404.104	63.77	-1.42712
663.751	48.35	-1.22292								663.751	48.35	-2.42928
357.993	53.6	-1.22								357.958	53.6	-2.65971
357.993	53.6	-1.22								357.993	53.6	-1.17017
376.109	60.73	-1.20889								376.109	60.73	-1.2815
358.989	53.58	-1.20718								358.989	53.58	-1.19218
706.667	48.79	-1.20115								706.667	48.79	-4.6771
357.93	54.285	-1.18879								357.958	54.285	-2.65971
357.93	54.285	-1.18879								357.93	54.285	-1.34432
243.942	47.745	-1.17898								243.942	47.745	-1.1433
290.982	73.575	-1.17326			290.982	73.575	-1.10999			290.982	73.575	-1.34367
473.907	86.895	-1.16711								473.907	86.895	-1.92868
308.997	56.5	-1.1657			308.956	56.5	-1.79796			308.997	56.5	-1.15755
308.997	56.5	-1.1657			308.997	56.5	-1.60736
406.903	55.38	-1.15938								406.903	55.38	-1.16633
774.662	48.6	-1.15598								774.662	48.6	-4.01377
308.001	56.09	-1.13894			308.001	56.09	-1.70866			308.001	56.09	-1.1212
61.988	58.08	-1.13884								61.988	58.08	-1.16165
448.926	83.82	-1.13799			448.926	83.82	-1.2962			448.926	83.82	-1.9926
127.04	84.41	-1.1357			127.04	84.41	-1.39731			127.04	84.41	-1.15432
306.998	56.345	-1.12656			306.998	56.345	-1.79165			306.998	56.345	-1.22675
612.859	53.66	-1.12306			612.859	53.66	-1.78822				53.66
638.684	48.79	-1.11276								638.684	48.79	-5.09214
278.982	55.265	-1.10648								278.982	55.265	-1.78254
428.842	45.005	-1.09913								428.842	45.005	-1.25156
317.032	84.41	-1.09358								317.032	84.41	-2.18143
317.032	84.41	-1.09358								316.983	84.41	-1.43598
356.99	53.87	-1.06755								356.99	53.87	-1.16913
316.983	81.06	-1.05314								317.032	81.06	-2.18143
316.983	81.06	-1.05314								316.983	81.06	-1.43598
617.958	66.86	-1.05206								617.958	66.86	-1.50039
822.716	48.58	-1.04837								822.765	48.58	6.41309
690.69	48.605	-1.04489								690.69	48.605	-4.81579
335.978	60.45	-1.03732								335.978	60.45	-1.32524
335.978	60.45	-1.03732								335.928	60.45	-1.03175
470.827	73.645	-1.03722								470.827	73.645	-1.08216
662.749	48.33	-1.03513								662.749	48.33	-2.03705
483.041	66.9	-1.02293								483.041	66.9	-1.32258
117.008	72.96	-1.01127								117.008	72.96	-1.6019
291.048	55.86	-1.00275								291.048	55.86	-1.17918
713.831	45.64	1.00039								713.831	45.64	1.31376
412.078	55.335	1.00143			412.031	55.335	1.23202
512.928	102.12	1.00476			512.928	102.12	-1.43114
432.94	93.21	1.00668								432.94	93.21	1.46639
203.083	283.785	1.00868			203.083	283.785	-1.00367
844.787	47.06	1.00933								844.787	47.06	1.3219
706.835	45.18	1.00934								706.806	45.18	4.7941
694.787	45.9	1.00941								694.787	45.9	1.19677
409.093	66.965	1.01085								409.093	66.965	1.08123
1022.75	46.24	1.01252								1022.75	46.24	1.37464
765.801	46.16	1.01285								765.801	46.16	1.28245
950.277	45.745	1.01364								950.277	45.745	1.18045
857.61	1187.52	1.0142								857.61	1187.52	-2.78216
889.784	47.85	1.01455								889.784	47.85	1.19517
527.966	65.84	1.01505								527.966	65.84	1.1199
612.824	48.15	1.02134			612.859	48.15	-1.78822
226.996	85.06	1.02472								226.996	85.06	1.26552
515.161	79.225	1.02617			515.161	79.225	-1.16608
881.783	46.445	1.02797								881.783	46.445	1.08798
813.812	46.18	1.02918								813.812	46.18	1.08743
215.876	58.19	1.0311								215.876	58.19	1.03055
850.28	46.9	1.03811								850.28	46.9	1.67354
417.886	48.48	1.04205								417.886	48.48	1.40455
860.69	1319.64	1.04419								860.69	1319.64	1.64033
223.028	129.18	1.0461								223.028	129.18	1.23328
518.178	1319.64	1.04958								518.178	1319.64	1.44538
910.269	48.37	1.05167								910.269	48.37	1.36463
347.025	84.46	1.05617								347.025	84.46	1.14144
221.829	56.07	1.05679								221.829	56.07	1.13921
929.144	67.23	1.06064			929.144	67.23	-1.38852
805.168	65.37	1.06308								805.168	65.37	1.0252
223.825	56.13	1.07258								223.825	56.13	1.19989
406.993	102.12	1.07774			406.993	102.12	-1.94513
924.594	1276.98	1.08393								924.594	1276.98	-1.84906
249.964	48.545	1.08518								249.964	48.545	1.00297
341.109	66.14	1.0926								341.109	66.14	1.38552
387.114	66.02	1.09295								387.114	66.02	1.23278
857.61	1304.84	1.09622								857.61	1304.84	-3.20349
342.113	65.72	1.10058								342.113	65.72	1.25687
832.791	48.37	1.10308								832.791	48.37	1.1282
351.056	84.46	1.10346			351.056	84.46	-1.25598
519.171	308.76	1.10708			519.171	308.76	-1.26139
688.053	92.84	1.10767								688.053	92.84	1.25574
827.804	45.46	1.1091								827.804	45.46	1.02448
744.789	47.055	1.11002								744.789	47.055	1.79352
487.88	47.23	1.11184								487.88	47.23	1.31896
680.809	45.66	1.11281								680.809	45.66	1.40203
752.812	46.155	1.11654								752.812	46.155	1.52178
270.911	55.31	1.11686			270.911	55.31	1.027			270.891	55.31	2.54472
790.594	1319.64	1.11785								790.594	1319.64	-2.83058
356.923	45.88	1.11972								356.923	45.88	1.18957
389.119	65.51	1.12208								389.119	65.51	1.21612
468.92	100.16	1.1265			468.92	100.16	-1.94307
766.79	46.085	1.13275								766.79	46.085	1.87971
1058.7	48.28	1.13359								1058.7	48.28	2.12718
402.961	84.48	1.1361								402.961	84.48	1.01597
952.243	419.88	1.14009								952.243	419.88	-3.17387
576.872	45	1.14084								576.872	45	1.3192
750.816	45.07	1.14159								750.816	45.07	1.61948
434.221	1222.97	1.14303								434.221	1222.97	-1.91728
1008.25	46.18	1.14377								1008.25	46.18	1.66395
414.078	55.285	1.14427			414.041	55.285	1.30152			414.041	55.285	1.6156
804.175	64.71	1.14648								804.175	64.71	1.10344
1032.72	47.265	1.15176								1032.72	47.265	2.21135
803.172	64.605	1.15391								803.172	64.605	1.03052
947.748	48.39	1.15496								947.748	48.39	1.81135
475.007	53.045	1.15871			475.007	53.045	1.09064			475.007	53.045	1.0415
391.032	102.12	1.1607			391.032	102.12	-2.00762
999.758	47.11	1.16545								999.758	47.11	1.23571
858.27	46.875	1.17037								858.27	46.875	1.82513
380.919	47.65	1.17161			380.878	47.65	-1.02607			380.878	47.65	-1.85648
380.919	47.65	1.17161								380.919	47.65	1.22702
388.118	66.03	1.17619								388.118	66.03	1.32947
274.104	76.49	1.17733								274.104	76.49	1.18345
264.934	48.33	1.18312								264.934	48.33	1.46475
930.147	66.715	1.18365			930.147	66.715	-1.72146
526.006	205.785	1.18552			526.006	205.785	-2.80049
780.808	45.65	1.18687								780.808	45.65	1.25266
780.808	45.65	1.18687								780.781	45.65	2.30085
272.908	55.225	1.18748			272.908	55.225	1.24795			272.908	55.225	1.01895
994.236	48.48	1.18798								994.236	48.48	1.54971
112.986	48.79	1.18991								112.937	48.79	-2.57574
112.986	48.79	1.18991								112.986	48.79	1.23471
843.786	47.11	1.19226								843.786	47.11	1.80498
127.051	53.175	1.19619			127.051	53.175	1.19494			127.051	53.175	1.39858
377.085	53.535	1.20526								377.085	53.535	1.21471
222.91	75.1	1.20656								222.91	75.1	1.25414
871.798	46.2	1.20998								871.798	46.2	1.01505
871.798	46.2	1.20998								871.767	46.2	4.72436
729.813	45.81	1.21146								729.813	45.81	1.68555
925.661	1275.08	1.21269								925.661	1275.08	1.64593
836.448	607.03	1.21548								836.448	607.03	1.51691
833.794	48.48	1.23561								833.794	48.48	1.2904
407.995	102.12	1.2509			407.995	102.12	-3.17594
264.922	84.56	1.25753								264.922	84.56	1.24047
990.724	47.77	1.26402								990.724	47.77	2.46705
860.69	1290.45	1.26805			860.69	1290.45	1.29073			860.69	1290.45	1.44455
799.235	75.26	1.27281			799.235	75.26	-1.12116
796.197	68.38	1.27499			796.197	68.38	-3.68098
747.794	48.06	1.27772								747.794	48.06	1.34205
228.994	66.18	1.2778								228.994	66.18	1.2197
324.117	51.25	1.28001								324.117	51.25	2.87416
923.772	47.67	1.28068								923.772	47.67	1.45057
145.062	53.145	1.28486			145.062	53.145	1.23209			145.062	53.145	1.40821
600.864	45.6	1.28706								600.864	45.6	1.61075
385.107	54.67	1.28913								385.107	54.67	2.34583
958.268	46.33	1.29146								958.268	46.33	1.68503
546.84	47.77	1.29844								546.84	47.77	2.11675
494.231	700.38	1.29965			494.231	700.38	-6.34539
395.064	55	1.29974								395.064	55	1.52566
226.996	66.18	1.3035								226.996	66.18	1.20981
796.275	755.285	1.30396			796.275	755.285	-2.76472			796.275	755.285	1.45533
590.204	1259.42	1.30434								590.204	1259.42	2.48042
209.809	54.615	1.31912			209.809	54.615	1.43573			209.809	54.615	1.39232
209.809	54.615	1.31912			209.834	54.615	1.77115			209.834	54.615	2.33003
221.903	76.96	1.31975								221.903	76.96	1.48465
308.884	55.24	1.32063			308.884	55.24	1.22136			308.884	55.24	1.06331
939.756	48.31	1.32146								939.756	48.31	1.68488
147.049	54.695	1.32282			147.03	54.695	-1.05713
857.61	1319.64	1.32583								857.61	1319.64	-3.17835
902.279	48.31	1.32594								902.279	48.31	1.4435
186.857	56.04	1.32812								186.857	56.04	1.01913
968.581	1312.91	1.32987			968.581	1312.91	1.33432			968.581	1312.91	1.96147
875.774	48.5	1.33906			875.815	48.5	-1.27219			875.774	48.5	1.61016
605.875	48.065	1.35204			605.844	48.065	-1.53022			605.844	48.065	-3.26787
605.875	48.065	1.35204								605.875	48.065	1.16977
623.854	45.18	1.36356								623.854	45.18	1.53611
959.248	48.105	1.36697								959.248	48.105	2.27458
781.781	48.48	1.37675								781.781	48.48	1.9075
311.006	60.765	1.3893								311.006	60.765	1.37986
978.757	48.11	1.38974								978.757	48.11	1.3872
947.317	938.22	1.38991								947.317	938.22	1.86072
331.048	55.2	1.39255			331.048	55.2	1.47642
924.594	1249.86	1.39395								924.594	1249.86	-1.70194
986.248	48.52	1.39399								986.248	48.52	1.43199
637.834	45.84	1.39525								637.834	45.84	1.80969
952.256	47.885	1.39915								952.256	47.885	1.84879
722.819	45.18	1.40175								722.78	45.18	3.27112
109.04	52.83	1.40267			109.04	52.83	1.38167			109.04	52.83	1.59076
585.818	48.52	1.41098								585.818	48.52	1.9276
154.868	54.56	1.41186			154.868	54.56	1.11249			154.868	54.56	1.54885
885.299	45.765	1.42461								885.299	45.765	1.15691
415.146	152.88	1.44581								415.146	152.88	1.56077
970.745	48.15	1.44785								970.745	48.15	1.93648
310.931	47.85	1.44946								310.931	47.85	1.93008
786.84	47.77	1.44961								786.84	47.77	1.13989
773.556	1295.87	1.45715								773.556	1295.87	-1.16827
242.08	54.52	1.46481								242.08	54.52	1.99699
362.94	47.77	1.465								362.965	47.77	-1.28485
362.94	47.77	1.465								362.94	47.77	1.53528
728.812	46.395	1.47223								728.812	46.395	2.07255
836.765	48.65	1.47817								836.765	48.65	2.05837
995.76	47.43	1.48238								995.76	47.43	1.38325
993.734	48.425	1.48475								993.734	48.425	1.85983
653.806	47.67	1.49127								653.806	47.67	2.13322
1087.29	86.51	1.49886			1087.29	86.51	-1.54111
901.78	48.34	1.49895								901.78	48.34	1.45197
552.018	93.985	1.49924			552.018	93.985	-1.58991
514.893	47.66	1.50012								514.893	47.66	1.4909
570.834	48.08	1.51247								570.834	48.08	2.08795
736.754	48.55	1.51592								736.754	48.55	2.77386
191.02	124.545	1.51738								191.02	124.545	1.29315
630.993	102.115	1.52577			630.993	102.115	-2.98392
954.762	47.77	1.53326								954.762	47.77	1.8222
137.892	55.225	1.53475								137.892	55.225	1.8622
260.98	55.41	1.54272								260.98	55.41	1.50731
378.971	54.29	1.54981								378.971	54.29	1.5604
1019.74	48.48	1.55007								1019.74	48.48	1.75978
679.193	83.93	1.55314								679.193	83.93	1.7299
250.965	48.54	1.55655								250.965	48.54	1.70896
250.965	48.54	1.55655								250.996	48.54	1.85943
1037.75	47.77	1.5583								1037.75	47.77	1.3935
936.278	47.22	1.57293								936.278	47.22	1.6456
806.742	48.79	1.57799								806.788	48.79	2.23618
806.742	48.79	1.57799								806.742	48.79	2.86571
284.99	57.14	1.57845								284.99	57.14	1.16697
307.854	80.59	1.58896								307.854	80.59	1.16559
134.895	55.285	1.59281								134.895	55.285	1.86289
243.083	54.29	1.59356								243.083	54.29	2.26182
136.892	55.33	1.59399								136.892	55.33	1.80154
271.876	80.59	1.59457								271.876	80.59	1.30687
318.952	48.75	1.5995								318.952	48.75	1.32834
927.786	48.31	1.60423								927.786	48.31	1.06099
977.758	48.48	1.60621			977.784	48.48	-1.07303			977.758	48.48	1.44273
364.993	57.03	1.60633			364.993	57.03	1.87478			364.993	57.03	1.25234
772.112	67.58	1.61144								772.112	67.58	1.42816
894.286	46.57	1.61424								894.286	46.57	1.44986
307.029	558.74	1.61439			307.029	558.74	1.67291			307.029	558.74	1.86247
829.791	47.06	1.61669								829.791	47.06	2.18324
743.841	48.48	1.62143								743.841	48.48	1.21539
885.794	46.645	1.62357								885.794	46.645	1.16404
227.968	47.585	1.62664								227.968	47.585	1.68823
511.254	693.895	1.63264			511.254	693.895	-6.52248			511.254	693.895	1.53755
860.69	1273.5	1.63568								860.69	1273.5	1.58152
1089.72	47.43	1.63687								1089.72	47.43	2.0296
712.835	46.265	1.63766								712.835	46.265	1.77254
261.892	57.19	1.64134			261.892	57.19	1.85746			261.892	57.19	1.93384
847.394	1185.48	1.64187			847.394	1185.48	1.47624
933.443	793.87	1.64252			933.443	793.87	1.81723			933.443	793.87	2.25086
978.777	45.045	1.64577								978.757	45.045	1.3872
950.754	48.525	1.65011								950.754	48.525	1.7757
269.879	80.405	1.65304								269.879	80.405	1.45402
303.001	57.14	1.65344								303.001	57.14	1.1323
1026.73	48.48	1.65685								1026.73	48.48	2.09695
789.773	48.545	1.65956								789.773	48.545	2.49588
333.887	79.045	1.66162								333.887	79.045	1.48412
1030.26	47.65	1.6721								1030.26	47.65	1.5322
1003.76	48.15	1.67341								1003.76	48.15	1.22133
714.838	47.87	1.67927								714.838	47.87	1.38815
1055.72	48.105	1.68874								1055.72	48.105	2.34486
222.83	57.85	1.69128								222.83	57.85	3.17555
935.278	48.07	1.69559								935.278	48.07	1.48055
894.787	47.85	1.69883								894.787	47.85	1.59197
985.247	48.5	1.70009								985.247	48.5	1.77771
279.908	62.83	1.71045			279.908	62.83	1.50035
985.745	48.48	1.71472								985.745	48.48	1.86842
158.847	55.21	1.71524								158.847	55.21	1.75873
891.288	612.4	1.71534								891.288	612.4	2.08622
818.79	48.15	1.72003								818.79	48.15	2.27576
162.839	55.24	1.72071								162.839	55.24	1.77242
135.895	55.21	1.72083								135.895	55.21	1.96229
555.864	47.77	1.72328								555.864	47.77	1.88106
780.781	48.525	1.72426								780.808	48.525	1.25266
780.781	48.525	1.72426								780.781	48.525	2.30085
563.088	259.505	1.72494			563.088	259.505	-2.28543
870.802	46.33	1.7263								870.802	46.33	1.61694
915.783	47.12	1.73011								915.783	47.12	1.7758
876.278	48.52	1.73896								876.278	48.52	2.20255
224.827	57.835	1.73999								224.827	57.835	3.20871
531.869	48.085	1.7537								531.869	48.085	2.49741
205.84	55.34	1.75762			205.84	55.34	1.27604			205.84	55.34	1.79869
160.842	55.225	1.76469								160.842	55.225	1.65171
741.85	48.425	1.78316								741.85	48.425	1.30668
638.829	46.56	1.78346								638.829	46.56	2.47529
944.266	47.77	1.78543								944.266	47.77	1.55941
1039.73	47.67	1.79256								1039.73	47.67	2.24345
951.257	48.15	1.7965								951.257	48.15	2.14178
193.816	55.265	1.80062								193.816	55.265	1.76763
867.789	48.215	1.81069								867.789	48.215	1.57985
1021.27	47.88	1.81086								1021.27	47.88	1.31944
925.746	48.75	1.81159								925.746	48.75	2.57532
394.067	55.18	1.81348								394.067	55.18	2.04351
292.072	54.495	1.81465								292.072	54.495	2.35375
1071.75	48.31	1.81849								1071.75	48.31	1.32135
443.121	54.57	1.81902								443.121	54.57	1.4305
195.811	55.265	1.82796								195.811	55.265	1.74495
226.824	57.875	1.8306								226.824	57.875	3.2893
622.023	66.465	1.83589								622.023	66.465	1.66918
850.813	48.07	1.84053								850.813	48.07	1.06181
969.767	48.395	1.84194								969.767	48.395	1.32245
621.112	293.92	1.84417			621.112	293.92	-2.54462
178.834	57.44	1.84431								178.834	57.44	2.82077
1011.75	48.325	1.85234								1011.75	48.325	1.78437
933.243	48.5	1.86613								933.243	48.5	2.66541
886.78	46.94	1.86636								886.78	46.94	2.18246
198.808	55.21	1.87148								198.808	55.21	1.86134
815.779	48.39	1.87305								815.779	48.39	2.60699
382.068	55.83	1.87318			382.068	55.83	3.00076			382.068	55.83	1.33061
382.068	55.83	1.87318								382.103	55.83	2.19136
199.805	55.265	1.88173								199.805	55.265	1.84328
943.267	47.89	1.88292								943.267	47.89	2.01947
207.836	55.29	1.88402			207.836	55.29	1.3449			207.811	55.29	1.39991
207.836	55.29	1.88402								207.836	55.29	1.83826
486.88	46.31	1.88521								486.88	46.31	1.63987
1038.73	47.06	1.88531								1038.73	47.06	2.49005
164.836	55.29	1.88743								164.836	55.29	1.78933
201.802	55.265	1.89507								201.802	55.265	1.85738
196.811	55.21	1.89642								196.811	55.21	1.78215
363.942	47.52	1.89713								363.942	47.52	1.88918
1064.73	47.77	1.89967								1064.73	47.77	3.50717
287.05	52.39	1.90585			287.05	52.39	1.98438			287.05	52.39	2.14502
1011.25	48.48	1.90761								1011.25	48.48	1.88019
203.799	55.195	1.91756								203.799	55.195	1.86649
197.808	55.24	1.92154								197.808	55.24	1.75617
615.83	48.215	1.92174								615.83	48.215	2.67752
977.257	48.48	1.92692								977.257	48.48	1.79032
986.725	48.38	1.93318								986.725	48.38	3.27945
431.995	66.11	1.93878								431.995	66.11	2.00326
916.755	48.65	1.93879								916.755	48.65	2.39971
1072.25	47.07	1.94189								1072.25	47.07	1.73014
225.821	57.35	1.95807								225.821	57.35	2.14259
172.023	51.15	1.96001								172.023	51.15	2.41247
200.806	55.265	1.96166								200.806	55.265	1.90607
346.099	50.94	1.96176								346.099	50.94	3.63583
429.996	65.84	1.96859			429.996	65.84	1.01644			429.996	65.84	1.94576
250.996	51.83	1.9744								250.965	51.83	1.70896
250.996	51.83	1.9744								250.996	51.83	1.85943
804.742	48.75	1.97799								804.742	48.75	3.16354
1004.26	48.48	1.9805								1004.26	48.48	1.62758
807.788	48.55	1.98563								807.788	48.55	2.48776
969.268	48.37	1.99013								969.268	48.37	1.60618
775.798	48.37	1.99226								775.798	48.37	2.43523
538.884	48.48	1.99525								538.884	48.48	1.77265
215.983	51.87	1.99979			215.983	51.87	1.48139			215.983	51.87	2.49735
431.001	66.8	2.00003			431.001	66.8	1.0255			431.001	66.8	2.06673
305.857	81.08	2.00571								305.857	81.08	1.62835
460.039	51.485	2.01148								460.039	51.485	2.53941
857.265	48.55	2.01761								857.265	48.55	2.72195
759.82	48.1	2.01818								759.82	48.1	1.79476
859.799	48.54	2.01824								859.799	48.54	1.6157
1052.73	48.48	2.02187								1052.73	48.48	2.21998
1047.74	47.975	2.02245								1047.74	47.975	2.42896
395.895	79.28	2.02338								395.895	79.28	2.28051
948.745	47.975	2.02951								948.745	47.975	2.68608
817.816	47.77	2.03053								817.816	47.77	1.32653
606.873	47.65	2.03355								606.873	47.65	1.76043
917.26	48.435	2.03864								917.26	48.435	2.57498
933.732	48.795	2.03961								933.732	48.795	3.37502
414.041	52.62	2.04131			414.041	52.62	1.30152			414.041	52.62	1.6156
858.758	48.5	2.04403								858.758	48.5	2.55216
806.788	48.54	2.04463			806.827	48.54	-1.12679			806.788	48.54	2.23618
806.788	48.54	2.04463								806.742	48.54	2.86571
454.927	48.28	2.05194								454.927	48.28	1.60063
1071.25	48.345	2.05343								1071.25	48.345	1.57588
926.744	48.5	2.0558								926.787	48.5	1.61656
926.744	48.5	2.0558								926.744	48.5	2.71618
873.807	47.67	2.06094								873.807	47.67	1.42604
883.766	48.5	2.06634								883.766	48.5	2.43878
970.268	48.37	2.06889								970.268	48.37	1.827
243.755	56.05	2.07414								243.755	56.05	2.16451
1040.73	47.66	2.08047								1040.73	47.66	2.34081
893.794	47.89	2.08782								893.794	47.89	1.8459
1036.75	48.31	2.10027								1036.75	48.31	1.75683
914.73	48.65	2.10176								914.73	48.65	1.85341
1046.74	48.48	2.10254								1046.74	48.48	1.73779
910.769	48.425	2.10716								910.769	48.425	2.33068
283.817	57.82	2.11184								283.817	57.82	2.15912
141.868	57.35	2.11593			141.868	57.35	2.47485			141.868	57.35	3.214
377.01	56.61	2.11965								377.01	56.61	1.85037
1018.74	48.435	2.12221								1018.74	48.435	2.10967
952.788	48.07	2.12263								952.788	48.07	1.36887
652.866	47.47	2.12383								652.866	47.47	1.87935
381.087	64.075	2.12568								381.087	64.075	1.95265
144.87	55.84	2.13083			144.87	55.84	1.70168			144.87	55.84	2.63811
1080.24	47.71	2.1373								1080.24	47.71	2.00198
757.322	48.5	2.14489								757.322	48.5	1.81695
171.888	57.86	2.15308			171.888	57.86	2.01432			171.888	57.86	3.23591
1035.72	48.525	2.15746								1035.72	48.525	3.13425
650.866	47.89	2.15805								650.866	47.89	2.0334
893.292	48.04	2.16508								893.292	48.04	1.94155
378.917	47.72	2.17148								378.917	47.72	2.48729
380.086	63.86	2.18404								380.086	63.86	1.74221
558.812	48.995	2.18519								558.812	48.995	1.28688
294.07	54.47	2.19583								294.07	54.47	2.82568
317.882	66.32	2.1971								317.882	66.32	2.00411
317.882	66.32	2.1971								317.918	66.32	2.97087
1010.75	48.325	2.19852								1010.75	48.325	2.11749
834.767	48.31	2.19861								834.767	48.31	2.93426
943.763	48.28	2.20397								943.763	48.28	2.31331
909.77	48.37	2.21386								909.77	48.37	2.47476
961.782	48.48	2.21417								961.782	48.48	1.5222
759.57	1307.93	2.21651								759.57	1307.93	2.38513
968.765	48.37	2.21926								968.765	48.37	1.81095
143.865	57.86	2.21938			143.865	57.86	2.57398			143.865	57.86	3.2
1090.07	48.54	2.21967								1090.07	48.54	1.35258
253.009	55.17	2.22105			253.009	55.17	1.26025			253.009	55.17	1.53185
930.702	49.15	2.22152								930.702	49.15	1.65613
705.81	48.75	2.22533								705.81	48.75	2.76604
379.083	64.17	2.22544								379.083	64.17	1.78162
353.053	56.285	2.23671			353.053	56.285	4.00901			353.09	56.285	2.70423
377.086	64.075	2.24089								377.086	64.075	1.81427
882.769	48.295	2.24769								882.769	48.295	2.37092
179.842	55.35	2.25256								179.842	55.35	2.45543
622.851	46.745	2.25312								622.851	46.745	2.3692
335.884	79.785	2.25989			335.884	79.785	1.21885			335.884	79.785	2.17359
938.787	47.81	2.26378								938.787	47.81	1.9861
1002.22	48.32	2.2694								1002.22	48.32	3.59816
433	66.34	2.27514			433	66.34	1.16391			433	66.34	2.53343
209.834	55.225	2.27568			209.809	55.225	1.43573			209.809	55.225	1.39232
209.834	55.225	2.27568			209.834	55.225	1.77115			209.834	55.225	2.33003
1056.72	48.105	2.27747								1056.72	48.105	2.98874
1029.77	48.34	2.28784								1029.77	48.34	1.72068
1088.23	48.06	2.29432								1088.23	48.06	2.55086
799.802	48.28	2.30375								799.802	48.28	2.30751
1029.26	48.37	2.30718								1029.26	48.37	1.85086
315.884	66.185	2.312								315.884	66.185	2.01615
315.884	66.185	2.312								315.92	66.185	2.93752
722.78	48.75	2.31524								722.78	48.75	3.27112
464.879	47.97	2.32014								464.879	47.97	3.26842
317.918	61.72	2.32725								317.882	61.72	2.00411
317.918	61.72	2.32725								317.918	61.72	2.97087
773.298	48.28	2.32822								773.298	48.28	2.79272
765.31	48.3	2.32893								765.31	48.3	2.34017
378.089	64.075	2.33485								378.089	64.075	1.87986
944.807	48.34	2.3427								944.807	48.34	1.42992
826.808	48.065	2.34477								826.808	48.065	2.24662
178.884	66.195	2.34736								178.884	66.195	2.25503
1038.25	48.28	2.34992								1038.25	48.28	2.34271
873.734	49.03	2.35469								873.734	49.03	3.44361
978.258	48.48	2.35596								978.258	48.48	2.17106
265.011	52.61	2.35733			265.011	52.61	1.52106			265.011	52.61	2.72545
1069.71	48.54	2.36119								1069.71	48.54	3.21057
166.833	55.24	2.36664								166.833	55.24	2.29215
1083.72	48.1	2.36907								1083.72	48.1	2.89439
1096.21	48.5	2.37032								1096.21	48.5	2.90826
477.161	339.24	2.38627								477.161	339.24	1.77824
972.666	48.795	2.38821								972.666	48.795	2.82957
846.74	49.33	2.3903								846.74	49.33	1.80676
1095.22	48.425	2.39072								1095.22	48.425	2.75664
884.797	47.975	2.39807								884.797	47.975	1.77854
500.844	48.6	2.40066								500.844	48.6	3.15491
900.779	48.37	2.406								900.779	48.37	2.31619
909.27	48.425	2.40613								909.27	48.425	2.66991
465.973	64.83	2.41191			465.973	64.83	1.10031			465.973	64.83	2.59196
187.862	58.03	2.42152			187.862	58.03	2.78548			187.862	58.03	3.28857
1070.75	48.34	2.42915								1070.75	48.34	1.84848
731.815	47.88	2.43055								731.815	47.88	2.48471
371.93	52.565	2.43231			371.93	52.565	2.07662			371.93	52.565	1.91019
1067.74	47.72	2.43397								1067.74	47.72	2.43403
163.843	55.225	2.45035								163.843	55.225	2.36627
251.979	52.485	2.46174								251.979	52.485	2.35696
467.971	64.77	2.46381			467.971	64.77	1.25814			467.971	64.77	2.57297
901.281	48.13	2.46682								901.281	48.13	2.46582
470.899	47.38	2.46788								470.899	47.38	2.3994
368.088	55	2.47035								368.088	55	2.00571
1084.71	48.215	2.47118								1084.71	48.215	2.89635
707.809	48.535	2.47157								707.809	48.535	3.47667
891.751	48.935	2.47699								891.751	48.935	3.61448
994.752	48.06	2.48774								994.752	48.06	2.46943
337.881	79.785	2.48957								337.881	79.785	2.50152
315.92	61.905	2.49105								315.884	61.905	2.01615
315.92	61.905	2.49105								315.92	61.905	2.93752
379.919	47.82	2.49194								379.919	47.82	2.76874
441.919	56.72	2.50536								441.919	56.72	2.5012
1062.75	48.51	2.51194								1062.75	48.51	2.28895
1062.75	48.51	2.51194								1062.73	48.51	4.68894
888.704	48.92	2.51221								888.704	48.92	3.74829
1037.25	48.37	2.51243								1037.25	48.37	2.15533
469.969	66.815	2.51488			469.969	66.815	1.46094			469.969	66.815	2.85605
814.781	48.55	2.51701								814.781	48.55	2.64707
1094.71	48.5	2.52566								1094.71	48.5	2.90527
387.897	51.86	2.52819								387.897	51.86	1.60942
849.273	48.55	2.53532								849.273	48.55	3.02775
866.788	48.07	2.53708								866.788	48.07	2.3839
962.781	48.15	2.53755								962.781	48.15	1.94598
841.783	48.5	2.54513								841.783	48.5	2.8152
393.277	54.9	2.55617								393.277	54.9	1.98971
926.787	48.28	2.55789								926.787	48.28	1.61656
926.787	48.28	2.55789								926.744	48.28	2.71618
1002.76	48.48	2.56791								1002.76	48.48	2.1246
995.272	48.425	2.57471								995.272	48.425	1.94833
682.814	47.825	2.57717								682.814	47.825	3.35061
1027.23	48.55	2.58059								1027.23	48.55	2.90073
1087.23	48.48	2.58139								1087.23	48.48	2.72506
1079.24	48.37	2.58221								1079.24	48.37	2.24132
874.729	48.795	2.59038								874.774	48.795	3.20319
874.729	48.795	2.59038								874.729	48.795	4.02757
799.304	48.48	2.59406								799.304	48.48	2.46928
842.783	48.31	2.59723								842.783	48.31	2.93936
636.819	48.645	2.6116								636.835	48.645	1.43074
636.819	48.645	2.6116								636.819	48.645	3.18525
1003.26	48.48	2.61231								1003.26	48.48	2.19182
375.013	56.5	2.61847								375.013	56.5	2.44009
792.315	48.38	2.61931								792.315	48.38	1.83434
369.085	55.04	2.62912								369.085	55.04	2.07247
730.815	47.87	2.63039								730.815	47.87	2.65587
584.878	47.495	2.63249								584.878	47.495	2.72471
802.815	47.88	2.63648								802.815	47.88	2.65154
1095.71	48.37	2.63674								1095.71	48.37	3.01398
1043.7	48.725	2.63674								1043.7	48.725	3.73915
1012.25	48.325	2.64473								1012.25	48.325	2.47304
219.97	55.2	2.64504			219.97	55.2	1.81825			219.97	55.2	2.63011
708.807	48.28	2.6494								708.807	48.28	3.70819
466.976	66.06	2.65155			466.976	66.06	1.3943			466.976	66.06	2.4503
462.879	47.515	2.66466								462.879	47.515	3.30928
319.879	66.19	2.67308								319.879	66.19	2.53041
1079.74	48.185	2.67478								1079.74	48.185	2.43265
1036.22	48.49	2.68286								1036.22	48.49	3.38808
746.796	48.55	2.69095								746.796	48.55	2.40464
423.087	51.86	2.69553								423.087	51.86	2.83495
759.573	1319.64	2.70685								759.573	1319.64	2.60838
504.949	64.565	2.71319			504.949	64.565	1.42844			504.949	64.565	2.90228
759.575	1205.23	2.7176								759.575	1205.23	3.37568
884.264	48.49	2.71811								884.264	48.49	3.10169
530.867	47.67	2.72121								530.867	47.67	3.18266
782.827	48.31	2.73319								782.827	48.31	1.89249
1057.72	48.15	2.73527								1057.72	48.15	3.36824
890.75	48.84	2.73685								890.75	48.84	3.70708
798.802	48.37	2.73927								798.802	48.37	2.68207
774.795	48.48	2.73942								774.795	48.48	3.10743
759.574	1244.97	2.75206								759.574	1244.97	2.43524
313.889	66.11	2.77936								313.889	66.11	2.56527
620.847	48.07	2.78019								620.847	48.07	2.89369
1019.24	48.5	2.79155								1019.24	48.5	2.96047
202.802	55.21	2.79854			202.802	55.21	1.68439			202.802	55.21	2.80391
501.95	64.79	2.80016			501.95	64.79	1.40814			501.95	64.79	2.94536
370.088	54.89	2.80676								370.088	54.89	2.34616
254.916	50.84	2.82092								254.916	50.84	1.65016
1068.71	48.38	2.82569								1068.71	48.38	3.49104
1053.23	48.48	2.84744								1053.23	48.48	2.92385
956.692	48.975	2.84984								956.692	48.975	3.88061
1087.72	48.425	2.86664								1087.72	48.425	3.03972
1053.73	48.435	2.87329								1053.73	48.435	3.1696
757.822	48.37	2.87418								757.822	48.37	2.69802
316.887	66.465	2.89007			316.887	66.465	1.70631			316.887	66.465	2.70987
874.774	48.79	2.89614			874.813	48.79	-1.06857			874.774	48.79	3.20319
874.774	48.79	2.89614								874.729	48.79	4.02757
614.827	48.295	2.89743								614.827	48.295	3.84316
825.809	48.37	2.90157								825.809	48.37	2.65644
503.947	65.2	2.90262			503.947	65.2	1.43016			503.947	65.2	2.94798
1097.25	48.51	2.91446								1097.25	48.51	2.0439
206.862	57.265	2.91792			206.862	57.265	2.47259			206.862	57.265	3.64227
428.001	66.11	2.92969			428.001	66.11	2.14892			428.001	66.11	2.95875
742.847	48.325	2.96174								742.847	48.325	2.5308
468.974	66.18	2.97725			468.974	66.18	1.76381			468.974	66.18	2.88542
231.013	56.5	2.97807								231.013	56.5	2.05766
456.808	51.86	2.99192			456.808	51.86	-1.87404			456.808	51.86	2.12262
505.944	66.315	2.99242								505.944	66.315	3.03459
816.816	48.37	2.99377								816.816	48.37	2.10966
502.953	66.865	2.99625			502.953	66.865	1.60764			502.953	66.865	3.15747
1066.69	48.515	2.9973								1066.69	48.515	2.93949
1096.75	48.37	3.01927								1096.75	48.37	2.12185
1091.72	48.28	3.02107								1091.72	48.28	3.24756
349.09	61.185	3.03165								349.09	61.185	2.47892
1041.73	48.105	3.03184								1041.73	48.105	3.50182
721.785	48.77	3.04229								721.785	48.77	3.93691
924.743	48.525	3.05657								924.743	48.525	3.69889
823.766	48.625	3.05719								823.766	48.625	4.02254
146.867	55.53	3.05833								146.867	55.53	3.55621
987.286	48.48	3.06608								987.286	48.48	1.94448
737.762	48.795	3.07938								737.762	48.795	2.79409
333.925	48.75	3.09489								333.925	48.75	3.45712
791.315	48.48	3.09927								791.315	48.48	2.73424
982.721	48.55	3.12735								982.721	48.55	2.92484
1049.73	48.28	3.132			1049.77	48.28	-1.22653			1049.73	48.28	3.46429
422.085	51.8	3.13804								422.078	51.8	1.01519
422.085	51.8	3.13804								422.085	51.8	3.42126
346.991	53.12	3.1474			346.991	53.12	1.94112			346.991	53.12	1.83369
353.858	66.18	3.17389								353.858	66.18	2.96403
469.9	48.75	3.17668								469.9	48.75	3.15371
339.074	55.2	3.18962								339.074	55.2	2.5422
868.29	48.5	3.19438								868.29	48.5	2.92659
1090.74	47.885	3.19481								1090.74	47.885	3.11473
808.833	48.48	3.20081								808.833	48.48	2.47531
351.861	66.175	3.20432								351.861	66.175	2.97695
790.768	48.75	3.21108								790.768	48.75	4.10336
153.869	54.9	3.22513								153.869	54.9	3.04375
542.034	51.83	3.23575			542.034	51.83	1.05856			542.034	51.83	2.93823
1027.73	48.5	3.24651								1027.73	48.5	3.78535
309.064	55.875	3.26148								309.064	55.875	1.68345
690.834	48.28	3.27544								690.834	48.28	3.354
998.693	49.3	3.29526								998.693	49.3	2.8687
892.794	48.065	3.31086								892.794	48.065	2.88392
554.859	48.28	3.31323								554.859	48.28	3.50278
1024.68	48.84	3.3415								1024.68	48.84	4.41213
338.077	55.21	3.34155								338.077	55.21	2.67332
758.82	48.295	3.34366								758.82	48.295	3.26817
604.871	48.07	3.37836								604.871	48.07	3.0092
996.274	48.37	3.39466								996.274	48.37	2.34094
588.902	45.03	3.39482								588.902	45.03	2.23099
446.895	45.51	3.39579								446.895	45.51	3.43289
155.866	54.89	3.40662			155.866	54.89	1.94284			155.866	54.89	3.13043
941.722	48.795	3.40701								941.722	48.795	4.47684
270.891	49.69	3.41485			270.911	49.69	1.027			270.891	49.69	2.54472
800.845	48.48	3.43866								800.813	48.48	1.12005
800.845	48.48	3.43866								800.845	48.48	2.27724
1086.73	48.48	3.45834								1086.73	48.48	3.47981
788.768	48.75	3.47611								788.768	48.75	4.34522
984.742	48.7	3.47699								984.742	48.7	3.62558
833.296	48.5	3.47783								833.296	48.5	3.37336
908.769	48.28	3.49196								908.769	48.28	3.69167
1078.73	48.37	3.49312								1078.73	48.37	3.31849
1070.21	48.48	3.51915								1070.21	48.48	4.193
569.837	48.75	3.54188								569.837	48.75	4.11333
955.971	54.67	3.55551								955.971	54.67	3.35646
238.891	51.8	3.56476								238.891	51.8	2.13655
860.302	48.48	3.58074								860.302	48.48	2.98424
1028.23	48.51	3.58359								1028.23	48.51	4.19755
148.863	55.41	3.58396			148.863	55.41	3.31283			148.863	55.41	4.14821
1061.72	48.5	3.61808								1061.72	48.5	4.05619
871.767	48.525	3.62186								871.798	48.525	1.01505
871.767	48.525	3.62186								871.767	48.525	4.72436
672.858	48.295	3.63164								672.858	48.295	3.27654
1062.22	48.425	3.65657								1062.22	48.425	4.30813
1045.74	48.425	3.66773								1045.74	48.425	3.50901
808.291	48.38	3.67044								808.291	48.38	4.13617
318.884	66.19	3.6944			318.884	66.19	2.2598			318.884	66.19	3.3061
647.991	72.54	3.69992			647.991	72.54	2.10612			647.991	72.54	3.04054
322.904	49.46	3.70195								322.904	49.46	2.30992
1050.71	48.77	3.71433								1050.71	48.77	3.58045
338.878	49.575	3.71563								338.878	49.575	2.62705
176.837	56.155	3.72435								176.837	56.155	3.91996
1020.24	48.5	3.7623								1020.24	48.5	3.87149
683.818	47.82	3.76708								683.818	47.82	4.50752
1069.21	48.65	3.77239								1069.21	48.65	4.34142
1040.66	48.75	3.77299								1040.66	48.75	4.40857
1062.73	48.525	3.82143								1062.75	48.525	2.28895
1062.73	48.525	3.82143								1062.73	48.525	4.68894
355.855	66.11	3.82572								355.855	66.11	3.50709
416.883	48.575	3.87174								416.883	48.575	4.39744
872.73	48.84	3.89704								872.73	48.84	5.03617
1012.79	48.48	3.91612								1012.79	48.48	2.79293
334.921	48.75	3.91741								334.921	48.75	4.23436
1045.24	48.48	3.93774								1045.24	48.48	3.89939
223.985	51.64	3.97125								223.985	51.64	2.97705
226.072	153.16	3.99476								226.072	153.16	2.33552
804.124	67.18	4.01701			804.124	67.18	3.16057			804.124	67.18	3.75559
347.911	63.86	4.02122								347.911	63.86	3.16257
568.831	48.31	4.05605								568.831	48.31	4.68634
258.098	118.6	4.07774								258.098	118.6	4.26779
1028.77	48.425	4.0834								1028.77	48.425	3.30697
857.759	48.84	4.09269								857.759	48.84	5.02273
351.088	60.5	4.11483								351.088	60.5	3.67213
566.902	47.77	4.11582								566.902	47.77	3.6464
960.781	48.5	4.11587								960.781	48.5	3.4548
1077.7	48.695	4.12072								1077.7	48.695	5.23601
180.973	48.55	4.13301								180.973	48.55	4.13502
1001.72	49.03	4.15172								1001.72	49.03	5.29074
688.833	48.28	4.15857								688.833	48.28	4.23864
883.267	48.55	4.17564								883.267	48.55	4.67435
841.284	48.75	4.19096								841.284	48.75	4.40199
536.883	48.295	4.21571								536.883	48.295	4.00996
374.813	51.83	4.21992								374.813	51.83	3.11745
1076.69	48.79	4.22953								1076.69	48.79	5.12334
875.277	48.75	4.23235								875.277	48.75	4.40437
552.857	48.28	4.25973								552.857	48.28	4.53916
848.768	48.815	4.26712								848.768	48.815	4.93013
620.751	48.51	4.2714								620.751	48.51	4.3818
704.806	48.65	4.29646								704.806	48.65	4.81553
867.29	48.55	4.32856								867.29	48.55	4.28839
800.302	48.37	4.32893								800.302	48.37	4.19005
772.794	48.34	4.34625								772.794	48.34	4.75511
1046.25	48.425	4.35251								1046.25	48.425	4.42257
706.806	48.75	4.35283								706.806	48.75	4.7941
294.953	47.65	4.36115								294.953	47.65	4.39928
720.78	48.77	4.36563								720.78	48.77	5.22683
463.979	65.72	4.37018			463.979	65.72	2.9906			463.979	65.72	4.28276
599.856	48.11	4.37811								599.856	48.11	4.69176
295.955	47.89	4.3962			295.955	47.89	3.14371			295.955	47.89	4.51181
859.302	48.37	4.40728								859.302	48.37	3.94606
976.756	48.65	4.43879			976.784	48.65	-1.14869			976.756	48.65	4.42908
526.864	49.08	4.47635								526.864	49.08	3.46868
1054.23	48.52	4.50676								1054.23	48.52	4.37515
891.254	48.745	4.55217								891.254	48.745	5.42303
1077.21	48.545	4.5632								1077.21	48.545	5.34395
114.056	59.85	4.56614								114.056	59.85	3.91909
940.718	48.79	4.58033								940.718	48.79	5.65577
740.846	48.31	4.59298								740.846	48.31	4.06678
1060.72	48.75	4.6668								1060.72	48.75	5.0036
316.981	54.225	4.67068			316.981	54.225	2.65338			316.981	54.225	4.37005
316.981	54.225	4.67068								316.948	54.225	6.70149
1092.67	48.84	4.71397								1092.67	48.84	5.78988
783.328	48.5	4.7244								783.328	48.5	3.75314
807.291	48.7	4.74103								807.291	48.7	4.92271
485.874	48.75	4.759								485.874	48.75	5.15833
296.952	47.795	4.76505								296.952	47.795	4.77474
300.974	48.55	4.76522								300.974	48.55	5.40377
945.307	48.51	4.77367								945.307	48.51	3.72501
451.122	61.185	4.77508								451.122	61.185	3.83102
756.82	48.295	4.8222								756.82	48.295	4.72367
840.781	48.75	4.82693								840.781	48.75	5.0675
1035.22	48.515	4.83927								1035.22	48.515	6.44556
181.976	48.55	4.87515								181.976	48.55	4.78264
221.967	55.19	4.90065			221.967	55.19	4.00645			221.967	55.19	4.83302
1044.74	48.525	4.96081								1044.74	48.525	4.81616
317.951	48.55	4.96431								317.951	48.55	4.71978
241.758	56.09	4.96839								241.758	56.09	4.97399
961.281	48.37	4.99666								961.281	48.37	4.02099
332.922	48.55	4.99713								332.922	48.55	5.2823
1009.71	48.795	5.00078								1009.71	48.795	6.01544
553.86	48.55	5.11774								553.86	48.55	5.25437
843.328	48.54	5.12898								843.328	48.54	4.18983
724.872	48.48	5.15664								724.872	48.48	4.29161
444.066	51.605	5.19154								444.066	51.605	5.19551
698.864	48.07	5.24949								698.864	48.07	4.01915
715.341	48.96	5.41825								715.341	48.96	5.2069
822.765	48.94	5.42232								822.765	48.94	6.41309
856.755	48.79	5.482								856.755	48.79	6.22646
825.309	48.5	5.50011								825.309	48.5	4.98286
239.76	56.09	5.52024								239.76	56.09	5.52616
400.909	48.77	5.55099								400.909	48.77	5.56211
725.875	48.48	5.56569								725.875	48.48	4.98043
723.329	48.65	5.59082								723.329	48.65	5.73666
953.293	48.51	5.60471								953.293	48.51	4.15029
506.947	64.71	5.64648								506.947	64.71	5.65136
278.845	51.255	5.69595								278.845	51.255	4.01209
1008.7	48.79	5.69912								1008.7	48.79	6.58343
598.853	47.975	5.74491								598.853	47.975	6.15944
204.003	55.03	5.77007			204.003	55.03	2.98269			204.003	55.03	4.17747
582.879	47.82	5.81238								582.879	47.82	5.72038
453.926	48.48	5.87431								453.926	48.48	5.38998
206.001	55.17	5.89239			206.001	55.17	3.57817			206.001	55.17	4.84845
992.73	48.77	6.02508								992.73	48.77	6.40361
130.889	55.33	6.03195								130.889	55.33	6.2081
809.334	48.54	6.1352								809.334	48.54	5.0687
128.893	55.29	6.15364								128.893	55.29	5.40436
186.93	50.35	6.26154								186.93	50.35	5.00574
173.843	54.53	6.38616								173.843	54.53	5.08318
1061.22	48.5	6.39874								1061.22	48.5	6.27433
817.321	48.37	6.49871								817.321	48.37	5.90294
851.314	48.34	6.51867								851.314	48.34	5.36963
583.881	47.835	6.54222								583.881	47.835	6.51035
195.811	66.76	6.54781								195.811	66.76	6.23625
175.84	54.525	6.61091								175.84	54.525	5.6823
260.873	51.375	6.69665								260.873	51.375	4.56783
352.863	66.295	6.8333								352.863	66.295	4.9141
484.87	48.625	6.91131								484.87	48.625	7.29498
197.808	67.16	6.99557								197.808	67.16	6.62447
316.948	48.49	7.0022			316.981	48.49	2.65338			316.981	48.49	4.37005
316.948	48.49	7.0022								316.948	48.49	6.70149
452.922	48.48	7.33962								452.922	48.48	6.81068
1034.72	48.935	7.39455								1034.72	48.935	7.76939
741.178	64.17	8.46421								741.178	64.17	7.04244
172.842	54.53	8.54048								172.842	54.53	7.76731
824.807	48.54	8.55672								824.807	48.54	8.29842
468.896	48.75	8.86865								468.896	48.75	8.71812
174.84	54.56	9.52874								174.84	54.56	8.38406
					469.229	688.15	-9.32202			469.229	688.15	-1.66309
					511.254	693.895	-6.52248			511.254	693.895	1.53755
					759.125	205.74	-6.07395			759.125	205.74	-1.92775
					739.099	205.8	-5.53752			739.099	205.8	-1.52669
					498.972	205.11	-5.1405			498.972	205.11	-3.27567
					809.045	205.105	-5.10267			809.045	205.105	-3.33432
					746.139	205.085	-4.04224			746.139	205.085	-3.06208
					743.131	205.14	-3.91502			743.131	205.14	-2.92121
					744.134	205.125	-3.90831			744.134	205.125	-2.85283
					808.042	205.125	-3.85288			808.042	205.125	-2.89887
					745.136	205.145	-3.73221			745.136	205.145	-2.82776
					946.119	66.9	-3.57013			946.119	66.9	-6.19958
					742.118	205.74	-3.52367			742.118	205.74	-2.05982
					741.115	205.31	-3.45573			741.115	205.31	-2.0813
					744.135	245.76	-3.40638			744.135	245.76	-2.24115
					743.131	245.815	-3.38043			743.131	245.815	-2.22489
					529.065	205.1	-3.30485			529.065	205.1	-2.33794
					466.767	53	-3.03935			466.803	48.51	-6.7244
					466.767	53	-3.03935			466.767	53	-3.97285
					805.329	757.3	-2.85314			805.329	757.3	-1.51549
					545.06	205.14	-2.85061			545.06	205.14	-1.91115
					808.042	293.29	-2.8485			808.042	293.29	-1.79048
					796.275	755.285	-2.76472			796.275	755.285	1.45533
					747.141	259.32	-2.74805			747.141	259.32	-2.40834
					782.081	205.13	-2.71441			782.081	205.13	-1.93851
					545.06	293.16	-2.7065			545.06	293.16	-1.39121
					821.146	65.32	-2.70383			821.146	65.32	-4.20796
					799.05	293.29	-2.70155			799.05	293.29	-1.99502
					766.114	205.1	-2.65794			766.114	205.1	-1.85367
					368.804	52.72	-2.65633			368.804	52.72	-2.88992
					766.115	293.3	-2.59869			766.115	293.3	-1.46223
					765.111	205.145	-2.59668			765.111	205.145	-1.88675
					798.049	205.105	-2.57856			798.049	205.105	-1.84987
					514.993	157.68	-2.5768			514.993	157.68	-2.14247
					375.248	1124.52	-2.55771			375.248	1124.52	-1.11653
					797.046	205.14	-2.54029			797.046	205.14	-1.84598
					443.785	53.66	-2.52774			443.785	53.66	-4.45622
					355.124	97.37	-2.50215			355.124	97.37	-1.84606
					707.182	354.05	-2.4878			707.182	354.05	-2.15249
					796.042	205.145	-2.47561			796.042	205.145	-1.85089
					390.035	205.11	-2.47513			390.035	205.11	-1.54669
					708.185	354.05	-2.47399			708.185	354.05	-2.11942
					797.046	293.3	-2.46513			797.046	293.3	-1.37327
					463.085	157.68	-2.45535			463.085	157.68	-2.23256
					781.078	205.15	-2.45473			781.078	205.15	-1.73289
					795.035	205.74	-2.45194			795.035	205.74	-1.38319
					435.09	157.825	-2.4437			435.09	157.825	-1.53579
					462.082	157.41	-2.43927			462.082	157.41	-2.20177
					709.188	354.05	-2.39881			709.188	354.05	-2.08328
					768.093	205.1	-2.39788			768.093	205.1	-1.44448
					350.81	53.25	-2.39252			350.81	53.25	-3.75735
					232.883	52.92	-2.37095			232.883	52.92	-3.18732
					332.84	53.625	-2.36084			332.84	53.625	-3.22131
					745.136	259.32	-2.36011			745.136	259.32	-2.07593
					744.134	259.52	-2.35952			744.134	259.52	-2.0293
					772.094	354.165	-2.35556			772.094	354.165	-1.87633
					528.02	205.105	-2.3526			528.02	205.105	-1.43334
					234.881	52.62	-2.34914			234.881	52.62	-3.18743
					746.139	259.52	-2.34459			746.139	259.52	-2.00566
					767.097	293.22	-2.33956			767.097	293.22	-1.15565
					743.131	259.42	-2.33768			743.131	259.42	-2.00129
					431.166	527.805	-2.33492			431.166	527.805	-2.2703
					710.19	353.985	-2.29812			710.19	353.985	-2.15666
					330.843	53.73	-2.29094			330.843	53.73	-2.98954
					767.09	205.15	-2.29021			767.09	205.15	-1.41148
					348.815	53.47	-2.28799			348.815	53.47	-4.11537
					799.05	205.11	-2.28234			799.05	205.11	-1.58716
					249.124	211.2	-2.27353			249.124	211.2	-2.95962
					698.91	1200.32	-2.25935			698.91	1200.32	-3.12136
					463.953	100.09	-2.25436			463.953	100.09	-1.7247
					808.042	245.76	-2.24979			808.042	245.76	-1.47828
					392.077	85.86	-2.20734			392.077	85.86	-2.89589
					706.17	354.165	-2.19089			706.17	354.165	-1.63946
					797.046	245.815	-2.18721			797.046	245.815	-1.48171
					796.042	245.76	-2.18499			796.042	245.76	-1.48267
					337.114	217.98	-2.16097			337.114	217.98	-3.35666
					383.764	53.25	-2.13494			383.764	53.25	-4.18284
					318.076	124.12	-2.12235			318.076	124.12	-3.13321
					346.815	53.66	-2.11604			346.815	53.66	-3.70723
					745.132	353.495	-2.1115			745.132	353.495	-1.76705
					794.03	205.74	-2.10035			794.03	205.74	-1.0116
					485.054	245.76	-2.09579			485.054	245.76	-1.50569
					306.076	157.1	-2.09489			306.076	157.1	-1.6461
					161.85	55.31	-2.07421			161.85	55.31	-1.80937
					398.02	205.11	-2.06681			398.02	205.11	-1.61482
					705.166	354.18	-2.06643			705.166	354.18	-1.61024
					397.518	205.1	-2.05674			397.518	205.1	-1.58268
					469.029	205.125	-2.05514			469.029	205.125	-1.56937
					945.114	66.8	-2.0188			945.114	66.8	-1.34833
					434.087	157.6	-2.01772			434.087	157.6	-1.3943
					844.131	510.035	-1.99988			844.131	510.035	-1.20885
					329.968	98.74	-1.99855			329.968	98.74	-1.82074
					337.114	244.91	-1.99412			337.114	244.91	-3.15824
					470.032	205.145	-1.98668			470.032	205.145	-1.52461
					409.043	56.52	-1.97109			409.079	55.18	1.72531
					390.976	205.15	-1.95622			390.976	205.15	-1.57508
					470.986	293.515	-1.93787			470.986	293.515	-1.02224
					628.833	53.625	-1.93634			628.833	53.625	-2.53954
					442.201	528.15	-1.91756			442.201	528.15	-1.11769
					787.09	205.13	-1.91686			787.09	205.13	-1.24791
					287.957	139.115	-1.91549			287.957	139.115	-2.61864
					470.986	205.145	-1.89337			470.986	205.145	-1.4077
					470.986	205.145	-1.89337			471.027	205.14	-1.39355
					469.029	293.3	-1.89194			469.029	293.3	-1.11103
					471.989	293.515	-1.88355			471.989	293.515	-1.07208
					471.988	205.145	-1.88334			471.988	205.145	-1.41221
					456.808	51.86	-1.87404			456.808	51.86	2.12262
					741.115	259.94	-1.87118			741.115	259.94	-1.10156
					742.119	259.9	-1.85752			742.119	259.9	-1.11546
					470.032	293.515	-1.84773			470.032	293.515	-1.09813
					609.188	63.22	-1.84031			609.188	63.22	-1.1025
					445.073	65.19	-1.83228			445.073	65.19	-3.19741
					445.073	65.19	-1.83228			445.119	66.55	-1.13936
					387.017	99.42	-1.8263			387.017	99.42	-2.11512
					765.112	259.505	-1.82123			765.112	259.505	-1.51147
					818.023	205.15	-1.81779			818.023	205.15	-1.33478
					729.164	354.045	-1.8062			729.164	354.045	-1.57031
					453.58	67.125	-1.80553			453.58	67.125	-1.00679
					580.029	66.44	-1.80149			580.029	66.44	-4.65781
					730.167	354.11	-1.7988			730.167	354.11	-1.53776
					308.956	57.34	-1.79796			308.997	56.5	-1.15755
					631.172	122.39	-1.7918			631.172	122.39	-1.03232
					306.998	56.345	-1.79165			306.998	56.345	-1.22675
					469.029	245.915	-1.789			469.029	245.915	-1.24152
					449.973	123.77	-1.78654			449.973	123.77	-2.4052
					751.117	259.32	-1.77242			751.117	259.32	-1.33515
					766.115	259.52	-1.77236			766.115	259.52	-1.4651
					762.101	354.175	-1.76548			762.101	354.175	-1.37908
					187.025	97.315	-1.76029			187.025	97.315	-2.19981
					803.059	205.3	-1.73797			803.059	205.3	-1.16998
					470.032	245.815	-1.73476			470.032	245.815	-1.18737
					308.001	56.09	-1.70866			308.001	56.09	-1.1212
					417.947	100.74	-1.70818			417.947	100.74	-1.61827
					270.073	165.765	-1.70363			270.073	165.765	-2.58795
					819.028	205.1	-1.70145			819.028	205.1	-1.16652
					536.04	66.76	-1.69671			536.04	66.76	-1.5198
					489.15	63.6	-1.69422			489.15	63.6	-6.34707
					418.092	185.45	-1.68117			418.092	185.45	-1.81911
					446.123	66.535	-1.66151			446.123	66.535	-1.12587
					476.097	305.405	-1.65241			476.097	305.405	-1.33353
					129.019	159	-1.65202			129.019	159	-2.3346
					453.985	205.11	-1.65149			453.985	205.11	-1.05762
					538.112	203.25	-1.64394			538.112	203.25	-1.02815
					469.029	259.32	-1.6385			469.029	259.32	-1.42421
					306.076	305.4	-1.63029			306.076	305.4	-1.26626
					579.026	66.505	-1.61779			579.026	66.505	-1.7619
					252.063	165.81	-1.61135			252.063	165.81	-2.36557
					308.997	56.5	-1.60736			308.997	56.5	-1.15755
					573.082	123.78	-1.6063			573.082	123.78	-1.34959
					927.595	48.6	-1.59971			927.595	48.6	-7.49304
					445.119	66.55	-1.59736			445.073	65.19	-3.19741
					445.119	66.55	-1.59736			445.119	66.55	-1.13936
					796.042	259.42	-1.5955			796.042	259.42	-1.36271
					797.047	259.42	-1.5944			797.047	259.42	-1.38729
					209.03	205.145	-1.59206			209.03	205.145	-1.13075
					372.065	205.125	-1.59182			372.065	205.125	-1.11213
					844.632	48.6	-1.58136			844.632	48.6	-7.47897
					291.108	243.9	-1.57829			291.108	243.9	-2.04802
					477.101	305.4	-1.57645			477.101	305.4	-1.24539
					148.033	131.75	-1.57643			148.033	131.75	-1.72722
					371.062	205.145	-1.5735			371.062	205.145	-1.14023
					193.051	645.495	-1.56388			193.051	645.495	-1.40233
					147.03	131.84	-1.56385			147.03	131.84	-1.66381
					96.9606	54.585	-1.56363			96.9606	54.585	-1.28882
					375.055	113.58	-1.55793			375.055	113.58	-3.27105
					529.024	205.15	-1.55434			529.065	205.1	-2.33794
					878.127	48.6	-1.55424			878.127	48.6	-6.78034
					761.098	354.05	-1.5468			761.098	354.05	-1.23679
					1011.56	48.6	-1.54426			1011.56	48.6	-6.96675
					1003.57	48.555	-1.53977			1003.57	48.555	-7.63748
					781.078	259.505	-1.53515			781.078	259.505	-1.23811
					605.844	53.79	-1.53022			605.844	53.79	-3.26787
					605.844	53.79	-1.53022			605.875	48.065	1.16977
					760.093	354.045	-1.52864			760.093	354.045	-1.28013
					590.874	53.73	-1.5261			590.874	53.73	-2.83367
					210.034	205.125	-1.52273			210.034	205.125	-1.14626
					373.067	205.125	-1.52091			373.067	205.125	-1.10194
					782.081	259.52	-1.52087			782.081	259.52	-1.21917
					343.947	81.07	-1.51927			343.947	81.07	-2.12195
					1056.53	48.555	-1.51447			1056.53	48.555	-8.05468
					403.088	253.97	-1.5138			403.088	253.97	-1.112
					371.119	142.74	-1.51361			371.119	142.74	-2.12251
					98.9566	55.04	-1.51037			98.9566	55.04	-1.87911
					391.969	58	-1.50845			391.969	58	-1.29029
					272.992	139.14	-1.50716			272.992	139.14	-1.78183
					494.909	53.97	-1.50348			494.909	53.97	-2.44423
					798.049	259.42	-1.50143			798.049	259.42	-1.33953
					1054.53	48.51	-1.49982			1054.53	48.51	-9.58894
					472.988	205.24	-1.49616			472.988	205.24	-1.16302
					371.062	231.49	-1.49583			371.062	231.49	-1.00585
					533.136	64.22	-1.49208			533.136	64.22	-2.05606
					433.926	84.41	-1.49141			433.926	84.41	-4.33073
					508.039	259.64	-1.49131			508.039	259.64	-1.10952
					390.134	289.27	-1.48301			390.134	289.27	-2.24682
					1087.53	48.505	-1.48121			1087.53	48.505	-6.64933
					969.578	48.525	-1.479			969.578	48.525	-8.14598
					435.011	354.13	-1.47418			435.011	354.13	-1.09678
					538.316	1256.88	-1.47242			538.316	1256.88	-2.64633
					450.205	513.21	-1.46639			450.205	513.21	-1.55843
					970.571	48.51	-1.46371			970.571	48.51	-9.80455
					820.147	64.99	-1.46317			820.147	64.99	-1.53202
					377.994	53.985	-1.4613			377.994	53.985	-2.99661
					377.994	53.985	-1.4613			378.043	51.4	-2.12779
					572.079	124.34	-1.46063			572.079	124.34	-1.26677
					1052.53	48.6	-1.45624			1052.53	48.6	-9.59287
					799.05	259.69	-1.45618			799.05	259.69	-1.17077
					429.947	100.08	-1.45543			429.947	100.08	-1.91873
					731.15	354.11	-1.45428			731.15	354.11	-1.0572
					433.014	354.13	-1.45407			433.014	354.13	-1.07311
					449.202	513.21	-1.45267			449.202	513.21	-1.44896
					885.615	48.51	-1.45118			885.615	48.51	-8.9949
					836.643	48.695	-1.45051			836.643	48.695	-7.35282
					836.643	48.695	-1.45051			836.687	48.35	-3.02573
					968.573	48.51	-1.44841			968.573	48.51	-9.41847
					465.094	538.42	-1.44802			465.094	538.42	-1.49863
					388.169	400.86	-1.4456			388.169	400.86	-2.97434
					919.607	48.555	-1.44446			919.607	48.555	-8.8326
					515.14	319.58	-1.44201			515.14	319.58	-1.00945
					353.051	205.22	-1.44146			353.051	205.22	-1.04498
					57.0343	60.775	-1.43308			57.0343	60.775	-2.09188
					837.643	48.6	-1.43249			837.643	48.6	-6.49311
					1045.55	48.51	-1.43188			1045.55	48.51	-7.59831
					470.032	259.505	-1.42613			470.032	259.505	-1.28159
					961.587	48.51	-1.42163			961.587	48.51	-8.37239
					452.978	56.71	-1.41269			452.978	56.71	-1.71328
					679.098	131.82	-1.41155			679.098	131.82	-1.20767
					801.653	48.51	-1.40961			801.653	48.51	-8.08074
					374.07	205.145	-1.40245			374.07	205.145	-1.10912
					344.953	81.91	-1.39953			344.953	81.91	-1.91382
					507.135	188.16	-1.39835			507.135	188.16	-2.05987
					127.04	84.41	-1.39731			127.04	84.41	-1.15432
					295.067	77.7	-1.39245			295.067	77.7	-4.30901
					355.067	254.58	-1.38942			355.067	254.58	-1.21074
					251.041	92.64	-1.38601			251.041	92.64	-1.41788
					147.03	94.62	-1.38598			147.03	94.62	-1.81877
					447.995	60.775	-1.3825			447.995	60.775	-1.65955
					99.0085	123.78	-1.38249			99.0085	123.78	-2.93917
					884.611	48.51	-1.38003			884.611	48.51	-10.345
					877.625	48.51	-1.37989			877.625	48.51	-7.91516
					434.925	84.445	-1.3791			434.925	84.445	-2.36682
					1053.54	48.555	-1.37571			1053.54	48.555	-7.40424
					391.013	354.11	-1.37524			391.013	354.11	-1.29252
					121.048	447.835	-1.3742			121.048	447.835	-1.27647
					887.613	48.51	-1.3736			887.613	48.51	-7.23254
					355.067	314.16	-1.36901			355.067	314.16	-1.40816
					962.585	48.6	-1.36445			962.585	48.6	-4.74135
					179.035	205.185	-1.36355			179.035	205.185	-1.02967
					356.07	314.16	-1.36338			356.07	314.16	-1.3268
					886.61	48.51	-1.36304			886.61	48.51	-10.1198
					888.609	48.51	-1.35547			888.609	48.51	-8.64394
					381.013	234.24	-1.35286			381.013	234.24	-1.27407
					188.056	83.75	-1.35275			188.056	83.75	-1.60526
					800.65	48.51	-1.35036			800.65	48.51	-7.22762
					129.019	60.81	-1.34531			129.019	60.81	-1.62504
					196.976	58.08	-1.34448			196.976	58.08	-1.2006
					169.014	97.34	-1.34358			169.014	97.34	-1.70661
					467.08	354.165	-1.34308			467.08	354.165	-1.01641
					835.645	48.555	-1.34307			835.645	48.555	-7.94175
					436.926	84.405	-1.34139			436.926	84.405	-1.82914
					209.03	259.32	-1.33858			209.03	259.32	-1.11089
					448.096	584.4	-1.33252			448.096	584.4	-1.22027
					515.14	264.72	-1.33197			515.14	264.72	-1.02764
					313.017	82.425	-1.33043			313.017	82.425	-1.85158
					604.069	86.45	-1.328			604.069	86.45	-1.05074
					219.015	92.61	-1.32695			219.015	92.61	-1.2497
					219.015	113.64	-1.32547			219.015	113.64	-1.30021
					920.108	48.6	-1.32485			920.108	48.6	-6.27752
					355.067	336.54	-1.32178			355.067	336.54	-1.06026
					453.034	314.16	-1.31597			453.034	314.16	-1.35458
					355.067	298.69	-1.3138			355.067	298.69	-1.15083
					878.623	48.6	-1.31258			878.623	48.6	-8.17411
					802.649	48.51	-1.31148			802.649	48.51	-9.36486
					379.544	354.05	-1.30363			379.544	354.05	-1.26764
					475.015	314.2	-1.30189			475.015	314.2	-1.35004
					718.687	48.51	-1.30098			718.687	48.51	-9.7092
					448.926	83.82	-1.2962			448.926	83.82	-1.9926
					279.109	227.45	-1.29404			279.109	227.45	-1.31268
					1046.55	48.555	-1.29386			1046.55	48.555	-5.88269
					503.14	297.25	-1.29367			503.14	297.25	-1.69586
					387.165	400.86	-1.29102			387.165	400.86	-2.49424
					716.688	48.51	-1.28831			716.688	48.51	-9.23851
					190.003	234.24	-1.28652			190.003	234.24	-1.18626
					211.035	259.505	-1.2852			211.035	259.505	-1.03791
					380.045	353.79	-1.28256			380.045	353.79	-1.04401
					57.0343	123.775	-1.28183			57.0343	123.775	-2.43451
					430.926	83.92	-1.28125			430.926	83.92	-3.75302
					803.652	48.51	-1.27704			803.652	48.51	-7.69241
					453.012	354.11	-1.27677			453.012	354.11	-1.11882
					245.114	127.2	-1.27603			245.114	127.2	-1.63795
					972.571	48.6	-1.27493			972.571	48.6	-8.40683
					205.035	123.57	-1.27237			205.035	123.57	-2.04578
					875.815	44.52	-1.27219			875.774	48.5	1.61016
					73.0295	139.015	-1.27175			73.0295	139.015	-1.51793
					210.034	259.42	-1.2699			210.034	259.42	-1.12256
					1055.54	48.555	-1.26872			1055.54	48.555	-6.99924
					717.692	48.51	-1.26531			717.692	48.51	-8.59884
					359.91	57.06	-1.26476			359.91	57.06	-2.45445
					720.686	48.51	-1.26078			720.686	48.51	-8.32102
					632.727	48.51	-1.26047			632.727	48.51	-11.0016
					309.073	183.515	-1.25974			309.073	183.515	-2.40818
					1004.07	48.6	-1.25796			1004.07	48.6	-5.84563
					434.016	354.18	-1.25451			434.016	354.18	-1.09698
					287.002	113.56	-1.25398			287.002	113.56	-1.12909
					501.124	271.5	-1.24941			501.124	271.5	-1.06675
					174.013	100.105	-1.24891			174.013	100.105	-1.03269
					454.014	354.105	-1.24711			454.014	354.105	-1.09901
					145.014	123.77	-1.24633			145.014	123.77	-1.65656
					203.02	261.55	-1.23836			203.02	261.55	-2.21026
					419.191	534.6	-1.23509			419.191	534.6	-1.32833
					356.07	336.54	-1.23448			356.07	336.54	-1.00174
					176.065	325.02	-1.23227			176.065	325.02	-1.17882
					390.036	259.42	-1.23201			390.036	259.42	-1.04624
					719.69	48.51	-1.23166			719.69	48.51	-8.03796
					492.911	54	-1.22784			492.911	54	-2.32302
					1049.77	44.57	-1.22653			1049.73	48.28	3.46429
					550.764	48.51	-1.22458			550.764	48.51	-6.76491
					695.31	1180.08	-1.22122			695.31	1180.08	1.29796
					634.726	48.51	-1.2211			634.726	48.51	-10.7972
					319.028	92.64	-1.22024			319.028	92.64	-1.17657
					996.081	48.55	-1.21942			996.081	48.55	-6.2989
					1079.54	48.505	-1.21717			1079.54	48.505	-8.1299
					241.012	123.53	-1.21198			241.012	123.53	-2.11734
					551.768	48.54	-1.21192			551.768	48.54	-5.38812
					423.973	251.16	-1.20588			423.973	251.16	-1.01825
					129.019	93.3	-1.2017			129.019	93.3	-1.35226
					1047.55	48.555	-1.19876			1047.55	48.555	-6.80404
					635.729	48.6	-1.19835			635.729	48.6	-7.69146
					243.009	123.675	-1.19073			243.009	123.675	-2.03163
					355.914	123.77	-1.1875			355.914	123.77	-2.15091
					437.202	446.495	-1.18722			437.202	446.495	-1.15998
					636.725	48.51	-1.18678			636.725	48.51	-8.03011
					464.805	48.51	-1.18507			464.805	48.51	-8.32189
					548.766	48.51	-1.1824			548.766	48.51	-5.77732
					1038.06	48.555	-1.17355			1038.06	48.555	-3.52709
					552.763	48.51	-1.17093			552.763	48.51	-4.63958
					295.046	434.11	-1.17028			295.046	434.11	-2.05634
					377.049	314.16	-1.16801			377.049	314.16	-1.28413
					439.019	314.16	-1.16798			439.019	314.16	-1.06271
					472.244	379.92	-1.16781			472.244	379.92	-1.02423
					963.585	48.6	-1.16587			963.585	48.6	-6.55775
					438.205	447	-1.16013			438.205	447	-1.15137
					574.935	45.12	-1.15951			574.935	45.12	-1.3965
					793.663	48.505	-1.15865			793.663	48.505	-6.72097
					208.986	113.575	-1.15697			208.986	113.575	-1.05533
					751.684	48.555	-1.1519			751.684	48.555	-6.1144
					453.984	314.16	-1.15142			453.984	314.16	-1.11621
					295.03	66.67	-1.15136			295.03	66.67	-1.24595
					287.15	512.57	-1.14884			287.15	512.57	-1.18725
					976.784	44.8	-1.14869			976.756	48.65	4.42908
					232.059	193.53	-1.14716			232.059	193.53	-1.1086
					1037.56	48.6	-1.14493			1037.56	48.6	-8.25083
					382.842	48.51	-1.14314			382.842	48.51	-7.59097
					414.14	301.23	-1.14107			414.14	301.23	-1.64386
					117.019	139.07	-1.13975			117.019	139.07	-1.45348
					319.028	123.675	-1.13876			319.028	123.675	-1.53656
					164.072	193.495	-1.1385			164.072	193.495	-1.06398
					374.041	83.855	-1.13744			374.041	83.855	-1.98345
					129.019	123.27	-1.13538			129.019	123.27	-1.8569
					633.731	48.51	-1.13417			633.731	48.51	-7.87032
					709.182	271.5	-1.13332			709.182	271.5	-1.17033
					787.193	327.06	-1.13329			787.193	327.06	-1.12638
					468.802	48.54	-1.13048			468.802	48.54	-3.22349
					663.177	271.485	-1.13015			663.177	271.485	-1.0432
					806.827	44.52	-1.12679			806.788	48.54	2.23618
					788.196	327.06	-1.12629			788.196	327.06	-1.31534
					450.169	513.1	-1.12			450.205	513.21	-1.55843
					357.075	314.16	-1.11974			357.075	314.16	-1.0842
					466.803	48.51	-1.11579			466.803	48.51	-6.7244
					466.803	48.51	-1.11579			466.767	53	-3.97285
					380.843	48.7	-1.11421			380.843	48.7	-6.93145
					380.843	48.7	-1.11421			380.878	53.16	-1.85648
					290.982	73.575	-1.10999			290.982	73.575	-1.34367
					425.004	73.205	-1.10952			425.004	73.205	-1.80626
					243.009	92.275	-1.10897			243.009	92.275	-1.05148
					244.939	48.09	-1.10859			244.939	48.09	-3.14066
					276.073	77.25	-1.10788			276.025	72.955	-1.02224
					269.879	90.62	-1.10566			269.879	90.62	-1.22225
					549.769	48.51	-1.10338			549.769	48.51	-5.00989
					454.991	314.16	-1.10043			454.991	314.16	-1.08486
					175.061	324.745	-1.10028			175.061	324.745	-1.01676
					448.01	354.18	-1.09385			448.01	354.18	-1.0383
					285.834	139.03	-1.09256			285.834	139.03	-1.40905
					165.075	193.495	-1.09227			165.075	193.495	-1.02891
					879.622	48.6	-1.0853			879.622	48.6	-7.22232
					834.653	48.51	-1.07889			834.653	48.51	-8.39931
					277.861	139.11	-1.07377			277.861	139.11	-1.47084
					103.003	66.9	-1.07362			103.003	66.9	-2.32883
					977.784	44.94	-1.07303			977.758	48.48	1.44273
					384.841	48.51	-1.07168			384.841	48.51	-6.37843
					913.119	48.5	-1.06902			913.119	48.5	-5.42111
					918.615	48.5	-1.06893			918.615	48.5	-8.04609
					874.813	44.57	-1.06857			874.774	48.79	3.20319
					1038.56	48.51	-1.06732			1038.56	48.51	-8.57296
					1080.54	48.6	-1.0656			1080.54	48.6	-6.71818
					911.618	48.555	-1.06474			911.618	48.555	-7.50767
					248.853	54.38	-1.06118			248.853	54.38	-2.62773
					955.1	48.6	-1.05749			955.1	48.6	-6.00256
					943.605	48.43	-1.05706			943.605	48.43	-5.98391
					387.165	379.89	-1.05574			387.165	379.89	-1.69623
					901.623	48.51	-1.05429			901.623	48.51	-6.74438
					995.579	48.505	-1.05365			995.579	48.505	-7.75079
					921.605	48.6	-1.05328			921.605	48.6	-7.08542
					870.138	48.51	-1.05299			870.138	48.51	-6.03008
					328.9	48.34	-1.05034			328.9	48.34	-1.62147
					329.9	123.615	-1.04977			329.9	123.615	-1.82242
					1081.54	48.51	-1.04882			1081.54	48.51	-6.52151
					331.898	123.675	-1.0483			331.898	123.675	-1.98583
					912.119	48.51	-1.04668			912.119	48.51	-6.30127
					869.14	48.475	-1.04564			869.14	48.475	-5.43534
					953.6	48.51	-1.04303			953.6	48.51	-8.24575
					926.608	48.51	-1.04229			926.608	48.51	-7.2572
					243.062	87.925	-1.03823			243.062	87.925	-1.74995
					1002.58	48.51	-1.03637			1002.58	48.51	-7.69459
					889.615	48.6	-1.03153			889.615	48.6	-6.3578
					1039.56	48.51	-1.03021			1039.56	48.51	-7.30969
					380.878	53.16	-1.02607			380.843	48.7	-6.93145
					380.878	53.16	-1.02607			380.878	53.16	-1.85648
					380.878	53.16	-1.02607			380.919	47.65	1.22702
					722.685	48.505	-1.01946			722.685	48.505	-5.41356
					1044.56	48.35	-1.01412			1044.56	48.35	-6.95654
					199.941	139.13	-1.00903			199.941	139.13	-1.10879
					387	54.24	-1.00747			387	54.24	-2.07816
					997.579	48.505	-1.00547			997.579	48.505	-6.7834
					913.616	48.555	-1.00536			913.616	48.555	-6.42881
					273.892	155.64	-1.00407			273.892	155.64	-1.08155
					1040.56	48.51	-1.00262			1040.56	48.51	-8.07855
					429.996	65.84	1.01644			429.996	65.84	1.94576
					431.001	66.8	1.0255			431.001	66.8	2.06673
					270.911	55.31	1.027			270.891	49.69	2.54472
					133.087	557.48	1.03426			133.087	557.48	1.26441
					542.034	51.83	1.05856			542.034	51.83	2.93823
					337.011	51.4	1.08137			337.046	54.665	-1.11622
					475.007	53.045	1.09064			475.007	53.045	1.0415
					261.889	5.59	1.09107			261.889	5.59	1.52153
					465.973	64.83	1.10031			465.973	64.83	2.59196
					154.868	54.56	1.11249			154.868	54.56	1.54885
					470.108	351.42	1.14154			470.108	351.42	1.06294
					325.123	51.965	1.15312			325.123	51.965	1.27534
					359.834	66.495	1.16205			359.834	66.495	-1.66899
					433	66.34	1.16391			433	66.34	2.53343
					510.833	45.12	1.19045			510.801	48.35	-5.02384
					127.051	53.175	1.19494			127.051	53.175	1.39858
					335.884	79.785	1.21885			335.884	79.785	2.17359
					308.884	55.24	1.22136			308.884	55.24	1.06331
					528.02	260.035	1.22601			528.02	260.035	1.3806
					145.062	53.145	1.23209			145.062	53.145	1.40821
					272.908	55.225	1.24795			272.908	55.225	1.01895
					467.971	64.77	1.25814			467.971	64.77	2.57297
					253.009	55.17	1.26025			253.009	55.17	1.53185
					205.84	55.34	1.27604			205.84	55.34	1.79869
					358.009	100.12	1.2821			358.009	100.12	1.25889
					860.69	1290.45	1.29073			860.69	1290.45	1.44455
					414.041	52.62	1.30152			414.041	52.62	1.6156
					547.897	67.09	1.32541			547.897	67.09	1.10402
					968.581	1312.91	1.33432			968.581	1312.91	1.96147
					348.887	98.48	1.33869			348.887	98.48	1.53468
					488.025	351.35	1.34165			488.025	351.35	1.2183
					207.836	55.29	1.3449			207.811	54.47	1.39991
					207.836	55.29	1.3449			207.836	55.29	1.83826
					441.156	351.35	1.37672			441.156	351.35	1.20063
					109.04	52.83	1.38167			109.04	52.83	1.59076
					466.976	66.06	1.3943			466.976	66.06	2.4503
					501.95	64.79	1.40814			501.95	64.79	2.94536
					491.006	66.865	1.42653			491.006	66.865	-2.29662
					504.949	64.565	1.42844			504.949	64.565	2.90228
					503.947	65.2	1.43016			503.947	65.2	2.94798
					209.809	54.615	1.43573			209.809	54.615	1.39232
					209.809	54.615	1.43573			209.834	55.225	2.33003
					469.969	66.815	1.46094			469.969	66.815	2.85605
					215.983	51.87	1.48139			215.983	51.87	2.49735
					257.993	99.5	1.49			257.993	99.5	1.50481
					265.011	52.61	1.52106			265.011	52.61	2.72545
					502.953	66.865	1.60764			502.953	66.865	3.15747
					307.029	558.74	1.67291			307.029	558.74	1.86247
					202.802	55.21	1.68439			202.802	55.21	2.80391
					272.994	99.095	1.69253			272.994	99.095	1.38447
					144.87	55.84	1.70168			144.87	55.84	2.63811
					316.887	66.465	1.70631			316.887	66.465	2.70987
					760.591	1314.89	1.72653			760.591	1314.89	2.06615
					468.974	66.18	1.76381			468.974	66.18	2.88542
					209.834	55.225	1.77115			209.809	54.615	1.39232
					209.834	55.225	1.77115			209.834	55.225	2.33003
					223.918	57.36	1.77391			223.918	57.36	1.49998
					933.443	793.87	1.81723			933.443	793.87	2.25086
					219.97	55.2	1.81825			219.97	55.2	2.63011
					261.892	57.19	1.85746			261.892	57.19	1.93384
					364.993	57.03	1.87478			364.993	57.03	1.25234
					346.991	53.12	1.94112			346.991	53.12	1.83369
					155.866	54.89	1.94284			155.866	54.89	3.13043
					287.05	52.39	1.98438			287.05	52.39	2.14502
					171.888	57.86	2.01432			171.888	57.86	3.23591
					371.93	52.565	2.07662			371.93	52.565	1.91019
					647.991	72.54	2.10612			647.991	72.54	3.04054
					428.001	66.11	2.14892			428.001	66.11	2.95875
					78.9188	55.325	2.21309			78.9188	55.325	3.39589
					318.884	66.19	2.2598			318.884	66.19	3.3061
					206.862	57.265	2.47259			206.862	57.265	3.64227
					141.868	57.35	2.47485			141.868	57.35	3.214
					143.865	57.86	2.57398			143.865	57.86	3.2
					180.833	58.115	2.57713			180.833	58.115	3.18718
					316.981	54.225	2.65338			316.981	54.225	4.37005
					316.981	54.225	2.65338			316.948	48.49	6.70149
					187.862	58.03	2.78548			187.862	58.03	3.28857
					80.9166	55.41	2.95207			80.9166	55.41	3.96962
					204.003	55.03	2.98269			204.003	55.03	4.17747
					463.979	65.72	2.9906			463.979	65.72	4.28276
					382.068	55.83	3.00076			382.068	55.83	1.33061
					382.068	55.83	3.00076			382.103	55.055	2.19136
					295.955	47.89	3.14371			295.955	47.89	4.51181
					804.124	67.18	3.16057			804.124	67.18	3.75559
					148.863	55.41	3.31283			148.863	55.41	4.14821
					206.001	55.17	3.57817			206.001	55.17	4.84845
					472.983	55.85	3.66046			472.983	55.85	2.4279
					221.967	55.19	4.00645			221.967	55.19	4.83302
					353.053	56.285	4.00901			353.09	55.34	2.70423
343.892	55.65	-2.29399
175.05	79.22	-2.28483
307.916	55.69	-2.15782
269.942	57.21	-2.0461
295.872	58.48	-1.82796
341.895	55.69	-1.71205
305.918	55.41	-1.66249
339.897	55.41	-1.56515
214.879	57.82	-1.49975
341.935	60.78	-1.47053
223.062	413.1	-1.44267
438.03	67.9	-1.44257
277.937	106.2	-1.43071
562.815	47.87	-1.3772
327.922	57.8	-1.32723
353.935	60.35	-1.28257
362.962	83.925	-1.27126
569.102	57.24	-1.26812
363.952	55.07	-1.23816
365.913	52.62	-1.20018
231.883	57.86	-1.19596
126.905	1042.56	-1.18268
233.993	51.305	-1.1732
205.035	182.12	-1.16295
487.077	595.25	-1.0858
494.995	65.875	-1.08426
267.947	54.24	-1.07265
490.005	66.86	-1.07056
89.0241	55.38	-1.05713
837.111	65.61	-1.04511
180.981	55.94	-1.03533
285.945	6.59	-1.01198
872.793	46.32	1.01967
510.887	47.77	1.02064
399.099	313.545	1.02537
731.629	1248.48	1.03565
431.119	353.77	1.03794
731.629	1212.09	1.03959
457.1	55.175	1.0425
517.13	66.465	1.04527
406.977	84.86	1.04805
255.921	51.325	1.05085
919.301	48.1	1.05618
826.311	47.29	1.05821
412.113	54.655	1.06632
116.05	283.69	1.06772
472.781	51.83	1.07771
858.615	1288.78	1.0869
854.827	47.405	1.08709
953.791	48.1	1.09408
515.945	396.78	1.09561
204.086	283.785	1.09574
292.055	938.9	1.10448
385.113	354.06	1.10449
558.165	55.335	1.10468
414.114	54.655	1.12205
384.935	48.48	1.12298
1081.54	673.145	1.12451
390.036	102.11	1.12927
458.104	55.17	1.12948
1098.75	47.83	1.1295
773.213	306.06	1.13232
248.961	48.7	1.13537
383.223	1221.42	1.13702
413.075	55.34	1.1529
517.942	396.86	1.15369
1063.76	46.57	1.15984
684.044	71.64	1.16089
365.036	83.14	1.16144
928.29	45.745	1.19251
845.672	1246.25	1.19651
607.877	46.525	1.20208
858.615	1213.65	1.21393
851.812	48.06	1.21821
497.111	70.205	1.22326
918.74	47.89	1.22852
400.944	84.065	1.23258
413.11	54.89	1.24195
325.093	373.6	1.24721
715.84	47.92	1.24843
1030.76	47.85	1.25055
392.036	102.09	1.25257
128.035	54.55	1.25688
623.162	568.73	1.27938
146.046	54.8	1.29235
189.004	83.82	1.29881
561.228	1181.46	1.29917
812.566	1318.32	1.31484
415.079	55.21	1.3159
275.053	54.53	1.32385
476.211	1224.12	1.34071
925.661	1240.84	1.34521
696.858	45.83	1.35092
479.14	165.34	1.35439
830.764	48.7	1.35518
737.836	47.495	1.36803
315.952	86.58	1.36964
935.777	47.85	1.38251
621.858	45.84	1.38306
258.146	51.31	1.39696
102.056	54.645	1.45469
373.038	84.46	1.45748
692.618	1212.13	1.46308
561.227	1227.53	1.4709
328.979	56.94	1.47474
561.142	1176.01	1.47763
962.281	48.425	1.48862
918.8	47.955	1.51734
148.05	54.605	1.52636
202.903	50.425	1.52904
399.095	54.67	1.54391
579.209	564.155	1.54505
757.11	260.64	1.54633
358.85	49.26	1.55269
279.053	56.5	1.55346
373.114	349.37	1.55619
414.041	234.92	1.57009
1094.54	557.48	1.5705
783.826	48.085	1.58304
990.322	86.515	1.59744
1063.26	48.48	1.62377
266.987	56.5	1.62792
373.114	318.605	1.64058
413.039	234.92	1.64641
927.289	48.19	1.65311
987.783	48.37	1.6667
601.981	84.53	1.6712
989.319	86.58	1.67713
413.039	419.13	1.7211
791.813	48.065	1.74071
860.769	47.475	1.78374
1097.75	48.37	1.79007
410.041	419.11	1.7908
129.038	54.49	1.79683
412.036	419.22	1.80712
313.952	51.21	1.82592
758.564	1314.6	1.82634
934.776	48.15	1.82896
449.156	715.91	1.84101
410.04	235.01	1.85444
1095.54	557.865	1.88653
412.036	235.245	1.89227
542.832	47.42	1.95681
996.816	48.48	1.98057
942.764	48.435	2.03265
1080.77	48.31	2.03815
766.851	48.06	2.05561
796.572	1318.98	2.11302
533.142	1222.97	2.14209
796.57	1276.2	2.14684
986.785	48.3	2.16618
1054.77	48.425	2.17505
850.745	48.39	2.39976
758.563	1187.53	2.4445
758.564	1175.04	2.48812
773.806	45.18	2.50024
796.571	1210.89	2.55268
251.012	60.56	2.59137
758.565	1235.85	2.85009
758.565	1250	2.90471
758.564	1267.07	3.04867
246.096	543.84	3.05383
439.958	51.6	3.08554
757.561	1269.08	3.20016
796.573	1259.95	3.28767
758.565	1161.76	3.34743
583.976	93.96	3.4248
757.561	1285.69	3.55347
757.561	1248.69	3.7066
757.561	1207.29	3.88462
757.561	1223.75	3.88924
757.561	1188.57	4.03662
757.561	1296.6	5.12037
396.795	51.3	6.82773
722.202	63.83	7.47497
					494.231	700.38	-6.34539
					726.124	293.16	-4.85612
					746.139	293.16	-3.94343
					833.299	600.05	-3.91117
					725.121	293.16	-3.8688
					743.13	293.66	-3.79512
					744.134	293.515	-3.79145
					745.136	293.37	-3.73155
					796.197	68.38	-3.68098
					597.042	102.11	-3.45682
					420.071	55.88	-3.4476
					469.229	709.86	-3.36343
					741.115	293.675	-3.32367
					470.232	709.86	-3.29491
					742.118	293.77	-3.28838
					825.329	785.04	-3.24433
					739.099	293.88	-3.22409
					407.995	102.12	-3.17594
					759.125	293.625	-3.16868
					630.993	102.115	-2.98392
					526.006	205.785	-2.80049
					483.244	819.295	-2.77433
					795.696	68.27	-2.68456
					798.049	293.21	-2.67833
					667.263	613.04	-2.66036
					493.228	730.89	-2.65592
					765.111	293.515	-2.60139
					892.378	659.76	-2.59489
					623.128	293.88	-2.58565
					419.068	56.05	-2.5766
					621.112	293.92	-2.54462
					833.288	749.515	-2.52842
					763.095	205.77	-2.51693
					625.139	67.56	-2.47612
					637.134	93.3	-2.36721
					796.042	293.37	-2.32769
					352.83	52.72	-2.31952
					563.088	259.505	-2.28543
					781.196	63.685	-2.20259
					795.194	68.27	-2.20243
					781.078	293.22	-2.19811
					487.253	799.32	-2.16904
					397.518	293.22	-2.16016
					413.218	659.755	-2.1553
					693.118	112.2	-2.13237
					425.002	102.115	-2.07715
					614.023	102.115	-2.07704
					950.468	593.34	-2.07541
					857.958	102.115	-2.03471
					905.271	63.22	-2.03403
					709.111	143.365	-2.02216
					391.032	102.12	-2.00762
					487.13	80.59	-1.98044
					763.096	293.88	-1.96228
					388.961	205.89	-1.95313
					286.093	354.84	-1.95268
					406.993	102.12	-1.94513
					468.92	100.16	-1.94307
					805.119	510.67	-1.9213
					737.055	516.7	-1.91355
					465.969	57.72	-1.90453
					649.091	143.38	-1.89987
					794.029	293.88	-1.89902
					624.638	67.81	-1.89773
					633.125	143.38	-1.89412
					528.02	293.3	-1.89345
					362.153	529.055	-1.87616
					732.148	354.12	-1.86656
[truncated: 1,365 more rows]
