# Supplementary material for: Accumulation of Flavonols over Hydroxycinnamic Acids Favors Oxidative Damage Protection under Abiotic Stress
Source: Front Plant Sci. 2016 Jun 15;7:838. doi: 10.3389/fpls.2016.00838 (PMC4908137; doi:10.3389/fpls.2016.00838)
Supplement: Supplementary file 4 [file Table4.xlsx]

## Sheet: Shared by All 208
TABLE S4. Putative compound shared by all the treatments used in our experiment. Putative compound name as well as class compound classification was done as described in Materials and Methods section.
mz	RT	C_vs_S	C_vs_H	C_vs_SH	Putative Compound name	Adduct	compound MW (Da)	Delta	Class	HMDB ID
89.024	54.585	-1.56428	-1.56363	-1.28882	D-Galactose	M-2H	180.063388116	0.000820884	Carbohydrates	HMDB29571
98.9566	55.04	-1.37936	-1.51037	-1.87911	3-Iodopropanoic acid	M-2H-	199.933	0.000131007	Organic acids	HMDB31252
109.04	52.83	1.40267	1.38167	1.59076	Dihydrothymine	M-H20-H	128.059	6.46829e-07	Aminoacids	HMDB00079
127.04	84.41	-1.1357	-1.39731	-1.15432	Methylglutaric acid	M-H20-H	146.058	0.000131007	Fatty acids	HMDB00752
127.051	53.175	1.19619	1.19494	1.39858	L-Glutamine	M-H20-H	146.069	2.09984e-05	Aminoacids	HMDB00641
129.019	159	-1.61644	-1.65202	-2.3346	Citraconic acid	M-H	130.027	0.000261602	Fatty acids	HMDB00634
143.865	57.86	2.21938	2.57398	3.2	UNKNOWN
144.87	55.84	2.13083	1.70168	2.63811	UNKNOWN
145.062	53.145	1.28486	1.23209	1.40821	Ureidoisobutyric acid	M-H	146.069	0.000354601	Organic acids	HMDB02031
147.045	55.41	3.58396	3.31283	4.14821	Cinnamic acid	M-H-	148.052	0.000429146	Phenolic compouds	HMDB00567
149.044	57.35	2.11593	2.47485	3.214	D-(+)-Xylose	M-H	150.05282343	5.27625e-05	Carbohydrates	HMDB06407
153.057	54.56	1.41186	1.11249	1.54885	Carbon disulfide	M+F	134.058	0.00027113	Carbohydrates	HMDB36574
164.072	55.12	5.23655	3.12548	4.2563	L-Phenylalanine	M-H-	165.079	0.000358926	Aminoacids	HMDB00159
171.03	57.86	-2.15308	-2.01432	-3.23591	3-Dihydroshikimic acid	M-H-	172.037	0.000299369	Phenolic compouds	HMDB03070
179.056	54.89	3.40662	1.94284	3.13043	D-(+)-Mannose	M-H	180.063	0.00211107	Carbohydrates	HMDB01417
187.862	58.03	2.42152	2.78548	3.28857	UNKNOWN
199.017	59.23	3.21253	2.32366	3.01255	p-coumaric acid	M+Cl	164.047	0.00146378	Phenolic compouds	HMDB30677
202.952	55.21	2.79854	1.68439	2.80391	Phosphoenol Pyruvic acid	M+Cl-	167.982	0.000363963	Organic acids	HMDB00263
204.003	55.03	5.77007	2.98269	4.17747	2-Furoylglycine	M+Cl	169.038	0.000888869	Aminoacids	HMDB00439
205.84	55.34	1.75762	1.27604	1.79869	Diacylglycerol	M-3H	620.538	0.00111415	Lipids	HMDB07840
206.001	55.17	5.89239	3.57817	4.84845	ADP-ribose 1"-2" cyclic phosphate	M-3H	621.027	0.00278738	Nucleotides	HMDB11671
206.862	57.265	2.91792	2.47259	3.64227	Ceramides (N-acylsphingosine)	M-3H	623.622	0.00048158	Lipids	HMDB11773
209.021	54.615	-1.31912	-1.43573	-1.39232	D-Shikimic acid	M+Cl-	174.053	0.00231422	Phenolic compouds	HMDB03070
209.067	55.225	2.27568	1.77115	2.33003	β-D-Fucose	M+FA-H	632.538	0.000445334	Carbohydrates	HMDB56039
215.983	51.87	1.99979	1.48139	2.49735	1-(Isothiocyanatomethyl)-4-methoxybenzene	M+K-2H	179.04	0.000116606	Phenolic compouds	HMDB32581
219.97	55.2	2.64504	1.81825	2.63011	L-Homocysteic acid	M+K-2H	183.02	0.000504528	Aminoacids	HMDB02205
221.967	55.19	4.90065	4.00645	4.83302	DL-O-Phosphoserine	M+K-2H	185.009	0.000518399	Aminoacids	HMDB01721
232.883	52.92	-2.25129	-2.37095	-3.18732	Bromomethane (pesticide)	2M+FA-H	93.9418	0.000826794	Alkaloids	HMDB31524
234.978	52.62	-2.26605	-2.34914	-3.18743	Erytrose-4-phosphate	M+Cl-	200.009	0.000894196	Carbohydrates	HMDB01321
246.069	48.09	-1.92147	-1.10859	-3.14066	Nicotinamide Adenine Dinucleotide Phosphate (NADP+)	M-3H	743.075	0.000119657	Aminoacids	HMDB00217
248.853	54.38	-2.4597	-1.06118	-2.62773	2,4-Dibromophenol	M-H	249.863	8.30935e-05	Phenolic compouds	HMDB32079
253.012	55.17	-2.22105	-1.26025	-1.53185	Shikimate-3-phosphate	M-H	254.019	0.000812885	Phenolic compouds	HMDB11750
261.892	57.19	1.64134	1.85746	1.93384	Triacylglycerols or triacylglycerides	M-3H	788.689	0.00139852	Lipids	HMDB42511
262.055	243.9	-1.65423	-1.57829	-2.04802	Reduced flavine adenine dinucleotide (FADH2)	M-3H	789.188	0.000960796	Nucleotides	HMDB39096
264.063	52.61	2.35733	-1.52106	2.72545	1-Feruloyl-5-caffeoylquinic acid	M-2H-	530.142	0.000216122	Phenolic compouds	HMDB41643
266.043	55.225	1.18748	1.24795	1.01895	6-Hydroxy flavin adenine dinucleotide	M-3H	801.152	7.59401e-05	Aminoacids	HMDB11612
287.066	52.39	-1.90585	1.98438	-1.14502	Dihydrokaempferol	M-H-	288.063	0.00387839	Phenolic compouds	HMDB30847
290.982	73.575	-1.17326	-1.10999	-1.34367	5-Sulfo-1,3-benzenedicarboxylic acid	M+FA-H	245.983	6.04685e-05	Phenolic compouds	HMDB32822
295.067	77.7	-1.45013	-1.39245	-4.30901	L-2-Hydroxyglutaric acid	2M-H	148.037	0.00389023	Fatty acids	HMDB00694
295.955	47.89	4.3962	3.14371	4.51181	Tyramine-O-sulfate	M+Br	217.041	2.10227e-05	Phenolic compouds	HMDB06409
303.052	56.345	-1.12656	-1.79165	-1.22675	Dihydroquercetin	M-H-	304.058	5.76792e-05	Phenolic compouds	HMDB41418
307.033	56.5	-1.81898	-1.79796	-1.15755	2,4-Dioxotetrahydropyrimidine D-ribonucleotide	M-H2O-H	326.051	0.00125249	Nucleotides	HMDB60636
307.038	558.74	-1.61439	1.67291	-1.86247	Naringenin Chalcone	M+Cl-	272.068	0.000665092	Phenolic compouds	HMDB29631
308.001	56.09	-1.13894	-1.70866	-1.1212	Luteolinidin	M+K-2H	271.061	2.10227e-05	Phenolic compouds	HMDB29249
308.997	56.5	-1.81898	-1.79796	-1.15755	Fukiic acid	M+K-2H	272.053	0.0032873	Phenolic compouds	HMDB29496
316.887	66.465	2.89007	1.70631	2.70987	Selenocystine	M-H20-H	335.913	0.000569719	Aminoacids	HMDB04122
316.981	54.225	4.67068	2.65338	4.37005	3-Hydroxyflavone	M+Br	238.063	2.10227e-05	Phenolic compouds	HMDB31816
321.017	66.19	-3.6944	2.2598	-3.3061	Kaempferol	M-2H-	286.048	0.00118376	Phenolic compouds	HMDB05801
330.843	53.73	-3.08242	-2.29094	-2.98954	UNKNOWN
332.84	53.625	-3.37833	-2.36084	-3.22131	Cytidine diphosphate diacylglycerol	M-3H	1001.51	0.0059542	Nucleotides	HMDB01546
335.079	79.785	2.25989	-1.21885	2.17359	3-Caffeoyl-1,5-quinolactone	M-H-	336.085	0.000791483	Phenolic compouds	HMDB29287
337.011	244.91	-2.10044	3.99412	-3.15824	Quercetin	M+Cl-	302.043	0.00101749	Phenolic compouds	HMDB05794
337.114	217.98	-2.22026	-2.16097	-3.35666	6alpha-Hydroxyphaseollin	M-H	338.115	0.00347874	Phenolic compouds	HMDB30771
341.109	53.66	-3.09767	-2.11604	-3.70723	Isomaltose	M-H	342.116	0.00609456	Carbohydrates	HMDB00250
343.947	81.07	-1.33978	-1.51927	-2.12195	UNKNOWN
344.953	81.91	-1.34445	-1.39953	-1.91382	(R)-Mevalonic acid-5-pyrophosphate	M+K-2H	308.006	0.000981632	Organic acids	HMDB01981
346.991	53.12	3.1474	1.94112	1.83369	Luteolin 7-sulfate	M-H20-H	366.005	0.000179491	Phenolic compouds	HMDB38472
348.815	53.47	-3.60327	-2.28799	-4.11537	UNKNOWN
350.81	53.25	-3.54897	-2.39252	-3.75735	UNKNOWN
355.124	97.37	-1.89175	-2.50215	-1.84606	Galactopinitol A	M-H	356.132	0.00131528	Carbohydrates	HMDB39475
359.834	66.495	-5.42535	1.16205	-1.66899	Tomatoside A	M-3H	1082.55	0.00115645	Alkaloids	HMDB34083
359.91	57.06	-1.50864	-1.26476	-2.45445	UNKNOWN
364.993	57.03	1.60633	1.87478	1.25234	Luteolin 7-sulfate	M-H	366.005	0.0065874	Phenolic compouds	HMDB38472
371.93	52.565	2.43231	2.07662	1.91019	beta-nicotinamide D-ribonucleotide	M+K-2H	335.064	0.000243878	Nucleotides	HMDB59645
374.041	83.855	-1.5681	-1.13744	-1.98345	6-Methylthioguanosine monophosphate	M-H20-H	393.051	0.000268451	Nucleotides	HMDB60413
377.994	53.985	-2.01726	-1.4613	-2.99661	D-4'-Phosphopantothenate	M+Br	299.077	0.000355692	Aminoacids	HMDB01016
380.843	48.7	-1.86291	-1.11421	-6.93145	UNKNOWN
380.878	53.16	-1.81002	-1.02607	-1.85648	UNKNOWN
382.068	55.83	1.87318	3.00076	1.33061	Scopolamine	M+Br	303.147	0.000748698	Phenolic compouds	HMDB03573
382.842	48.51	-2.00096	-1.14314	-7.59097	Dichlorphenamide	M+Br	382.833	0.000783943	Phenolic compouds	HMDB15275
383.764	53.25	-3.20602	-2.13494	-4.18284	Phosphatidylethanolamine	M-2H	769.562	0.00112758	Lipids	HMDB60501
384.841	48.51	-1.90345	-1.07168	-6.37843	Hexachlorophene	M-H20-H	403.85	0.000857821	Phenolic compouds	HMDB14894
387	54.24	-1.44305	-1.00747	-2.07816	dUDP	M-H	388.007	0.00107108	Nucleotides	HMDB01000
414.041	52.62	2.04131	1.30152	1.6156	N-Acetylglucosamine 6-phosphate	M+TFA-H	301.056	0.000831769	Carbohydrates and carbohydrate conjugates	HMDB02817
425.004	73.205	-1.74942	-1.10952	-1.80626	L-Aspartyl-4-phosphate	2M-H	213.004	0.00043558	Aminoacids	HMDB12250
428.001	66.11	2.92969	2.14892	2.95875	S-(Formylmethyl)glutathione	M+Br	349.094	0.000739791	Organic acids	HMDB60507
429.996	65.84	1.96859	1.01644	1.94576	6-Methylthioguanosine monophosphate	M+K-2H	393.051	0.0006399	Nucleotides	HMDB60413
431.001	66.8	2.00003	1.0255	2.06673	2-Phosphoglyceric acid	2M+FA-H	185.993	0.000780772	Carbohydrates and carbohydrate conjugates	HMDB00807
433	66.34	2.27514	1.16391	2.53343	Diguanosine tetraphosphate	M-2H	868.038	0.000952153	Nucleotides	HMDB01340
433.926	84.41	-1.97622	-1.49141	-4.33073	3-Iodothyronamine	M+Br	355.007	0.00097453	Phenolic compouds	HMDB60524
434.925	84.445	-1.51916	-1.3791	-2.36682	UNKNOWN
436.255	83.92	-1.81636	-1.28125	-3.75302	LYSYL-TYROSYL-LYSINE	M-H	437.264	0.000484806	Aminoacids	HMDB30552
436.926	84.405	-1.40894	-1.34139	-1.82914	Trichloroethanol glucuronide	M+TFA-H	323.957	0.000140054	Carbohydrates and carbohydrate conjugates	HMDB42049
443.785	53.66	-3.73261	-2.52774	-4.45622	UNKNOWN
445.073	65.19	-1.57929	-1.83228	-3.19741	Quercetin 4'-glucoside	M-H20-H	464.095	6.75513e-05	Phenolic compouds	HMDB37932
448.926	83.82	-1.13799	-1.2962	-1.9926	Solasodine	M+Cl	413.329	0.00120487	Alkaloids	HMDB60274
455.097	53	-3.35354	-3.03935	-3.97285	Flavine mononucleotide (FMN)	M-H	456.105	0.000252989	Nucleotides	HMDB39432
456.808	51.86	2.99192	-1.87404	2.12262	PC(22:6(4Z,7Z,10Z,13Z,16Z,19Z)/24:1(15Z))	M-2H	915.672	0.000158213	Lipids	HMDB08750
463.09	65.72	-1.0837	2.9906	-1.65828	Quercetin 3-β-D-glucoside (quercetin 3- hexoside	M-H-	464.095	0.000314194	Phenolic compouds	HMDB37932
464.805	48.51	-1.92667	-1.18507	-8.32189	UNKNOWN
465.973	64.83	2.41191	1.10031	2.59196	dCTP	M-H	466.99	0.0040743	Nucleotides	HMDB00998
466.803	48.51	-2.01497	-1.11579	-6.7244	3-(3,5-Diiodo-4-hydroxyphenyl)pyruvate	M+Cl	431.836	0.000741596	Phenolic compounds	HMDB59637
466.976	66.06	2.65155	1.3943	2.4503	Deoxyuridine triphosphate	M-H	467.974	0.0013116	Nucleotides	HMDB01191
467.971	64.77	2.46381	1.25814	2.57297	N-Acetylneuraminate 9-phosphate	M+Br	389.072	0.000899183	Carbohydrates and carbohydrate conjugates	HMDB06268
468.802	48.54	-1.60548	-1.13048	-3.22349	3-(3,5-Diiodo-4-hydroxyphenyl)pyruvate	M+K-2H	431.836	0.00125725	Phenolic compouds	HMDB59637
468.974	66.18	2.97725	1.76381	2.88542	1-Phosphatidyl-D-myo-inositol	M+Br	390.056	0.00120567	Lipids	HMDB06953
469.969	66.815	2.51488	1.46094	2.85605	CL(16:1(9Z)/16:1(9Z)/18:1(11Z)/18:2(9Z,12Z))	M-3H	1412.97	0.000475001	Lipids	HMDB57491
475.007	53.045	1.15871	1.09064	1.0415	Lactyltrimethylammonium betaine	2M+FA-H	208.008	0.00121344	Aminoacids	HMDB32684
491.006	66.865	-3.61167	1.42653	-2.29662	Dimethylallylpyrophosphate	2M-H	246.006	0.00105394	Lipidis	HMDB01120
492.911	54	-1.76808	-1.22784	-2.32302	Perfluorooctanoic acid	M+Br	413.974	6.80728e-05	Alkaloids	HMDB59587
494.909	53.97	-2.03244	-1.50348	-2.44423	UNKNOWN
501.95	64.79	2.80016	1.40814	2.94536	dCTP	M+Cl	466.99	0.000540241	Nucleotides	HMDB00998
502.953	66.865	2.99625	1.60764	3.15747	Phosphoenolpyruvic acid	3M-H	167.982	0.000528957	Organic acids	HMDB00263
503.947	65.2	2.90262	1.43016	2.94798	Cytidine triphosphate	M+Na-2H	482.985	0.00139202	Nucleotides	HMDB00082
504.949	64.565	2.71319	1.42844	2.90228	Xanthosine 5-triphosphate	M-H20-H	523.975	0.00138861	Nucleotides	HMDB00293
511.254	693.895	1.63264	-6.52248	1.53755	Phosphatidylinositol bisphosphate.	M-2H	1024.51	0.00147246	Lipids	HMDB10069
538.112	203.25	-1.27324	-1.64394	-1.02815	Malvidin 3-galactoside	M+FA-H	493.135	0.00128475	Phenolic compouds	HMDB38010
542.034	51.83	3.23575	1.05856	2.93823	Isopeonidin 3-glucoside	M+Br	463.124	0.00815511	Phenolic compouds	HMDB41752
548.766	48.51	-1.8553	-1.1824	-5.77732	UNKNOWN
549.769	48.51	-2.01211	-1.10338	-5.00989	UNKNOWN
550.764	48.51	-2.04309	-1.22458	-6.76491	UNKNOWN
551.098	48.54	4.23657	-1.23652	2.38812	1,3-Dicaffeoylquinic acid	M+Cl-	516.127	0.000908729	Phenolic compouds	HMDB29279
552.763	48.51	-1.81046	-1.17093	-4.63958	3,3-Dichloro-4-(dichloromethylene)-2,5-pyrrolidinedione	2M+FA-H	246.876	0.000818506	Organic acids	HMDB34898
579.172	66.505	-1.24283	1.61779	-1.7619	Naringenin	M-H-	272.068	0.00547309	Phenolic compouds	HMDB02670
580.029	66.44	-2.34735	-1.80149	-4.65781	Phosphoribosyl-AMP	M+Na-2H	559.072	0.000639525	Nucleotides	HMDB12276
590.874	53.73	-2.63546	-1.5261	-2.83367	UNKNOWN
609.146	53.79	1.02357	3.53022	2.26787	Rutin (quercetin-3-rutenoside)	M-H-	610.153	0.000545852	Phenolic compouds	HMDB03249
629.127	53.625	-1.79632	1.93634	-2.53954	Kaempferol 7-neohesperidoside (Kaempferol 3-o-glucanoside)	M+Cl-	594.158	0.00110936	Phenolic compouds	HMDB37573
632.727	48.51	-2.0738	-1.26047	-11.0016	UNKNOWN
633.731	48.51	-2.0065	-1.13417	-7.87032	Micafungin	M-2H	1269.44	0.00373266	Organic acids	HMDB15272
634.726	48.51	-2.07493	-1.2211	-10.7972	Lindane (insecticide)	2M+FA-H	287.86	0.000813327	Terpenoids	HMDB14575
635.729	48.6	-2.01077	-1.19835	-7.69146	Pentadecane	3M-H	212.25	0.000872334	Alkaloids	HMDB59886
636.725	48.51	-2.00412	-1.18678	-8.03011	UNKNOWN
647.991	72.54	3.69992	2.10612	3.04054	UNKNOWN
698.91	1200.32	-2.20329	-2.25935	-3.12136	UNKNOWN
708.107	48.51	-2.034	-1.30098	-9.7092	Nicotinamide adenine dinucleotide (NAD)	M+FA-H	663.109	0.0015938	Nucleotides	HMDB59921
716.688	48.51	-2.00943	-1.28831	-9.23851	UNKNOWN														Fatty acids
717.692	48.51	-2.01653	-1.26531	-8.59884	Diacylglycerol (DAG)	M-H20-H	736.694	0.000733024	Fatty acids	HMDB56381
719.69	48.51	-2.00225	-1.23166	-8.03796	Campesteryl brassidate	M-H	720.678	0.000721118	Alkaloids	HMDB36290
720.686	48.51	-8.32102	-1.26078	-1.98281	Cer(d18:1/26:1(17Z))	M+FA-H	675.653	0.000751224	Lipids	HMDB04895
722.685	48.505	-5.41356	-1.01946	-1.57076	Ceramides (N-acylsphingosine)	M+FA-H	677.669	0.000770588	Lipids	HMDB04955
751.684	48.555	-1.94035	-1.1519	-6.1144	Triiodothyronine sulfate	M+Na-2H	730.747	0.00706025	Phenolic compouds	HMDB03036
793.663	48.505	-1.83685	-1.15865	-6.72097	Diacylglycerol (DAG)	M+Cl	758.679	0.0043941	Lipidis	HMDB07674
796.275	755.285	1.30396	-2.76472	1.45533	Chitin	M+TFA-H	683.311	0.000788448	Carbohydrates and carbohydrate conjugates	HMDB03362
800.65	48.51	-7.22762	-1.35036	-2.01024	Phosphatidylcholine (PC or GPCho).	M-H	801.661	0.000678197	Lipids	HMDB11248
802.649	48.51	-9.36486	-1.31148	-2.03148	Phosphatidylethanolamine (PE or GPEtn)	M-H-	803.649	0.00406868	Lipids	HMDB09006
803.652	48.51	-7.69241	-1.27704	-1.98999	Cyanidin 3-O-dimalonyl-laminaribioside	M+Na-2H	783.162	0.00587726	Lipids	HMDB57491
804.124	67.18	4.01701	3.16057	3.75559	Cyanidin 3-O-dimalonyl-laminaribioside	M+Na-2H	783.162	0.00805337	Phenolic compouds	HMDB29242
804.155	48.51	-2.05819	-1.40961	-8.08074	Flavin adenine dinucleotide (FAD)	M+F	820.658	0.00641537	Nucleotides	HMDB42299
820.147	64.99	-1.249	-1.46317	-1.53202	p-Coumaroyl vitisin A	M+TFA-H	707.161	0.000856443	Phenolic compouds	HMDB29239
821.146	65.32	-2.44551	-2.70383	-4.20796	Kaempferol 3-sophoroside 7-glucuronide	M+Cl	786.185	0.000648573	Phenolic compouds	HMDB38769
834.653	48.51	-8.39931	-1.07889	-2.36164	Phosphatidylethanolamine (PE or GPEtn)	M-H20-H	853.656	0.000214171	Lipids	HMDB09311
835.645	48.555	-7.94175	-1.34307	-2.04189	Monog-linolenic acid triglyceride	M+Cl	800.689	0.00025832	Lipids	HMDB42543
836.643	48.695	-7.35282	-1.45051	-1.97891	Phosphatidylethanolamine (PE or GPEtn)	M-H20-H	855.672	0.00732042	Lipids	HMDB09567
837.643	48.6	-6.49311	-1.43249	-1.93374	Monog-linolenic acid triglyceride	M+K-2H	800.689	0.00659868	Lipids	HMDB42543
844.632	48.6	-7.47897	-1.58136	-1.8693	Phosphatidylcholine (PC or GPCho)	M-H20-H	863.64	0.00590231	Lipids	HMDB08401
860.69	1290.45	1.44455	1.29073	1.26805	Glucosylceramide (d18:1/25:0)	M+Cl	825.706	0.00506062	Lipids	HMDB04979
869.14	48.475	-2.15953	-1.04564	-5.43534	D-Sedoheptulose 7-phosphate	3M-H	290.04	0.00589761	Carbohydrates and carbohydrate conjugates	HMDB01068
870.138	48.51	-1.97689	-1.05299	-6.03008	Benzoyl-CoA	M-H	871.141	0.000153817	Fatty acids	HMDB02252									Fatty acids
877.625	48.51	-1.85263	-1.37989	-7.91516	Isofucosterol 3-O-[6-O-Octadecanoyl-b-D-glucopyranoside]	M+K-2H	840.684	0.00111389	Alkaloids	HMDB32812
878.127	48.6	-2.1596	-1.55424	-6.78034	Mesaconyl-CoA	M-H	879.131	0.000923898	Fatty acids	HMDB60124									Fatty acids
878.623	48.6	-8.17411	-1.31258	-1.89202	Phosphatidylcholine (PC or GPCho)	M+Cl	843.672	0.00047274	Lipids	HMDB08791
879.622	48.6	-7.22232	-1.0853	-1.84918	Monoeicosatetraenoic acid triglyceride	M+Cl	844.658	0.000605364	Lipids	HMDB50880
884.611	48.51	-10.345	-1.38003	-1.99052	Phosphatidylcholine (PC or GPCho).	M-H	885.625	0.00686153	Lipids	HMDB08614
885.615	48.51	-8.9949	-1.45118	-1.96175	3-Decaprenyl-4-hydroxy-5-methoxybenzoate	M+K-2H	849.317	0.00613702	Lipids	HMDB60252
886.61	48.51	-2.00578	-1.36304	-10.1198	Solanine	M+FA-H	867.498	0.00896492	Alkaloids	HMDB04832
887.613	48.51	-1.95472	-1.3736	-7.23254	Alpha-linolenyl carnitine	2M+FA-H	421.319	0.00754372	Fatty acids	HMDB06319									Fatty acids
888.086	48.51	-2.07705	-1.35547	-8.64394	3-Malonyl-CoA	M+Cl-	853.116	0.000642739	Fatty acids	HMDB01175									Fatty acids
889.615	48.6	-2.02931	-1.03153	-6.3578	UNKNOWN
901.623	48.51	-6.74438	-1.05429	-2.21778	Triparinarin	M+Cl	866.642	0.000721581	Lipids	HMDB38060
911.618	48.555	-7.50767	-1.06474	-1.86914	2-Decaprenyl-6-methoxy-3-methyl-1,4-benzoquinone	M+Br	832.673	0.000997786	Lipids	HMDB60251
912.145	48.51	1.8414	1.04668	2.30127	p-Coumaroyl-CoA	M-H-	913.152	0.00569009	Phenolic compouds	HMDB40473
913.119	48.5	-1.98939	-1.06902	-5.42111	5-O-Digalloyl-3,4-di-O-galloylquinic acid	M+TFA-H	800.107	0.00644293	Phenolic compouds	HMDB39345
913.616	48.555	-6.42881	-1.00536	-1.94682	Monoa-linolenic acid triglyceride	M+Br	834.674	0.000794726	Lipids	HMDB43650
918.615	48.5	-8.04609	-1.06893	-1.98603	Glucosylceramide (d18:1/26:0)	M+Br	839.721	0.000920368	Lipids	HMDB04977
919.607	48.555	-1.92808	-1.44446	-8.8326	Isofucosterol 3-O-[6-O-Octadecanoyl-b-D-glucopyranoside]	M+Br	840.684	0.00542345	Alkaloids	HMDB32812
920.108	48.6	-1.64207	-1.32485	-6.27752	Salicyl CoA	M+Cl	885.157	0.00697716	Fatty acids	HMDB11636									Fatty acids
921.605	48.6	-7.08542	1.05328	-2.09875	TG(18:4(6Z,9Z,12Z,15Z)/18:2(9Z,12Z)/18:4(6Z,9Z,12Z,15Z))	M+K-2H	884.689	0.000483622	Lipids	HMDB55447
926.608	48.51	-7.2572	-1.04229	-1.79862	3-O-Sulfogalactosylceramide (d18:1/24:0)	M+Cl	891.647	0.000317224	Lipids	HMDB00024
927.595	48.6	-7.49304	-1.59971	-1.92442	2-Decaprenyl-3-methyl-6-methoxy-1,4-benzoquinone	M+Br	848.689	0.0081387	Lipids	HMDB06484
933.443	793.87	2.25086	1.81723	1.64252	Phosphatidylglycerolphosphate or glycerophospholipid (PGP or GP)	M+Cl	898.476	0.00621491	Lipids	HMDB13590
943.605	48.43	-5.98391	-1.05706	-2.43938	(17alpha,23S)-Epoxy-28,29-dihydroxy-27-norlanost-8-ene-3,24-dione	2M-H	472.319	0.00589333	Lipids	HMDB35624
946.119	66.9	-1.79515	-3.57013	-6.19958	3-Hydroxy-3-methylglutaryl-CoA	M+Cl	911.157	0.000433634	Fatty acids	HMDB01375									Fatty acids
953.6	48.51	-2.00032	-1.04303	-8.24575	Menthyl pyrrolidone carboxylate	3M-H	318.204	0.00492684	Terpenoids	HMDB32368
955.1	48.6	-2.01133	-1.05749	-6.00256	(2R)-2-Hydroxy-2-(4-hydroxyphenyl)ethyl glucosinolate	2M+FA-H	455.056	0.00177498	Carbohydrates and carbohydrate conjugates	HMDB37132
961.587	48.51	-8.37239	-1.42163	-1.98013	Undecaprenyl diphosphate	M+Cl	926.632	0.000957288	Lipids	HMDB01469
962.585	48.6	-4.74135	-1.36445	-1.72867	Phosphatidylethanolamine (PE or GPEtn)	M+TFA-H	849.625	0.000953842	Lipids	HMDB09443
963.585	48.6	-6.55775	-1.16587	-1.92929	Distearidonic acid triglyceride	M+Br	884.689	0.00695076	Lipids	HMDB55447
968.573	48.51	-9.41847	-1.44841	-2.04415	Phosphatidylcholine (PC or GPCho)	M+Br	889.656	0.00337691	Lipids	HMDB08807
968.581	1312.91	1.32987	1.33432	1.96147	N-Jasmonoylisoleucine	3M-H	323.21	0.00539188	Aminoacids	HMDB29391
969.578	48.525	-8.14598	-1.479	-1.94569	Phosphatidylinositol 22:6(4Z,7Z,10Z,13Z,16Z,19Z)/18:0	M+Hac-H	910.557	0.00797007	Lipids	HMDB09920
970.571	48.51	-9.80455	-1.46371	-1.97876	3-O-Sulfogalactosylceramide (d18:1/24:0)	M+Br	891.647	4.45055e-06	Lipids	HMDB00024
972.571	48.6	-8.40683	-1.27493	-1.98017	PC(22:5(4Z,7Z,10Z,13Z,16Z)/20:2(11Z,14Z))	M+TFA-H	859.609	0.00666698	Lipids	HMDB08670
995.579	48.505	-7.75079	-1.05365	-1.90226	Carnosic acid	3M-H	332.199	0.00834083	Lipids	HMDB02358
996.081	48.55	-1.90984	-1.21942	-6.2989	Malyl-CoA	M+TFA-H	883.126	0.0071319	Fatty acids	HMDB01021									Fatty acids
997.579	48.505	-1.93611	-1.00547	-6.7834	Taurochenodesoxycholic acid	2M-H	499.297	0.00669714	Alkaloids	HMDB00951
1002.58	48.51	-7.69459	-1.03637	-2.01628	Trihexosylceramide (d18:1/12:0)	M+Cl	967.608	0.000690418	Lipids	HMDB04877
1003.57	48.555	-1.96876	-1.53977	-7.63748	3-Hydroxypimelyl-CoA	M+Br	925.173	0.000930631	Fatty acids	HMDB12155									Fatty acids
1004.07	48.6	-5.84563	-1.25796	-1.89059	(3b,9R)-5-Megastigmene-3,9-diol 9-[apiosyl-(1->6)-glucoside]	2M-H	506.273	0.00665821	Lipids	HMDB38327
1011.56	48.6	-6.96675	-1.54426	-2.2109	PIP(18:1(11Z)/18:3(6Z,9Z,12Z))	M-H	1012.53	0.000428982	Lipids	HMDB09964
1025.34	48.6	-2.02179	-1.14493	-8.25083	Allolactose	M-H	1026.35	0.00458768	Carbohydrates and carbohydrate conjugates	HMDB38489
1038.06	48.555	-1.75425	-1.17355	-3.52709	erythro-6,8-Tritriacontanediol	2M+FA-H	496.522	0.00542249	Fatty acids	HMDB41072									fatty acids
1038.56	48.51	-8.57296	-1.06732	-2.00891	cytidine diphosphate diacylglycerol or CDP-diacylglycerol	M-H20-H	1057.58	0.000876859	Lipids	HMDB06988
1039.56	48.51	-7.30969	-1.03021	-2.02609	9-Hydroxy-10-O-D-glucuronoside-12Z-octadecenoate	2M+FA-H	490.278	0.000580695	Lipids	HMDB60121
1040.56	48.51	-1.9895	-1.00262	-8.07855	(R)-Mahanine	3M-H	347.188	0.00750563	Alkaloids	HMDB38837
1044.56	48.35	-6.95654	-1.01412	-1.89042	cytidine diphosphate diacylglycerol or CDP-diacylglycerol.	M+Cl	1009.58	0.00627948	Lipids	HMDB06972
1045.55	48.51	-1.81909	-1.43188	-7.59831	Tuberoside	M-H20-H	1064.54	0.000986881	Alkaloids	HMDB39054
1046.55	48.555	-5.88269	-1.29386	-1.88695	cytidine diphosphate diacylglycerol or CDP-diacylglycerol.	M+K-2H	1009.58	0.00594242	Lipids	HMDB06980
1047.55	48.555	-1.87957	-1.19876	-6.80404	Parillin	M-H	1048.55	0.000387216	Alkaloids	HMDB33847
1052.53	48.6	-2.01348	-1.45624	-9.59287	Dehydrotomatine	M+Na-2H	1031.53	0.00458883	Alkaloids	HMDB32002
1053.54	48.555	-1.91006	-1.37571	-7.40424	(3S,7E,9R)-4,7-Megastigmadiene-3,9-diol 9-[apiosyl-(1->6)-glucoside]	2M+FA-H	504.257	0.00068081	Fatty acids	HMDB29766									Fatty acids
1054.53	48.51	-1.99452	-1.49982	-9.58894	Tomatine	M+Na-2H	1033.55	0.000557236	Alkaloids	HMDB34103
1055.54	48.555	-2.10127	-1.26872	-6.99924	[4]-Gingerdiol 3,5-diacetate	3M-H	352.189	0.000534353	Phenolic compouds	HMDB39132
1056.53	48.555	-2.08847	-1.51447	-8.05468	Bradykinin hydroxyproline	M-H20-H	1075.56	0.000494701	Aminoacids	HMDB11728
1079.54	48.505	-1.89716	-1.21717	-8.1299	Asparagoside F	M+FA-H	1034.53	0.000832546	Alkaloids	HMDB29321
1080.54	48.6	-6.71818	-1.0656	-1.82395	cytidine diphosphate diacylglycerol or CDP-diacylglycerol	M+Na-2H	1059.59	0.000573992	Lipids	HMDB06987
1081.54	48.51	-1.88348	-1.04882	-6.52151	Tomatoside A	M-H	1082.55	0.000679986	Alkaloids	HMDB34083
1087.53	48.505	-2.01972	-1.48121	-6.64933	Tuberoside	M-H	1088.54	0.00565258	Alkaloids	HMDB39054
